# Supplementary material for: Transcriptome sequencing of Cocos nucifera leaves in response to Rhynchophorus ferrugineus infestation
Source: Front Genet. 2023 Feb 7;14:1115392. doi: 10.3389/fgene.2023.1115392 (PMC9942928; doi:10.3389/fgene.2023.1115392)
Supplement: Supplementary file 1 [file Table3.XLSX]

## Sheet: Table S1
Supplementary Table 1. Summary of RNA-Seq data and mapping metrics of leaf samples of Coco nucifera from different red palm weevil densities and sampling days after inoculation (DAI) used for transcriptome profiling. RPW density (CK=no RPW; A= 5 males and 7 females; C=15 males and 21 females; D=20 males and 28 females). Analyses were done on 45 libraries (3 densities × 5 DAI × 3 biological repeat…
Sample	Raw Reads	Clean Reads	Clean Base(G)	Error Rate(%)	Q20(%)	GC Content(%)
5 DAI CK-1	47678460	47297116	7.09	0.03	97.92	46.86
5 DAI CK-2	45179134	44478348	6.67	0.03	97.95	46.91
5 DAI CK-3	46647044	46018246	6.9	0.03	97.86	46.96
Mean 5 DAI CK	46501546	4.59312e+07	6.88667	0.03	97.91	46.91
5 DAI C-1	47811950	47059528	7.06	0.03	97.9	47.1
5 DAI C-2	60593250	59598028	8.94	0.03	97.96	45.85
5 DAI C-3	60736864	60044822	9.01	0.03	98.09	46.97
Mean 5 DAI C	56380688	5.55675e+07	8.33667	0.03	97.9833	46.64
20 DAI CK-1	46125730	45239388	6.79	0.03	97.96	47.8
20 DAI CK-2	57565240	56780324	8.52	0.03	97.9	47.84
20 DAI CK-3	48241732	47397674	7.11	0.03	97.78	47.49
Mean 20 DAI CK	50644234	4.98058e+07	7.47333	0.03	97.88	47.71
20 DAI C-1	57590806	57073178	8.56	0.03	98	47.56
20 DAI C-2	43321024	42679716	6.4	0.03	98	47.58
20 DAI C-3	54431266	53396612	8.01	0.03	97.94	48.01
Mean 20 DAI C	51781032	5.10498e+07	7.65667	0.03	97.98	47.7167
20 DAI D-1	47945298	47478488	7.12	0.03	98.04	49
20 DAI D-2	59102522	58058752	8.71	0.03	97.97	48.09
20 DAI D-3	48402894	47498846	7.12	0.03	97.96	47.35
Mean 20 DAI D	5.18169e+07	5.1012e+07	7.65	0.03	97.99	48.1467
Grand mean	5.14249e+07	5.06733e+07	7.60067	0.03	97.9487	47.4247
