# Supplementary material for: Transcriptome sequencing of Cocos nucifera leaves in response to Rhynchophorus ferrugineus infestation
Source: Front Genet. 2023 Feb 7;14:1115392. doi: 10.3389/fgene.2023.1115392 (PMC9942928; doi:10.3389/fgene.2023.1115392)
Supplement: Supplementary file 3 [file Table6.XLSX]

## Sheet: Table S4
Supplementary Table 4: Key KEGG pathways and their differentially expressed genes highlighted at 5 days after inoculation (DAI) CK_vs_C; 5 DAI CK_vs_D, 20 DAI CK_vs_C and 20 DAI CK_vs_D. Two red weevil (RPW) densities (C and D) relative to the CK (no RPW). (CK=no RPW; C=15 males and 21 females; D=20 males and 28 females)
Pathways	Gene	5DAIC	5DAID	5DAICK	FC5CK/C	FC5CK/D	log2FC(5C)	log2FC(5D)	20DAIC	20DAID	20DAICK	FC20CK/C	FC20CK/D	log2FC(20C)	log2FC(20D)	Gene Description	KEGG pathway
CAT	COCNU_07G014620	681.087	447.559	257.969	2.64019	1.73494	1.40064	0.794882	692.836	691.852	481.211	1.43978	1.43773	0.525846	0.523796	K03781 catalase [EC:1.11.1.6]	ko00380: Tryptophan metabolism; ko00630: Glyoxylate and dicarboxylate metabolism; ko01100: Metabolic pathways; ko01110: Biosynthesis of secondary metabolites; ko01200: Carbon metabolism; ko04016: MAPK signaling pathway - plant; ko04146: Peroxisome
CAT	COCNU_08G006310	33.9346	25.8641	18.7819	1.80678	1.37708	0.853418	0.461611	39.6152	38.4472	40.2329	0.984647	0.955616	-0.0223216	-0.0654972	K03781 catalase [EC:1.11.1.6]	ko00380: Tryptophan metabolism; ko00630: Glyoxylate and dicarboxylate metabolism; ko01100: Metabolic pathways; ko01110: Biosynthesis of secondary metabolites; ko01200: Carbon metabolism; ko04016: MAPK signaling pathway - plant; ko04146: Peroxisome
CAT	COCNU_09G007380	1617.43	1714.12	1493.29	1.08313	1.14788	0.115209	0.198978	1797.99	1303.14	1226.22	1.46629	1.06273	0.552169	0.0877731	K03781 catalase [EC:1.11.1.6]	ko00380: Tryptophan metabolism; ko00630: Glyoxylate and dicarboxylate metabolism; ko01100: Metabolic pathways; ko01110: Biosynthesis of secondary metabolites; ko01200: Carbon metabolism; ko04016: MAPK signaling pathway - plant; ko04146: Peroxisome
CAT	COCNU_scaffold008402G000010	680.82	408.984	214.288	3.17713	1.90858	1.66772	0.932497	744.483	694.557	501.275	1.48518	1.38558	0.570636	0.47049	K03781 catalase [EC:1.11.1.6]	ko00380: Tryptophan metabolism; ko00630: Glyoxylate and dicarboxylate metabolism; ko01100: Metabolic pathways; ko01110: Biosynthesis of secondary metabolites; ko01200: Carbon metabolism; ko04016: MAPK signaling pathway - plant; ko04146: Peroxisome
CAT	COCNU_scaffold021643G000020	125.831	109.789	138.654	0.907517	0.791823	-0.140003	-0.336749	118.594	105.198	87.0979	1.36162	1.20782	0.445322	0.2724	K03781 catalase [EC:1.11.1.6]	ko00380: Tryptophan metabolism; ko00630: Glyoxylate and dicarboxylate metabolism; ko01100: Metabolic pathways; ko01110: Biosynthesis of secondary metabolites; ko01200: Carbon metabolism; ko04016: MAPK signaling pathway - plant; ko04146: Peroxisome
POD	COCNU_01G000430	1.82557	1.19367	0.5861	3.11477	2.03663	1.63913	1.02618	6.45183	2.6011	1.39453	4.62652	1.86521	2.20993	0.899339	K00430 peroxidase [EC:1.11.1.7]	ko00940: Phenylpropanoid biosynthesis; ko01100: Metabolic pathways; ko01110: Biosynthesis of secondary metabolites
POD	COCNU_04G012860	34.1076	5.39643	2.03693	16.7446	2.64929	4.06562	1.40561	66.8224	4.72767	1.36303	49.0247	3.46849	5.61544	1.79431	K00430 peroxidase [EC:1.11.1.7]	ko00940: Phenylpropanoid biosynthesis; ko01100: Metabolic pathways; ko01110: Biosynthesis of secondary metabolites
POD	COCNU_07G008350	17.7466	11.5249	0.358967	49.4379	32.1058	5.62755	5.00476	69.8927	36.6703	8.35563	8.36474	4.38869	3.06432	2.13379	K00430 peroxidase [EC:1.11.1.7]	ko00940: Phenylpropanoid biosynthesis; ko01100: Metabolic pathways; ko01110: Biosynthesis of secondary metabolites
POD	COCNU_15G001900	2.28423	1.01243	0.3178	7.18764	3.18576	2.84552	1.67164	5.62717	2.7503	1.6902	3.32929	1.6272	1.73521	0.702395	K00430 peroxidase [EC:1.11.1.7]	ko00940: Phenylpropanoid biosynthesis; ko01100: Metabolic pathways; ko01110: Biosynthesis of secondary metabolites
POD	novel.12572	4.82757	3.26023	0.1341	35.9998	24.312	5.16992	4.60359	24.4028	11.3001	2.14127	11.3964	5.27728	3.51051	2.39979	K00430 peroxidase [EC:1.11.1.7]	ko00940: Phenylpropanoid biosynthesis; ko01100: Metabolic pathways; ko01110: Biosynthesis of secondary metabolites
POD	novel.3395	0.706367	0.5829	0.478833	1.47518	1.21733	0.560894	0.283725	0.9608	0.536033	0.4092	2.348	1.30995	1.23143	0.389517	K00430 peroxidase [EC:1.11.1.7]	ko00940: Phenylpropanoid biosynthesis; ko01100: Metabolic pathways; ko01110: Biosynthesis of secondary metabolites
POD	COCNU_01G004000	10.2409	10.4182	10.2948	0.994768	1.01199	-0.0075686	0.0171902	9.5865	9.3101	7.26233	1.32003	1.28197	0.400571	0.358364	K00430 peroxidase [EC:1.11.1.7]	ko00940: Phenylpropanoid biosynthesis; ko01100: Metabolic pathways; ko01110: Biosynthesis of secondary metabolites
POD	COCNU_01G009550	0.657067	0.649033	0.663467	0.990354	0.978246	-0.0139842	-0.0317314	0.458133	0.5538	0.559633	0.818631	0.989577	-0.288714	-0.0151168	K00430 peroxidase [EC:1.11.1.7]	ko00940: Phenylpropanoid biosynthesis; ko01100: Metabolic pathways; ko01110: Biosynthesis of secondary metabolites
POD	COCNU_01G019140	4.97617	2.08523	2.74377	1.81363	0.759989	0.858877	-0.395949	3.32477	1.11127	2.89277	1.14934	0.384154	0.200803	-1.38024	K00430 peroxidase [EC:1.11.1.7]	ko00940: Phenylpropanoid biosynthesis; ko01100: Metabolic pathways; ko01110: Biosynthesis of secondary metabolites
POD	COCNU_01G019150	20.707	12.6643	13.0677	1.58459	0.969128	0.664107	-0.0452416	20.4682	18.1674	16.6295	1.23084	1.09248	0.299642	0.127607	K00430 peroxidase [EC:1.11.1.7]	ko00940: Phenylpropanoid biosynthesis; ko01100: Metabolic pathways; ko01110: Biosynthesis of secondary metabolites
POD	COCNU_01G019870	44.3758	54.7573	69.1881	0.641379	0.791427	-0.640751	-0.337472	69.1712	67.292	62.6696	1.10374	1.07376	0.142406	0.102671	K00430 peroxidase [EC:1.11.1.7]	ko00940: Phenylpropanoid biosynthesis; ko01100: Metabolic pathways; ko01110: Biosynthesis of secondary metabolites
POD	COCNU_03G013820	0.220933	1.5178	0	#DIV/0!	#DIV/0!	#DIV/0!	#DIV/0!	0.601267	2.882	0.123333	4.87514	23.3676	2.28544	4.54644	K00430 peroxidase [EC:1.11.1.7]	ko00940: Phenylpropanoid biosynthesis; ko01100: Metabolic pathways; ko01110: Biosynthesis of secondary metabolites
POD	COCNU_03G013840	6.06383	12.8688	7.61717	0.796075	1.68944	-0.329024	0.756547	7.3732	13.2666	9.3689	0.786987	1.41603	-0.345589	0.501851	K00430 peroxidase [EC:1.11.1.7]	ko00940: Phenylpropanoid biosynthesis; ko01100: Metabolic pathways; ko01110: Biosynthesis of secondary metabolites
POD	COCNU_03G016860	4.39257	16.1619	22.9938	0.191033	0.70288	-2.38811	-0.508649	3.87887	11.0509	11.8293	0.327904	0.934197	-1.60865	-0.0982011	K00430 peroxidase [EC:1.11.1.7]	ko00940: Phenylpropanoid biosynthesis; ko01100: Metabolic pathways; ko01110: Biosynthesis of secondary metabolites
POD	COCNU_04G004220	1.67323	1.42547	0.4427	3.77961	3.21994	1.91824	1.68703	3.84353	2.437	0.738467	5.20475	3.30008	2.37983	1.7225	K00430 peroxidase [EC:1.11.1.7]	ko00940: Phenylpropanoid biosynthesis; ko01100: Metabolic pathways; ko01110: Biosynthesis of secondary metabolites
POD	COCNU_04G008290	63.6726	64.1985	95.8804	0.664084	0.669569	-0.590562	-0.578696	55.135	46.8576	50.8478	1.08432	0.921528	0.116784	-0.1179	K00430 peroxidase [EC:1.11.1.7]	ko00940: Phenylpropanoid biosynthesis; ko01100: Metabolic pathways; ko01110: Biosynthesis of secondary metabolites
POD	COCNU_04G012890	7.869	20.672	2.44477	3.21871	8.4556	1.68648	3.07991	8.95227	24.9197	1.94577	4.60089	12.8072	2.20191	3.67888	K00430 peroxidase [EC:1.11.1.7]	ko00940: Phenylpropanoid biosynthesis; ko01100: Metabolic pathways; ko01110: Biosynthesis of secondary metabolites
POD	COCNU_04G014250	0.424533	0.2459	0.662567	0.640741	0.371132	-0.642188	-1.42999	0.381867	0.2919	0.396933	0.962042	0.735388	-0.0558277	-0.443423	K00430 peroxidase [EC:1.11.1.7]	ko00940: Phenylpropanoid biosynthesis; ko01100: Metabolic pathways; ko01110: Biosynthesis of secondary metabolites
POD	COCNU_05G002900	1.12757	7.3606	25.7596	0.0437726	0.285742	-4.51383	-1.80722	0.358567	1.6767	8.56067	0.0418854	0.195861	-4.57741	-2.3521	K00430 peroxidase [EC:1.11.1.7]	ko00940: Phenylpropanoid biosynthesis; ko01100: Metabolic pathways; ko01110: Biosynthesis of secondary metabolites
POD	COCNU_05G005700	136.581	173.165	174.944	0.780712	0.989834	-0.357137	-0.0147417	113.576	82.781	131.579	0.863179	0.629137	-0.212269	-0.668554	K00430 peroxidase [EC:1.11.1.7]	ko00940: Phenylpropanoid biosynthesis; ko01100: Metabolic pathways; ko01110: Biosynthesis of secondary metabolites
POD	COCNU_06G007990	0.5458	0.757167	1.03877	0.525431	0.728909	-0.928427	-0.456189	1.4076	0.596133	0.893933	1.57461	0.666866	0.654998	-0.584532	K00430 peroxidase [EC:1.11.1.7]	ko00940: Phenylpropanoid biosynthesis; ko01100: Metabolic pathways; ko01110: Biosynthesis of secondary metabolites
POD	COCNU_08G008930	0.854733	1.0966	1.66143	0.514455	0.660033	-0.958882	-0.599391	0.979967	1.3346	1.0271	0.95411	1.29939	-0.0677721	0.377831	K00430 peroxidase [EC:1.11.1.7]	ko00940: Phenylpropanoid biosynthesis; ko01100: Metabolic pathways; ko01110: Biosynthesis of secondary metabolites
POD	COCNU_11G004860	12.4404	13.2147	3.85807	3.22452	3.42522	1.68908	1.7762	7.0717	8.21607	8.98843	0.786756	0.914071	-0.346013	-0.129622	K00430 peroxidase [EC:1.11.1.7]	ko00940: Phenylpropanoid biosynthesis; ko01100: Metabolic pathways; ko01110: Biosynthesis of secondary metabolites
POD	COCNU_12G003560	0.159533	0	0	#DIV/0!	#DIV/0!	#DIV/0!	#DIV/0!	0.1596	0.156567	0.110033	1.45047	1.4229	0.53652	0.508836	K00430 peroxidase [EC:1.11.1.7]	ko00940: Phenylpropanoid biosynthesis; ko01100: Metabolic pathways; ko01110: Biosynthesis of secondary metabolites
POD	COCNU_12G006400	0.210133	0.2314	0.874833	0.240198	0.264508	-2.0577	-1.91862	0.580733	0.4071	0.638767	0.909148	0.637322	-0.137413	-0.649906	K00430 peroxidase [EC:1.11.1.7]	ko00940: Phenylpropanoid biosynthesis; ko01100: Metabolic pathways; ko01110: Biosynthesis of secondary metabolites
POD	COCNU_12G006420	4.64403	3.33447	4.0462	1.14775	0.824098	0.198811	-0.279112	2.1554	1.13983	1.5699	1.37295	0.726055	0.457283	-0.46185	K00430 peroxidase [EC:1.11.1.7]	ko00940: Phenylpropanoid biosynthesis; ko01100: Metabolic pathways; ko01110: Biosynthesis of secondary metabolites
POD	COCNU_13G001000	0.0818	0.2015	0	#DIV/0!	#DIV/0!	#DIV/0!	#DIV/0!	0.166867	0.314	0	#DIV/0!	#DIV/0!	#DIV/0!	#DIV/0!	K00430 peroxidase [EC:1.11.1.7]	ko00940: Phenylpropanoid biosynthesis; ko01100: Metabolic pathways; ko01110: Biosynthesis of secondary metabolites
POD	COCNU_13G003300	4.6078	3.0874	0.858433	5.36769	3.59655	2.4243	1.84661	7.35437	9.1153	8.58527	0.856626	1.06174	-0.223262	0.0864272	K00430 peroxidase [EC:1.11.1.7]	ko00940: Phenylpropanoid biosynthesis; ko01100: Metabolic pathways; ko01110: Biosynthesis of secondary metabolites
POD	COCNU_contig69613821G000010	1.20587	0.0998	0.1945	6.19983	0.513111	2.63223	-0.962658	3.44187	0.4239	0.161067	21.3692	2.63183	4.41746	1.39607	K00430 peroxidase [EC:1.11.1.7]	ko00940: Phenylpropanoid biosynthesis; ko01100: Metabolic pathways; ko01110: Biosynthesis of secondary metabolites
POD	COCNU_scaffold001857G000010	6.33263	5.37537	3.9417	1.60657	1.36372	0.683988	0.447545	4.04457	3.1163	3.38877	1.19352	0.919597	0.255225	-0.120926	K00430 peroxidase [EC:1.11.1.7]	ko00940: Phenylpropanoid biosynthesis; ko01100: Metabolic pathways; ko01110: Biosynthesis of secondary metabolites
POD	COCNU_scaffold001857G000030	4.01233	1.374	0.7182	5.58665	1.91312	2.48198	0.935924	4.59367	0.490233	0.733367	6.26381	0.66847	2.64704	-0.581066	K00430 peroxidase [EC:1.11.1.7]	ko00940: Phenylpropanoid biosynthesis; ko01100: Metabolic pathways; ko01110: Biosynthesis of secondary metabolites
POD	COCNU_scaffold009298G000040	20.3852	12.8533	5.59953	3.64051	2.29543	1.86414	1.19876	18.3551	23.9625	18.3903	0.998086	1.303	-0.00276404	0.381835	K00430 peroxidase [EC:1.11.1.7]	ko00940: Phenylpropanoid biosynthesis; ko01100: Metabolic pathways; ko01110: Biosynthesis of secondary metabolites
POD	novel.10581	18.0636	21.6312	24.8451	0.727046	0.87064	-0.459881	-0.199852	36.7007	24.9984	19.2795	1.90361	1.29663	0.92874	0.37477	K00430 peroxidase [EC:1.11.1.7]	ko00940: Phenylpropanoid biosynthesis; ko01100: Metabolic pathways; ko01110: Biosynthesis of secondary metabolites
POD	novel.12248	26.4798	5.55993	6.8614	3.85925	0.810321	1.94832	-0.303435	27.9088	8.90633	12.4561	2.24057	0.715018	1.16387	-0.483949	K00430 peroxidase [EC:1.11.1.7]	ko00940: Phenylpropanoid biosynthesis; ko01100: Metabolic pathways; ko01110: Biosynthesis of secondary metabolites
POD	novel.2697	4.95157	5.20947	5.62567	0.880174	0.926018	-0.184139	-0.110888	4.39673	3.89337	3.94027	1.11585	0.988097	0.158139	-0.0172751	K00430 peroxidase [EC:1.11.1.7]	ko00940: Phenylpropanoid biosynthesis; ko01100: Metabolic pathways; ko01110: Biosynthesis of secondary metabolites
POD	novel.4650	0.374067	0.528733	1.2749	0.293409	0.414725	-1.76902	-1.26977	0.311767	0.273633	0.7661	0.406953	0.357177	-1.29707	-1.48529	K00430 peroxidase [EC:1.11.1.7]	ko00940: Phenylpropanoid biosynthesis; ko01100: Metabolic pathways; ko01110: Biosynthesis of secondary metabolites
POD	novel.8401	1.1721	2.28473	0.0502	23.3486	45.5126	4.54526	5.50819	5.03727	7.15563	1.38713	3.63142	5.15858	1.86053	2.36697	K00430 peroxidase [EC:1.11.1.7]	ko00940: Phenylpropanoid biosynthesis; ko01100: Metabolic pathways; ko01110: Biosynthesis of secondary metabolites
SOD	COCNU_07G015830	26.0021	26.4868	38.2692	0.679452	0.692118	-0.557557	-0.53091	25.7551	23.4543	33.1664	0.776543	0.707171	-0.364862	-0.49987	K04564 superoxide dismutase, Fe-Mn family [EC:1.15.1.1]	ko04146: Peroxisome
SOD	COCNU_01G002500	20.7767	17.3164	8.8789	2.34001	1.95028	1.22652	0.963683	23.5517	19.6456	5.6251	4.1869	3.49249	2.06588	1.80426	K04565 superoxide dismutase, Cu-Zn family [EC:1.15.1.1]	ko04146: Peroxisome
SOD	COCNU_04G009020	33.0041	32.5205	35.3315	0.934127	0.920439	-0.0983096	-0.119605	28.6778	38.3766	37.431	0.766149	1.02526	-0.384302	0.0359933	K04565 superoxide dismutase, Cu-Zn family [EC:1.15.1.1]	ko04146: Peroxisome
SOD	COCNU_08G010630	160.926	179.491	133.14	1.20869	1.34813	0.273446	0.43096	141.611	184.306	167.498	0.84545	1.10035	-0.242208	0.137961	K04565 superoxide dismutase, Cu-Zn family [EC:1.15.1.1]	ko04146: Peroxisome
SOD	COCNU_12G001790	209.753	191.373	181.028	1.15868	1.05715	0.212482	0.0801743	220.55	196.798	170.538	1.29326	1.15399	0.371014	0.206625	K04565 superoxide dismutase, Cu-Zn family [EC:1.15.1.1]	ko04146: Peroxisome
SOD	novel.8778	5.91207	3.82127	2.474	2.38968	1.54457	1.25682	0.627205	4.7139	4.06	5.5361	0.851484	0.733368	-0.231949	-0.44739	K04565 superoxide dismutase, Cu-Zn family [EC:1.15.1.1]	ko04146: Peroxisome
MDA	COCNU_01G007010	755.348	1657.47	168.864	4.47311	9.81537	2.16128	3.29504	553.773	1395.87	576.434	0.960686	2.42157	-0.0578624	1.27594	K00454 lipoxygenase	K00454 lipoxygenase [EC:1.13.11.12] | (RefSeq) linoleate 13S-lipoxygenase 2-1, chloroplastic (A)
MDA	novel.642	56.6244	103.003	8.0595	7.0258	12.7803	2.81266	3.67585	36.7611	91.3396	35.3271	1.04059	2.58554	0.0574019	1.37046	K00454 lipoxygenase	K00454 lipoxygenase [EC:1.13.11.12] | (RefSeq) linoleate 13S-lipoxygenase 2-1, chloroplastic (A)
MDA	COCNU_11G010490	168.637	228.876	63.6739	2.64845	3.5945	1.40515	1.84579	187.598	149.328	120.865	1.55213	1.23549	0.634246	0.305085	K00454 lipoxygenase	K00454 lipoxygenase [EC:1.13.11.12] | (RefSeq) linoleate 13S-lipoxygenase 2-1, chloroplastic-like (A)
MDA	COCNU_scaffold000190G000070	12.948	4.92897	5.1659	2.50644	0.954135	1.32564	-0.0677345	12.5785	6.10507	6.98027	1.80201	0.874618	0.849606	-0.193275	K00454 lipoxygenase	K00454 lipoxygenase [EC:1.13.11.12] | (RefSeq) lipoxygenase 6, chloroplastic isoform X1 (A)
MDA	COCNU_02G012670	0.107567	0.0996667	0.3289	0.32705	0.30303	-1.61242	-1.72247	0.0452	0.0496333	0.1727	0.261726	0.287396	-1.93387	-1.79889	K00454 lipoxygenase	K00454 lipoxygenase [EC:1.13.11.12] | (RefSeq) probable linoleate 9S-lipoxygenase 5 (A)
MDA	COCNU_05G008470	18.0074	22.1206	14.1368	1.2738	1.56475	0.349137	0.645935	16.7607	17.6457	18.0346	0.929363	0.978438	-0.105685	-0.0314481	K00454 lipoxygenase	K00454 lipoxygenase [EC:1.13.11.12] | (RefSeq) probable lipoxygenase 6 (A)
MDA	COCNU_03G003720	2.41767	3.17333	4.82537	0.501033	0.657636	-0.997023	-0.60464	1.51447	1.38863	1.62167	0.933895	0.8563	-0.0986675	-0.223812	K00454 lipoxygenase	K00454 lipoxygenase [EC:1.13.11.12] | (RefSeq) putative lipoxygenase 5 (A)
MDA	COCNU_03G003730	4.1971	4.4457	5.15207	0.814644	0.862896	-0.295758	-0.212741	3.13783	1.6695	2.5197	1.24532	0.662579	0.316517	-0.593836	K00454 lipoxygenase	K00454 lipoxygenase [EC:1.13.11.12] | (RefSeq) putative lipoxygenase 5 (A)
MDA	COCNU_08G002490	2.30133	2.5403	0.681633	3.3762	3.72678	1.7554	1.89793	2.15503	1.50193	0.592033	3.64005	2.53691	1.86396	1.34307	K00454 lipoxygenase	K00454 lipoxygenase [EC:1.13.11.12] | (RefSeq) putative lipoxygenase 5 (A)
MDA	COCNU_scaffold006093G000030	36.9716	25.1934	23.3891	1.58072	1.07714	0.660584	0.107212	35.7823	17.9968	11.4436	3.12684	1.57265	1.64471	0.653197	K15718 linoleate 9S-lipoxygenase	K15718 linoleate 9S-lipoxygenase [EC:1.13.11.58] | (RefSeq) LOW QUALITY PROTEIN: probable linoleate 9S-lipoxygenase 5 (A)
MDA	COCNU_02G000640	1.80053	1.41757	1.42493	1.26359	0.99483	0.33753	-0.00747784	1.4711	1.32413	1.74237	0.844311	0.759963	-0.244153	-0.396	K15718 linoleate 9S-lipoxygenase	K15718 linoleate 9S-lipoxygenase [EC:1.13.11.58] | (RefSeq) probable linoleate 9S-lipoxygenase 4 (A)
MDA	COCNU_02G003480	1.17697	0.800833	0.8248	1.42697	0.970942	0.512957	-0.0425423	0.419833	0.570567	1.33317	0.314914	0.427978	-1.66697	-1.22439	K15718 linoleate 9S-lipoxygenase	K15718 linoleate 9S-lipoxygenase [EC:1.13.11.58] | (RefSeq) probable linoleate 9S-lipoxygenase 4 (A)
MDA	COCNU_03G001130	0.3159	0.379	0.373733	0.845255	1.01409	-0.242541	0.0201886	0.376533	0.307733	0.347367	1.08397	0.885903	0.116318	-0.174779	K15718 linoleate 9S-lipoxygenase	K15718 linoleate 9S-lipoxygenase [EC:1.13.11.58] | (RefSeq) probable linoleate 9S-lipoxygenase 4 (A)
MDA	COCNU_03G002610	0	0.2205	0.293333	0	0.751705	#NUM!	-0.411762	0.000833333	0.1358	0.241433	0.00345161	0.562474	-8.17852	-0.830141	K15718 linoleate 9S-lipoxygenase	K15718 linoleate 9S-lipoxygenase [EC:1.13.11.58] | (RefSeq) probable linoleate 9S-lipoxygenase 4 (A)
MDA	COCNU_04G003060	5.70167	3.37573	0.222967	25.5718	15.1401	4.67648	3.9203	3.6801	3.83653	0.375467	9.8014	10.218	3.29299	3.35305	K15718 linoleate 9S-lipoxygenase	K15718 linoleate 9S-lipoxygenase [EC:1.13.11.58] | (RefSeq) probable linoleate 9S-lipoxygenase 4 (A)
MDA	COCNU_05G004940	8.31183	6.61447	6.99793	1.18776	0.945203	0.248238	-0.0813041	11.6276	7.82833	9.5451	1.21817	0.820142	0.284717	-0.286055	K15718 linoleate 9S-lipoxygenase	K15718 linoleate 9S-lipoxygenase [EC:1.13.11.58] | (RefSeq) probable linoleate 9S-lipoxygenase 4 (A)
MDA	COCNU_06G001920	0.4121	0.609033	0.737433	0.55883	0.825883	-0.839518	-0.275991	0.398	0.5341	0.6507	0.611649	0.820808	-0.709224	-0.284883	K15718 linoleate 9S-lipoxygenase	K15718 linoleate 9S-lipoxygenase [EC:1.13.11.58] | (RefSeq) probable linoleate 9S-lipoxygenase 4 (A)
MDA	COCNU_06G009280	2.56897	1.08797	0.9796	2.62246	1.11062	1.39092	0.15137	1.68687	0.678267	1.42013	1.18782	0.477608	0.24832	-1.0661	K15718 linoleate 9S-lipoxygenase	K15718 linoleate 9S-lipoxygenase [EC:1.13.11.58] | (RefSeq) probable linoleate 9S-lipoxygenase 4 (A)
MDA	COCNU_06G012700	4.26157	4.5492	3.50747	1.215	1.297	0.280955	0.375183	3.3871	3.7617	5.29043	0.640231	0.711038	-0.643335	-0.492001	K15718 linoleate 9S-lipoxygenase	K15718 linoleate 9S-lipoxygenase [EC:1.13.11.58] | (RefSeq) probable linoleate 9S-lipoxygenase 4 (A)
MDA	COCNU_10G004750	2.35907	1.81587	1.33877	1.76212	1.35637	0.817312	0.439754	1.1909	1.11953	2.53763	0.469296	0.441172	-1.09143	-1.18059	K15718 linoleate 9S-lipoxygenase	K15718 linoleate 9S-lipoxygenase [EC:1.13.11.58] | (RefSeq) probable linoleate 9S-lipoxygenase 4 (A)
MDA	COCNU_10G008090	1.09687	1.00797	0.676667	1.62099	1.48961	0.696871	0.574931	0.942933	1.06393	1.04283	0.904203	1.02023	-0.145281	0.0288992	K15718 linoleate 9S-lipoxygenase	K15718 linoleate 9S-lipoxygenase [EC:1.13.11.58] | (RefSeq) probable linoleate 9S-lipoxygenase 4 (A)
MDA	COCNU_11G003890	0.1472	0.6169	0.2013	0.731247	3.06458	-0.45157	1.61569	0.218267	0.630933	0.0922	2.36732	6.84309	1.24325	2.77465	K15718 linoleate 9S-lipoxygenase	K15718 linoleate 9S-lipoxygenase [EC:1.13.11.58] | (RefSeq) probable linoleate 9S-lipoxygenase 4 (A)
MDA	COCNU_11G012940	6.6855	6.37267	7.02763	0.951316	0.906801	-0.0720035	-0.141142	4.6081	5.2447	7.48507	0.615639	0.700688	-0.699843	-0.513155	K15718 linoleate 9S-lipoxygenase	K15718 linoleate 9S-lipoxygenase [EC:1.13.11.58] | (RefSeq) probable linoleate 9S-lipoxygenase 4 (A)
MDA	COCNU_12G002530	0.705	0.7215	0.155	4.54839	4.65484	2.18536	2.21873	0.5824	0.841733	0.401167	1.45177	2.09821	0.537809	1.06916	K15718 linoleate 9S-lipoxygenase	K15718 linoleate 9S-lipoxygenase [EC:1.13.11.58] | (RefSeq) probable linoleate 9S-lipoxygenase 4 (A)
MDA	COCNU_14G006070	1.44003	1.4318	1.88393	0.764376	0.760006	-0.387646	-0.395918	1.10083	0.992933	1.48363	0.741985	0.669258	-0.430539	-0.579366	K15718 linoleate 9S-lipoxygenase	K15718 linoleate 9S-lipoxygenase [EC:1.13.11.58] | (RefSeq) probable linoleate 9S-lipoxygenase 4 (A)
MDA	COCNU_scaffold001464G000040	2.54243	2.2783	1.39907	1.81724	1.62844	0.861745	0.703493	1.62543	1.5246	2.2977	0.707418	0.663533	-0.499366	-0.59176	K15718 linoleate 9S-lipoxygenase	K15718 linoleate 9S-lipoxygenase [EC:1.13.11.58] | (RefSeq) probable linoleate 9S-lipoxygenase 4 (A)
MDA	COCNU_scaffold003189G000010	0.865933	0.994333	0.756167	1.14516	1.31497	0.195552	0.395025	0.418	1.2475	0.7851	0.532416	1.58897	-0.909373	0.668091	K15718 linoleate 9S-lipoxygenase	K15718 linoleate 9S-lipoxygenase [EC:1.13.11.58] | (RefSeq) probable linoleate 9S-lipoxygenase 4 (A)
MDA	COCNU_scaffold017266G000020	11.9705	10.8703	10.5473	1.13494	1.03063	0.18261	0.0435226	8.43563	8.59603	11.2868	0.747389	0.761601	-0.420068	-0.392894	K15718 linoleate 9S-lipoxygenase	K15718 linoleate 9S-lipoxygenase [EC:1.13.11.58] | (RefSeq) probable linoleate 9S-lipoxygenase 4 (A)
MDA	COCNU_scaffold028527G000010	3.97757	3.60343	1.76637	2.25184	2.04003	1.1711	1.02859	2.69483	2.523	3.39147	0.794592	0.743926	-0.331713	-0.426769	K15718 linoleate 9S-lipoxygenase	K15718 linoleate 9S-lipoxygenase [EC:1.13.11.58] | (RefSeq) probable linoleate 9S-lipoxygenase 4 (A)
MDA	COCNU_scaffold042588G000010	1.5984	1.8232	1.08543	1.47259	1.6797	0.558357	0.748202	1.20197	1.58153	1.47913	0.812615	1.06923	-0.299355	0.0965719	K15718 linoleate 9S-lipoxygenase	K15718 linoleate 9S-lipoxygenase [EC:1.13.11.58] | (RefSeq) probable linoleate 9S-lipoxygenase 4 (A)
MDA	novel.10367	0.882867	0.272133	0.0755	11.6936	3.60442	3.54765	1.84977	0.831667	0.1374	0.397567	2.09189	0.345602	1.06481	-1.53281	K15718 linoleate 9S-lipoxygenase	K15718 linoleate 9S-lipoxygenase [EC:1.13.11.58] | (RefSeq) probable linoleate 9S-lipoxygenase 4 (A)
MDA	novel.11805	1.1506	0.875	0.863167	1.333	1.01371	0.414675	0.0196439	0.750267	0.7575	1.31693	0.569707	0.5752	-0.811707	-0.797865	K15718 linoleate 9S-lipoxygenase	K15718 linoleate 9S-lipoxygenase [EC:1.13.11.58] | (RefSeq) probable linoleate 9S-lipoxygenase 4 (A)
MDA	novel.1279	0.0595	0.0183	0.0896	0.664062	0.204241	-0.590609	-2.29166	0.0938333	0.0295667	0.0896667	1.04647	0.32974	0.0655287	-1.6006	K15718 linoleate 9S-lipoxygenase	K15718 linoleate 9S-lipoxygenase [EC:1.13.11.58] | (RefSeq) probable linoleate 9S-lipoxygenase 4 (A)
MDA	novel.138	1.79853	2.36647	1.4492	1.24105	1.63295	0.311564	0.707478	3.25703	2.58667	1.72653	1.88646	1.49819	0.91568	0.583216	K15718 linoleate 9S-lipoxygenase	K15718 linoleate 9S-lipoxygenase [EC:1.13.11.58] | (RefSeq) probable linoleate 9S-lipoxygenase 4 (A)
MDA	novel.1579	2.7414	0.9466	1.62743	1.68449	0.581652	0.752314	-0.781772	1.3116	0.532	0.7703	1.70271	0.69064	0.767835	-0.533994	K15718 linoleate 9S-lipoxygenase	K15718 linoleate 9S-lipoxygenase [EC:1.13.11.58] | (RefSeq) probable linoleate 9S-lipoxygenase 4 (A)
MDA	novel.1602	0.888367	0.571	1.50827	0.588998	0.37858	-0.763664	-1.40133	0.670833	0.247467	1.643	0.408298	0.150619	-1.29231	-2.73103	K15718 linoleate 9S-lipoxygenase	K15718 linoleate 9S-lipoxygenase [EC:1.13.11.58] | (RefSeq) probable linoleate 9S-lipoxygenase 4 (A)
MDA	novel.1787	4.46753	5.6425	5.63737	0.792486	1.00091	-0.335543	0.00131311	5.52607	2.98797	3.63613	1.51976	0.821743	0.603848	-0.283241	K15718 linoleate 9S-lipoxygenase	K15718 linoleate 9S-lipoxygenase [EC:1.13.11.58] | (RefSeq) probable linoleate 9S-lipoxygenase 4 (A)
MDA	novel.1918	12.5739	15.1637	16.6782	0.753916	0.909193	-0.407525	-0.137342	12.7429	10.6351	12.3409	1.03258	0.861776	0.0462537	-0.214615	K15718 linoleate 9S-lipoxygenase	K15718 linoleate 9S-lipoxygenase [EC:1.13.11.58] | (RefSeq) probable linoleate 9S-lipoxygenase 4 (A)
MDA	novel.194	1.37203	3.17407	3.82167	0.359014	0.830545	-1.47789	-0.26787	0.7951	1.16243	3.38913	0.234603	0.342988	-2.09171	-1.54377	K15718 linoleate 9S-lipoxygenase	K15718 linoleate 9S-lipoxygenase [EC:1.13.11.58] | (RefSeq) probable linoleate 9S-lipoxygenase 4 (A)
MDA	novel.2051	3.10443	1.7199	1.4287	2.17291	1.20382	1.11963	0.267622	2.12813	1.47193	2.42413	0.877895	0.6072	-0.187881	-0.719757	K15718 linoleate 9S-lipoxygenase	K15718 linoleate 9S-lipoxygenase [EC:1.13.11.58] | (RefSeq) probable linoleate 9S-lipoxygenase 4 (A)
MDA	novel.2056	7.22523	11.1397	20.2941	0.356026	0.548914	-1.48995	-0.865348	7.17233	6.6495	11.127	0.644586	0.597599	-0.633555	-0.742751	K15718 linoleate 9S-lipoxygenase	K15718 linoleate 9S-lipoxygenase [EC:1.13.11.58] | (RefSeq) probable linoleate 9S-lipoxygenase 4 (A)
MDA	novel.2125	1.30767	1.8873	0.707667	1.84786	2.66693	0.885853	1.41518	0.657167	0.992833	0.833733	0.788222	1.19083	-0.343327	0.251966	K15718 linoleate 9S-lipoxygenase	K15718 linoleate 9S-lipoxygenase [EC:1.13.11.58] | (RefSeq) probable linoleate 9S-lipoxygenase 4 (A)
MDA	novel.2206	3.4934	2.0557	2.91523	1.19833	0.705158	0.26102	-0.503982	1.93807	1.46377	2.5112	0.771769	0.582895	-0.373759	-0.778691	K15718 linoleate 9S-lipoxygenase	K15718 linoleate 9S-lipoxygenase [EC:1.13.11.58] | (RefSeq) probable linoleate 9S-lipoxygenase 4 (A)
MDA	novel.2568	1.34667	1.18177	1.55013	0.868742	0.762365	-0.203	-0.391447	1.08233	1.0706	1.15043	0.940805	0.930606	-0.0880325	-0.103758	K15718 linoleate 9S-lipoxygenase	K15718 linoleate 9S-lipoxygenase [EC:1.13.11.58] | (RefSeq) probable linoleate 9S-lipoxygenase 4 (A)
MDA	novel.2589	1.13133	0.8132	0.837333	1.35111	0.971178	0.43415	-0.0421918	0.851367	0.548633	1.18397	0.71908	0.463386	-0.475776	-1.10971	K15718 linoleate 9S-lipoxygenase	K15718 linoleate 9S-lipoxygenase [EC:1.13.11.58] | (RefSeq) probable linoleate 9S-lipoxygenase 4 (A)
MDA	novel.2645	0.877067	0.810267	0.544967	1.6094	1.48682	0.686519	0.572229	0.797067	0.926133	0.836633	0.952707	1.10698	-0.0698951	0.146624	K15718 linoleate 9S-lipoxygenase	K15718 linoleate 9S-lipoxygenase [EC:1.13.11.58] | (RefSeq) probable linoleate 9S-lipoxygenase 4 (A)
MDA	novel.2765	0	2.2256	0	#DIV/0!	#DIV/0!	#DIV/0!	#DIV/0!	0	2.4489	0	#DIV/0!	#DIV/0!	#DIV/0!	#DIV/0!	K15718 linoleate 9S-lipoxygenase	K15718 linoleate 9S-lipoxygenase [EC:1.13.11.58] | (RefSeq) probable linoleate 9S-lipoxygenase 4 (A)
MDA	novel.311	36.1199	88.8334	171.765	0.210286	0.517179	-2.24957	-0.951264	17.5433	24.6506	56.5029	0.310484	0.436271	-1.68741	-1.1967	K15718 linoleate 9S-lipoxygenase	K15718 linoleate 9S-lipoxygenase [EC:1.13.11.58] | (RefSeq) probable linoleate 9S-lipoxygenase 4 (A)
MDA	novel.3159	0.5337	0.1548	0	#DIV/0!	#DIV/0!	#DIV/0!	#DIV/0!	1.39533	1.3083	0.238367	5.85373	5.4886	2.54936	2.45644	K15718 linoleate 9S-lipoxygenase	K15718 linoleate 9S-lipoxygenase [EC:1.13.11.58] | (RefSeq) probable linoleate 9S-lipoxygenase 4 (A)
MDA	novel.3319	1.6311	1.65377	2.015	0.809479	0.820728	-0.304935	-0.285024	0.9777	0.8557	1.60347	0.609741	0.533656	-0.713731	-0.906017	K15718 linoleate 9S-lipoxygenase	K15718 linoleate 9S-lipoxygenase [EC:1.13.11.58] | (RefSeq) probable linoleate 9S-lipoxygenase 4 (A)
MDA	novel.3512	17.3514	16.4434	15.6934	1.10565	1.04779	0.144891	0.0673505	12.9191	13.653	16.5093	0.782538	0.826988	-0.353767	-0.274062	K15718 linoleate 9S-lipoxygenase	K15718 linoleate 9S-lipoxygenase [EC:1.13.11.58] | (RefSeq) probable linoleate 9S-lipoxygenase 4 (A)
MDA	novel.4467	1.0344	0.741467	1.986	0.520846	0.373347	-0.941071	-1.42141	0.538433	0.4493	0.990367	0.543671	0.45367	-0.879195	-1.14028	K15718 linoleate 9S-lipoxygenase	K15718 linoleate 9S-lipoxygenase [EC:1.13.11.58] | (RefSeq) probable linoleate 9S-lipoxygenase 4 (A)
MDA	novel.4789	2.84323	1.1797	0.475533	5.97904	2.48079	2.57991	1.3108	2.12763	1.51657	0.873967	2.43446	1.73527	1.2836	0.795159	K15718 linoleate 9S-lipoxygenase	K15718 linoleate 9S-lipoxygenase [EC:1.13.11.58] | (RefSeq) probable linoleate 9S-lipoxygenase 4 (A)
MDA	novel.4799	0.673367	0.179033	0.529867	1.27082	0.337884	0.345763	-1.5654	0.303833	0.341167	0.5124	0.592961	0.665821	-0.75399	-0.586794	K15718 linoleate 9S-lipoxygenase	K15718 linoleate 9S-lipoxygenase [EC:1.13.11.58] | (RefSeq) probable linoleate 9S-lipoxygenase 4 (A)
MDA	novel.5554	2.5802	0.644	0.486833	5.29997	1.32283	2.40598	0.403633	1.8087	0.334467	0.246967	7.32366	1.3543	2.87256	0.437546	K15718 linoleate 9S-lipoxygenase	K15718 linoleate 9S-lipoxygenase [EC:1.13.11.58] | (RefSeq) probable linoleate 9S-lipoxygenase 4 (A)
MDA	novel.5609	2.5175	1.487	4.72987	0.532256	0.314385	-0.909808	-1.66939	1.75083	1.06863	5.08783	0.344122	0.210037	-1.53901	-2.25128	K15718 linoleate 9S-lipoxygenase	K15718 linoleate 9S-lipoxygenase [EC:1.13.11.58] | (RefSeq) probable linoleate 9S-lipoxygenase 4 (A)
MDA	novel.5649	4.7654	1.94627	2.70553	1.76135	0.719365	0.816684	-0.475204	4.22577	1.96153	2.2771	1.85577	0.861417	0.892015	-0.215216	K15718 linoleate 9S-lipoxygenase	K15718 linoleate 9S-lipoxygenase [EC:1.13.11.58] | (RefSeq) probable linoleate 9S-lipoxygenase 4 (A)
MDA	novel.6403	3.39127	1.81887	1.3347	2.54085	1.36275	1.34531	0.446524	2.1336	1.42497	0.967233	2.20588	1.47324	1.14135	0.558992	K15718 linoleate 9S-lipoxygenase	K15718 linoleate 9S-lipoxygenase [EC:1.13.11.58] | (RefSeq) probable linoleate 9S-lipoxygenase 4 (A)
MDA	novel.6438	95.9541	45.1494	35.0223	2.7398	1.28916	1.45407	0.366433	125.718	82.0778	75.6928	1.6609	1.08435	0.731964	0.116836	K15718 linoleate 9S-lipoxygenase	K15718 linoleate 9S-lipoxygenase [EC:1.13.11.58] | (RefSeq) probable linoleate 9S-lipoxygenase 4 (A)
MDA	novel.7119	4.92373	2.79623	1.2658	3.88982	2.20906	1.9597	1.14344	3.3642	3.3688	4.45137	0.755768	0.756801	-0.403985	-0.402014	K15718 linoleate 9S-lipoxygenase	K15718 linoleate 9S-lipoxygenase [EC:1.13.11.58] | (RefSeq) probable linoleate 9S-lipoxygenase 4 (A)
MDA	novel.7148	10.7922	11.7405	20.4496	0.527747	0.574118	-0.922082	-0.800581	15.5098	17.3696	12.5845	1.23245	1.38023	0.301529	0.464914	K15718 linoleate 9S-lipoxygenase	K15718 linoleate 9S-lipoxygenase [EC:1.13.11.58] | (RefSeq) probable linoleate 9S-lipoxygenase 4 (A)
MDA	novel.7251	0.288567	0.493567	0.223567	1.29074	2.20769	0.3682	1.14254	1.70943	0.5289	1.5743	1.08584	0.335959	0.118808	-1.57364	K15718 linoleate 9S-lipoxygenase	K15718 linoleate 9S-lipoxygenase [EC:1.13.11.58] | (RefSeq) probable linoleate 9S-lipoxygenase 4 (A)
MDA	novel.7252	1.24657	0.464933	0.771333	1.61612	0.602766	0.692534	-0.730331	2.35147	4.55477	4.13697	0.568404	1.10099	-0.815012	0.138804	K15718 linoleate 9S-lipoxygenase	K15718 linoleate 9S-lipoxygenase [EC:1.13.11.58] | (RefSeq) probable linoleate 9S-lipoxygenase 4 (A)
MDA	novel.7584	0.780367	4.03453	2.59693	0.300495	1.55358	-1.73458	0.635593	1.3993	7.74743	2.3314	0.600197	3.32308	-0.736491	1.73252	K15718 linoleate 9S-lipoxygenase	K15718 linoleate 9S-lipoxygenase [EC:1.13.11.58] | (RefSeq) probable linoleate 9S-lipoxygenase 4 (A)
MDA	novel.7695	0.5026	0.4403	0.5598	0.897821	0.786531	-0.155501	-0.346425	0.213233	0.3789	0.974933	0.218716	0.388642	-2.19287	-1.36349	K15718 linoleate 9S-lipoxygenase	K15718 linoleate 9S-lipoxygenase [EC:1.13.11.58] | (RefSeq) probable linoleate 9S-lipoxygenase 4 (A)
MDA	novel.800	10.7804	10.4424	6.48813	1.66155	1.60947	0.732531	0.686583	10.404	8.30043	5.03163	2.06772	1.64965	1.04804	0.72216	K15718 linoleate 9S-lipoxygenase	K15718 linoleate 9S-lipoxygenase [EC:1.13.11.58] | (RefSeq) probable linoleate 9S-lipoxygenase 4 (A)
MDA	novel.8041	11.6415	12.7034	13.2247	0.880285	0.960579	-0.183958	-0.0580241	15.9903	17.1404	15.9621	1.00177	1.07382	0.00254654	0.102753	K15718 linoleate 9S-lipoxygenase	K15718 linoleate 9S-lipoxygenase [EC:1.13.11.58] | (RefSeq) probable linoleate 9S-lipoxygenase 4 (A)
MDA	novel.8238	0.378333	0.2887	0.114833	3.29463	2.51408	1.72012	1.33003	0.6943	0.830967	0.3797	1.82855	2.18848	0.870699	1.12993	K15718 linoleate 9S-lipoxygenase	K15718 linoleate 9S-lipoxygenase [EC:1.13.11.58] | (RefSeq) probable linoleate 9S-lipoxygenase 4 (A)
MDA	novel.8614	0.763033	1.42123	0.956867	0.797429	1.4853	-0.326572	0.570754	1.46603	2.05987	1.74247	0.841355	1.18216	-0.249213	0.24142	K15718 linoleate 9S-lipoxygenase	K15718 linoleate 9S-lipoxygenase [EC:1.13.11.58] | (RefSeq) probable linoleate 9S-lipoxygenase 4 (A)
MDA	novel.8877	1.8963	1.35013	0.7353	2.57895	1.83617	1.36678	0.876697	0.3919	0.2629	0.176767	2.21705	1.48727	1.14864	0.572668	K15718 linoleate 9S-lipoxygenase	K15718 linoleate 9S-lipoxygenase [EC:1.13.11.58] | (RefSeq) probable linoleate 9S-lipoxygenase 4 (A)
MDA	novel.8889	0.491067	0.0439333	0.0276667	17.7494	1.58795	4.1497	0.667167	0.2273	0.274567	0.1564	1.45332	1.75554	0.539357	0.811916	K15718 linoleate 9S-lipoxygenase	K15718 linoleate 9S-lipoxygenase [EC:1.13.11.58] | (RefSeq) probable linoleate 9S-lipoxygenase 4 (A)
MDA	novel.8989	8.07133	5.6805	5.28107	1.52835	1.07563	0.611978	0.105189	9.18013	4.79133	6.2176	1.47648	0.770608	0.562157	-0.375931	K15718 linoleate 9S-lipoxygenase	K15718 linoleate 9S-lipoxygenase [EC:1.13.11.58] | (RefSeq) probable linoleate 9S-lipoxygenase 4 (A)
MDA	novel.9938	1.1978	0.733567	0.533767	2.24405	1.37432	1.16611	0.458719	0.818933	0.630567	0.8455	0.968579	0.745791	-0.0460587	-0.423156	K15718 linoleate 9S-lipoxygenase	K15718 linoleate 9S-lipoxygenase [EC:1.13.11.58] | (RefSeq) probable linoleate 9S-lipoxygenase 4 (A)
MDA	COCNU_scaffold003598G000030	37.4111	37.0985	41.5877	0.899572	0.892055	-0.152689	-0.164796	28.1967	34.1341	38.0322	0.74139	0.897504	-0.431696	-0.156009	K15718 linoleate 9S-lipoxygenase	K15718 linoleate 9S-lipoxygenase [EC:1.13.11.58] | (RefSeq) probable linoleate 9S-lipoxygenase 5 (A)
MDA	COCNU_01G008550	19.0094	16.2426	8.6199	2.2053	1.88431	1.14097	0.914037	22.3904	20.8027	14.6714	1.52613	1.41791	0.609876	0.503767	K00327 NADPH-ferrihemoprotein reductase [EC:1.6.2.4] | (RefSeq) LOW QUALITY PROTEIN: NADPH--cytochrome P450 reductase-like (A)	--
MDA	COCNU_01G012030	1.0991	0.1588	0	#DIV/0!	#DIV/0!	#DIV/0!	#DIV/0!	4.43383	0.3208	0.0653333	67.8648	4.9102	6.08459	2.29578	K24188 cytochrome P450 family 93 subfamily A [EC:1.14.-.-] | (RefSeq) cytochrome P450 93A3-like (A)	--
MDA	COCNU_01G014380	45.913	33.0491	20.2051	2.27235	1.63568	1.18419	0.709894	60.4326	67.2191	49.2329	1.22748	1.36533	0.295703	0.449248	K01773 aldoxime dehydratase [EC:4.99.1.-] | (RefSeq) cytochrome P450 71B10-like isoform X1 (A)	--
MDA	COCNU_01G020470	0.380367	1.51077	0.1292	2.94401	11.6932	1.55778	3.5476	0.689233	0.693133	0	#DIV/0!	#DIV/0!	#DIV/0!	#DIV/0!	K20617 cytochrome P450 family 71 subfamily A | (RefSeq) cytochrome P450 71A1-like (A)	--
MDA	COCNU_01G020490	74.2366	96.2555	65.624	1.13124	1.46677	0.177907	0.552645	88.3326	86.0617	72.4832	1.21866	1.18733	0.285299	0.247724	K20617 cytochrome P450 family 71 subfamily A | (RefSeq) cytochrome P450 71A1-like (A)	--
MDA	COCNU_01G020520	3.26833	8.78753	2.8543	1.14506	3.0787	0.195418	1.62232	4.7833	7.695	3.01737	1.58526	2.55024	0.664716	1.35063	K20617 cytochrome P450 family 71 subfamily A | (RefSeq) cytochrome P450 71A1-like (A)	--
MDA	COCNU_02G017800	80.0617	45.3125	44.1388	1.81386	1.02659	0.859065	0.0378606	64.5631	23.6815	21.4587	3.00872	1.10359	1.58915	0.1422	K15639 PHYB activation tagged suppressor 1 [EC:1.14.-.-] | (RefSeq) cytochrome P450 734A1-like (A)	ko00905: Brassinosteroid biosynthesis; ko01110: Biosynthesis of secondary metabolites
MDA	COCNU_03G015410	7.51307	4.5418	2.29277	3.27686	1.98093	1.71231	0.986175	10.9412	8.91913	4.90073	2.23256	1.81996	1.1587	0.863906	K12638 3-epi-6-deoxocathasterone 23-monooxygenase [EC:1.14.14.147] | (RefSeq) cytochrome P450 90D2 (A)	ko00905: Brassinosteroid biosynthesis; ko01100: Metabolic pathways; ko01110: Biosynthesis of secondary metabolites
MDA	COCNU_04G006560	23.4303	25.7998	17.5868	1.33227	1.467	0.413882	0.552864	19.7974	30.2245	18.4927	1.07055	1.6344	0.0983551	0.708763	K20769 fatty acid omega-hydroxylase [EC:1.14.-.-] | (RefSeq) cytochrome P450 94A2-like (A)	ko00073: Cutin, suberine and wax biosynthesis
MDA	COCNU_04G006690	59.3466	41.5772	19.9012	2.98205	2.08918	1.57631	1.06294	54.7209	55.0054	32.8561	1.66547	1.67413	0.735929	0.74341	K20769 fatty acid omega-hydroxylase [EC:1.14.-.-] | (RefSeq) cytochrome P450 94A2-like (A)	ko00073: Cutin, suberine and wax biosynthesis
MDA	COCNU_04G010490	0.410267	0.6128	0.4046	1.01401	1.51458	0.0200656	0.59892	1.12717	2.14017	0.3402	3.31325	6.29091	1.72825	2.65327	K13267 flavonoid 6-hydroxylase [EC:1.14.13.-] | (RefSeq) F6H3; LOW QUALITY PROTEIN: cytochrome P450 71D9-like (A)	ko00943: Isoflavonoid biosynthesis; ko01110: Biosynthesis of secondary metabolites
MDA	COCNU_04G012070	24.2926	22.6989	14.16	1.71557	1.60303	0.77869	0.680798	34.1725	27.7135	15.3691	2.22345	1.80319	1.1528	0.850553	K20666 gibberellin 13-oxidase [EC:1.14.-.-] | (RefSeq) cytochrome P450 714B3 isoform X1 (A)	ko00904: Diterpenoid biosynthesis; ko01100: Metabolic pathways; ko01110: Biosynthesis of secondary metabolites
MDA	COCNU_05G000640	3.9727	1.50647	1.1629	3.4162	1.29544	1.77239	0.373442	6.2053	3.106	1.33963	4.63209	2.31854	2.21166	1.21322	K20769 fatty acid omega-hydroxylase [EC:1.14.-.-] | (RefSeq) cytochrome P450 94A1-like (A)	ko00073: Cutin, suberine and wax biosynthesis
MDA	COCNU_05G001270	1.1469	2.26887	0.161967	7.08109	14.0082	2.82397	3.8082	1.4093	2.17253	0.996933	1.41364	2.17922	0.49941	1.12381	K09587 steroid 22S-hydroxylase [EC:1.14.14.178] | (RefSeq) LOW QUALITY PROTEIN: cytochrome P450 90B1 (A)	ko00905: Brassinosteroid biosynthesis; ko01100: Metabolic pathways; ko01110: Biosynthesis of secondary metabolites
MDA	COCNU_09G004900	142.424	86.6393	5.78943	24.6007	14.9651	4.62063	3.90353	193.924	220.457	46.0881	4.20769	4.78338	2.07303	2.25803	K20617 cytochrome P450 family 71 subfamily A | (RefSeq) cytochrome P450 71A1-like (A)	--
MDA	COCNU_10G004550	3.5541	3.07443	2.07713	1.71106	1.48013	0.77489	0.565727	4.88217	3.0785	2.07197	2.3563	1.48579	1.23652	0.571227	K09755 ferulate-5-hydroxylase [EC:1.14.-.-] | (RefSeq) cytochrome P450 84A1-like (A)	ko00940: Phenylpropanoid biosynthesis; ko01100: Metabolic pathways; ko01110: Biosynthesis of secondary metabolites
MDA	COCNU_10G008610	1.83053	1.56643	0.8238	2.22206	1.90147	1.1519	0.927117	0.9017	1.2917	0.5168	1.74478	2.49942	0.803041	1.32159	K15398 fatty acid omega-hydroxylase [EC:1.14.-.-] | (RefSeq) cytochrome P450 86A8-like (A)	ko00073: Cutin, suberine and wax biosynthesis; ko01100: Metabolic pathways
MDA	COCNU_11G010110	0.1213	0.0612667	0	#DIV/0!	#DIV/0!	#DIV/0!	#DIV/0!	0.2964	0.0662	0	#DIV/0!	#DIV/0!	#DIV/0!	#DIV/0!	K00487 trans-cinnamate 4-monooxygenase [EC:1.14.14.91] | (RefSeq) cytochrome P450 CYP73A100 (A)	ko00130: Ubiquinone and other terpenoid-quinone biosynthesis; ko00940: Phenylpropanoid biosynthesis; ko00941: Flavonoid biosynthesis; ko00945: Stilbenoid, diarylheptanoid and gingerol biosynthesis; ko01100: Metabolic pathways; ko01110: Biosynthesis of secondary metabolites
MDA	COCNU_12G003870	77.1971	61.9102	41.5712	1.85698	1.48925	0.892961	0.574591	86.7819	69.2001	57.5747	1.50729	1.20192	0.591958	0.265338	K20617 cytochrome P450 family 71 subfamily A | (RefSeq) cytochrome P450 71A9-like (A)	--
MDA	COCNU_13G005300	4.35037	6.8379	2.78677	1.56108	2.4537	0.642545	1.29496	3.49333	3.9395	1.42933	2.44403	2.75618	1.28926	1.46267	K09587 steroid 22S-hydroxylase [EC:1.14.14.178] | (RefSeq) cytochrome P450 90B1-like isoform X1 (A)	ko00905: Brassinosteroid biosynthesis; ko01100: Metabolic pathways; ko01110: Biosynthesis of secondary metabolites
MDA	COCNU_14G010750	10.7679	9.0534	2.87977	3.73915	3.1438	1.90271	1.65251	12.7721	6.74307	1.89447	6.74181	3.55935	2.75314	1.83161	K13260 isoflavone/4'-methoxyisoflavone 2'-hydroxylase [EC:1.14.14.90 1.14.14.89] | (RefSeq) cytochrome P450 81E8-like (A)	ko00943: Isoflavonoid biosynthesis; ko01100: Metabolic pathways; ko01110: Biosynthesis of secondary metabolites
MDA	COCNU_16G002260	21.6249	18.9932	12.25	1.7653	1.55047	0.819909	0.632701	27.7122	26.0266	24.0245	1.1535	1.08334	0.206017	0.11548	K13407 fatty acid omega-hydroxylase [EC:1.14.-.-] | (RefSeq) cytochrome P450 94A1 (A)	ko00073: Cutin, suberine and wax biosynthesis
MDA	COCNU_contig69406341G000010	4.33943	8.26233	3.5176	1.23363	2.34886	0.302915	1.23196	4.64457	7.24313	2.3406	1.98435	3.09456	0.988666	1.62974	K24184 cytochrome P450 family 89 subfamily A [EC:1.14.-.-] | (RefSeq) cytochrome P450 89A2-like (A)	--
MDA	COCNU_contig69446838G000010	19.1946	19.3788	14.1523	1.35629	1.3693	0.439661	0.45344	26.086	26.0415	13.9094	1.87542	1.87222	0.907212	0.904751	K20666 gibberellin 13-oxidase [EC:1.14.-.-] | (RefSeq) cytochrome P450 714B3 isoform X1 (A)	ko00904: Diterpenoid biosynthesis; ko01100: Metabolic pathways; ko01110: Biosynthesis of secondary metabolites
MDA	COCNU_scaffold004226G000020	9.33663	7.244	0.384633	24.2741	18.8335	4.60135	4.23523	15.0743	5.82167	0.4804	31.3786	12.1184	4.97171	3.59912	K20617 cytochrome P450 family 71 subfamily A | (RefSeq) cytochrome P450 71A9-like (A)	--
MDA	COCNU_scaffold004601G000030	7.23687	8.31257	4.51397	1.60322	1.84152	0.680969	0.880898	12.397	8.2721	5.05417	2.45282	1.63669	1.29444	0.71078	K23814 cytochrome P450 family 705 subfamily A [EC:1.14.-.-] | (RefSeq) cytochrome P450 705A1 (A)	--
MDA	COCNU_scaffold027261G000010	15.7682	13.854	7.3439	2.14712	1.88646	1.1024	0.915681	23.8821	22.4642	10.7737	2.2167	2.08509	1.14841	1.06011	K20769 fatty acid omega-hydroxylase [EC:1.14.-.-] | (RefSeq) cytochrome P450 94A2-like (A)	ko00073: Cutin, suberine and wax biosynthesis
MDA	COCNU_scaffold027261G000020	5.88207	4.25017	2.0694	2.8424	2.05382	1.50711	1.03831	8.72417	7.00073	3.3397	2.61226	2.09622	1.3853	1.06779	K20769 fatty acid omega-hydroxylase [EC:1.14.-.-] | (RefSeq) cytochrome P450 94A1-like (A)	ko00073: Cutin, suberine and wax biosynthesis
MDA	COCNU_01G020530	3.56057	9.2339	2.9205	1.21916	3.16175	0.285891	1.66072	6.26597	6.56113	2.10587	2.97548	3.11565	1.57312	1.63953	K20617 cytochrome P450 family 71 subfamily A | (RefSeq) cytochrome P450 71A1-like (A)	--
MDA	COCNU_03G004540	41.2681	51.1818	17.9983	2.29288	2.8437	1.19716	1.50777	53.7651	28.9354	15.7286	3.41829	1.83966	1.77328	0.879441	K20623 typhasterol/6-deoxotyphasterol 2alpha-hydroxylase | (RefSeq) cytochrome P450 71A1-like (A)	ko00905: Brassinosteroid biosynthesis; ko01100: Metabolic pathways; ko01110: Biosynthesis of secondary metabolites
MDA	COCNU_03G008620	2.41067	3.13137	1.596	1.51044	1.96201	0.594972	0.972332	3.22557	5.03327	2.62113	1.2306	1.92026	0.299362	0.941304	K20617 cytochrome P450 family 71 subfamily A | (RefSeq) cytochrome P450 71A1-like (A)	--
MDA	COCNU_03G009490	1.02647	0.7205	0.1356	7.56981	5.31342	2.92026	2.40964	2.19627	0.982	0.3244	6.77024	3.02713	2.75921	1.59795	K15639 PHYB activation tagged suppressor 1 [EC:1.14.-.-] | (RefSeq) cytochrome P450 734A1-like (A)	ko00905: Brassinosteroid biosynthesis; ko01110: Biosynthesis of secondary metabolites
MDA	COCNU_03G009510	1.6233	0.749233	0.0837667	19.3788	8.94429	4.27641	3.16097	2.08887	0.7539	0.247567	8.43759	3.04524	3.07683	1.60656	K15639 PHYB activation tagged suppressor 1 [EC:1.14.-.-] | (RefSeq) cytochrome P450 734A1-like (A)	ko00905: Brassinosteroid biosynthesis; ko01110: Biosynthesis of secondary metabolites
MDA	COCNU_05G002430	25.9216	33.2349	18.9665	1.3667	1.75229	0.450699	0.809243	24.7361	28.2696	14.0062	1.76608	2.01836	0.820547	1.01318	K13260 isoflavone/4'-methoxyisoflavone 2'-hydroxylase [EC:1.14.14.90 1.14.14.89] | (RefSeq) cytochrome P450 81E8-like (A)	ko00943: Isoflavonoid biosynthesis; ko01100: Metabolic pathways; ko01110: Biosynthesis of secondary metabolites
MDA	COCNU_07G001330	26.5835	24.2625	20.3904	1.30373	1.1899	0.38264	0.250836	22.5423	20.5266	8.9207	2.52697	2.30101	1.33741	1.20227	K15402 fatty acid omega-hydroxylase [EC:1.14.-.-] | (RefSeq) cytochrome P450 86B1-like (A)	ko00073: Cutin, suberine and wax biosynthesis
MDA	COCNU_07G006200	6.76767	6.73883	5.98937	1.12995	1.12513	0.176255	0.170095	7.84707	7.03447	5.88127	1.33425	1.19608	0.416027	0.258314	K09755 ferulate-5-hydroxylase [EC:1.14.-.-] | (RefSeq) cytochrome P450 84A1-like (A)	ko00940: Phenylpropanoid biosynthesis; ko01100: Metabolic pathways; ko01110: Biosynthesis of secondary metabolites
MDA	COCNU_07G011340	0.241667	0.555433	0.160733	1.50353	3.45562	0.588349	1.78894	0.1764	0.337267	0.154933	1.13855	2.17685	0.187203	1.12224	K15398 fatty acid omega-hydroxylase [EC:1.14.-.-] | (RefSeq) cytochrome P450 86A8-like (A)	ko00073: Cutin, suberine and wax biosynthesis; ko01100: Metabolic pathways
MDA	COCNU_08G007250	242.869	232.648	127.944	1.89825	1.81836	0.924669	0.862635	224.853	258.101	162.479	1.38389	1.58852	0.468732	0.667687	K24184 cytochrome P450 family 89 subfamily A [EC:1.14.-.-] | (RefSeq) cytochrome P450 89A2 (A)	--
MDA	COCNU_09G004220	5.25163	5.56733	3.60277	1.45767	1.54529	0.543661	0.627881	3.72833	3.72733	2.4669	1.51134	1.51094	0.595832	0.595445	K13407 fatty acid omega-hydroxylase [EC:1.14.-.-] | (RefSeq) cytochrome P450 94A1 (A)	ko00073: Cutin, suberine and wax biosynthesis
MDA	COCNU_10G004780	25.7066	10.4903	3.42323	7.50944	3.06444	2.90871	1.61562	49.773	26.2979	8.82487	5.64008	2.97997	2.49572	1.5753	K20617 cytochrome P450 family 71 subfamily A | (RefSeq) cytochrome P450 71A1-like (A)	--
MDA	COCNU_10G005550	17.7525	8.6397	6.39773	2.77481	1.35043	1.47239	0.43342	13.4488	8.50423	5.25397	2.55974	1.61863	1.356	0.694774	K20495 long-chain fatty acid omega-monooxygenase [EC:1.14.14.80] | (RefSeq) cytochrome P450 704B1-like (A)	ko00071: Fatty acid degradation; ko00073: Cutin, suberine and wax biosynthesis; ko01100: Metabolic pathways
MDA	COCNU_10G010530	12.8542	11.6221	8.18457	1.57054	1.42	0.651258	0.505889	5.71663	2.93437	1.2099	4.72488	2.4253	2.24028	1.27816	K15402 fatty acid omega-hydroxylase [EC:1.14.-.-] | (RefSeq) cytochrome P450 86B1-like (A)	ko00073: Cutin, suberine and wax biosynthesis
MDA	COCNU_11G010580	1.20223	0.734167	0.363467	3.30769	2.0199	1.72582	1.01428	1.50017	0.699333	0.2836	5.28973	2.46591	2.40319	1.30212	K24188 cytochrome P450 family 93 subfamily A [EC:1.14.-.-] | (RefSeq) cytochrome P450 93A3 (A)	--
MDA	COCNU_12G004850	10.6789	3.36273	2.0869	5.1171	1.61135	2.35533	0.688273	25.0315	11.2853	2.0902	11.9757	5.39915	3.58203	2.43273	K09754 5-O-(4-coumaroyl)-D-quinate 3'-monooxygenase [EC:1.14.14.96] | (RefSeq) cytochrome P450 98A2 (A)	ko00940: Phenylpropanoid biosynthesis; ko00941: Flavonoid biosynthesis; ko00945: Stilbenoid, diarylheptanoid and gingerol biosynthesis; ko01100: Metabolic pathways; ko01110: Biosynthesis of secondary metabolites
MDA	COCNU_scaffold001569G000050	12.7955	25.5405	6.6296	1.93006	3.8525	0.948647	1.94579	11.6604	22.8909	16.0087	0.728381	1.42991	-0.457235	0.51592	K13260 isoflavone/4'-methoxyisoflavone 2'-hydroxylase [EC:1.14.14.90 1.14.14.89] | (RefSeq) cytochrome P450 81E8-like (A)	ko00943: Isoflavonoid biosynthesis; ko01100: Metabolic pathways; ko01110: Biosynthesis of secondary metabolites
MDA	novel.3305	1.23167	0.956167	0.0931667	13.22	10.263	3.72465	3.35938	1.24047	0.900533	0.3168	3.91561	2.84259	1.96924	1.50721	K13260 isoflavone/4'-methoxyisoflavone 2'-hydroxylase [EC:1.14.14.90 1.14.14.89] | (RefSeq) cytochrome P450 81Q32-like isoform X1 (A)	ko00943: Isoflavonoid biosynthesis; ko01100: Metabolic pathways; ko01110: Biosynthesis of secondary metabolites
MDA	COCNU_15G000290	0.0675667	0.119067	0	#DIV/0!	#DIV/0!	#DIV/0!	#DIV/0!	0.281467	0.275433	0.0754667	3.72968	3.64973	1.89905	1.86779	K20624 12-hydroxyjasmonoyl-L-amino acid 12-hydroxylase / fatty acid hydroxylase [EC:1.14.14.49] | (RefSeq) cytochrome P450 94C1 (A)	--
MDA	COCNU_scaffold004617G000010	93.6962	129.137	76.4538	1.22553	1.68909	0.293403	0.756247	89.6001	155.973	82.6335	1.08431	1.88753	0.116774	0.916499	K24541 tryptamine 5-hydroxylase [EC:1.14.-.-] | (RefSeq) cytochrome P450 71A1-like (A)	ko00380: Tryptophan metabolism; ko01100: Metabolic pathways; ko01110: Biosynthesis of secondary metabolites
MDA	COCNU_01G003550	10.0813	16.5622	16.5156	0.610409	1.00282	-0.712152	0.00406494	12.9617	9.2098	19.9069	0.651114	0.462644	-0.619017	-1.11203	K00327 NADPH-ferrihemoprotein reductase [EC:1.6.2.4] | (RefSeq) NADPH--cytochrome P450 reductase-like (A)	--
MDA	COCNU_01G020450	5.56347	9.6319	13.7972	0.403233	0.698107	-1.31032	-0.51848	2.0754	3.52533	8.27607	0.250771	0.425967	-1.99556	-1.23119	K20617 cytochrome P450 family 71 subfamily A | (RefSeq) cytochrome P450 71A1-like (A)	--
MDA	COCNU_01G020460	10.8625	33.5911	29.2339	0.371571	1.14905	-1.42829	0.200437	5.31967	6.61717	15.8004	0.33668	0.418798	-1.57055	-1.25567	K20617 cytochrome P450 family 71 subfamily A | (RefSeq) cytochrome P450 71A1-like (A)	--
MDA	COCNU_01G020480	94.9918	137.165	112.279	0.84603	1.22164	-0.241219	0.288823	119.117	110.042	83.6714	1.42363	1.31517	0.509575	0.395251	K20617 cytochrome P450 family 71 subfamily A | (RefSeq) cytochrome P450 71A1-like (A)	--
MDA	COCNU_01G020500	382.172	405.762	435.462	0.877624	0.931797	-0.188324	-0.101912	384.82	399.678	349.603	1.10074	1.14323	0.138468	0.193122	K20617 cytochrome P450 family 71 subfamily A | (RefSeq) cytochrome P450 71A1-like (A)	--
MDA	COCNU_01G020550	2.33217	2.66807	4.90087	0.475868	0.544407	-1.07137	-0.877242	1.72947	3.27127	2.95	0.58626	1.1089	-0.770388	0.149134	K20617 cytochrome P450 family 71 subfamily A | (RefSeq) cytochrome P450 71A1-like (A)	--
MDA	COCNU_02G001500	0.504133	2.33163	0.8924	0.564919	2.61277	-0.823885	1.38558	0.476467	1.47883	1.024	0.465299	1.44417	-1.10377	0.530244	K20771 carlactone C-19 oxidase [EC:1.14.-.-] | (RefSeq) cytochrome P450 711A1 (A)	--
MDA	COCNU_02G002760	0.0220333	0.0631333	0.0795	0.277149	0.79413	-1.85127	-0.332553	0.1495	0.0634	0.106367	1.40552	0.596051	0.491099	-0.746491	K09832 sterol 22-desaturase [EC:1.14.19.41] | (RefSeq) cytochrome P450 710A11-like (A)	ko00100: Steroid biosynthesis; ko01100: Metabolic pathways; ko01110: Biosynthesis of secondary metabolites
MDA	COCNU_02G009520	1.88247	0.651133	1.39117	1.35316	0.468048	0.436329	-1.09527	1.7908	1.0086	2.93103	0.610979	0.344111	-0.710805	-1.53906	K20624 12-hydroxyjasmonoyl-L-amino acid 12-hydroxylase / fatty acid hydroxylase [EC:1.14.14.49] | (RefSeq) cytochrome P450 94C1-like (A)	--
MDA	COCNU_02G013220	3.40257	5.00073	12.4774	0.272699	0.400784	-1.87462	-1.3191	3.36297	2.56553	6.08307	0.552841	0.42175	-0.855064	-1.24554	K01773 aldoxime dehydratase [EC:4.99.1.-] | (RefSeq) cytochrome P450 71B10-like (A)	--
MDA	COCNU_02G013230	4.2796	4.1941	8.5529	0.500368	0.490372	-0.998938	-1.02805	2.84757	2.88343	5.8836	0.483984	0.49008	-1.04697	-1.02891	K20617 cytochrome P450 family 71 subfamily A | (RefSeq) cytochrome P450 71A9-like (A)	--
MDA	COCNU_02G013380	110.363	153.78	162.789	0.677951	0.944661	-0.560746	-0.0821309	86.3949	115.754	129.5	0.66714	0.893849	-0.583939	-0.161896	K20617 cytochrome P450 family 71 subfamily A | (RefSeq) cytochrome P450 71A9-like (A)	--
MDA	COCNU_02G014330	0.1423	0.673667	1.60893	0.0884437	0.418704	-3.4991	-1.256	0.268433	0.656067	0.388967	0.690119	1.68669	-0.535083	0.754196	K20619 cytochrome P450 family 78 subfamily A | (RefSeq) cytochrome P450 78A5-like (A)	--
MDA	COCNU_02G016380	5.0228	1.37467	1.03927	4.83302	1.32273	2.27293	0.403516	6.31627	3.52217	2.89977	2.1782	1.21464	1.12314	0.280526	K20624 12-hydroxyjasmonoyl-L-amino acid 12-hydroxylase / fatty acid hydroxylase [EC:1.14.14.49] | (RefSeq) cytochrome P450 94C1 (A)	--
MDA	COCNU_02G019760	0.3959	2.72417	0.3411	1.16066	7.98642	0.214941	2.99755	0.103967	2.16967	0.205567	0.505756	10.5546	-0.983485	3.3998	K00487 trans-cinnamate 4-monooxygenase [EC:1.14.14.91] | (RefSeq) cytochrome P450 CYP73A100 (A)	ko00130: Ubiquinone and other terpenoid-quinone biosynthesis; ko00940: Phenylpropanoid biosynthesis; ko00941: Flavonoid biosynthesis; ko00945: Stilbenoid, diarylheptanoid and gingerol biosynthesis; ko01100: Metabolic pathways; ko01110: Biosynthesis of secondary metabolites
MDA	COCNU_03G008610	6.25427	4.55917	4.88903	1.27924	0.932529	0.355291	-0.100779	7.761	7.9086	6.81163	1.13937	1.16104	0.188242	0.215422	K20617 cytochrome P450 family 71 subfamily A | (RefSeq) cytochrome P450 71A1-like (A)	--
MDA	COCNU_03G009480	33.7162	17.0008	27.3635	1.23216	0.621294	0.301186	-0.686652	50.709	23.8504	19.397	2.61427	1.22959	1.38641	0.29818	K15639 PHYB activation tagged suppressor 1 [EC:1.14.-.-] | (RefSeq) cytochrome P450 734A1-like (A)	ko00905: Brassinosteroid biosynthesis; ko01110: Biosynthesis of secondary metabolites
MDA	COCNU_03G010470	0.6605	0.322833	2.3272	0.283817	0.138722	-1.81696	-2.84973	0.171633	0.286567	2.15617	0.0796011	0.132906	-3.65107	-2.91153	K15639 PHYB activation tagged suppressor 1 [EC:1.14.-.-] | (RefSeq) cytochrome P450 734A1-like (A)	ko00905: Brassinosteroid biosynthesis; ko01110: Biosynthesis of secondary metabolites
MDA	COCNU_03G016740	0.0892333	0.4643	0.294133	0.303377	1.57854	-1.72082	0.658587	0.263233	0.4255	0.230167	1.14366	1.84866	0.193663	0.88648	K15639 PHYB activation tagged suppressor 1 [EC:1.14.-.-] | (RefSeq) LOW QUALITY PROTEIN: cytochrome P450 734A6-like (A)	ko00905: Brassinosteroid biosynthesis; ko01110: Biosynthesis of secondary metabolites
MDA	COCNU_04G005070	4.3498	4.2489	6.4274	0.676759	0.66106	-0.563286	-0.597146	3.67363	4.41143	4.2234	0.869828	1.04452	-0.201197	0.0628426	K24544 cytochrome P450 family 714 subfamily C | (RefSeq) cytochrome P450 714C2 isoform X1 (A)	--
MDA	COCNU_04G005090	1.2351	1.15907	3.5713	0.34584	0.32455	-1.53182	-1.62349	0.552233	0.439933	0.986967	0.559526	0.445743	-0.837723	-1.16572	K20663 gibberellin 16alpha,17-epoxidase [EC:1.14.-.-] | (RefSeq) cytochrome P450 714D1 (A)	--
MDA	COCNU_05G001760	0.1604	0.191933	1.01213	0.158477	0.189632	-2.65765	-2.39872	0.2556	0.638	1.0694	0.239013	0.596596	-2.06484	-0.745173	K20619 cytochrome P450 family 78 subfamily A | (RefSeq) cytochrome P450 78A5-like (A)	--
MDA	COCNU_05G002440	2.50947	6.00657	5.53407	0.453458	1.08538	-1.14096	0.118201	2.11607	3.4396	3.22033	0.657096	1.06809	-0.605825	0.0950308	K13260 isoflavone/4'-methoxyisoflavone 2'-hydroxylase [EC:1.14.14.90 1.14.14.89] | (RefSeq) cytochrome P450 81E8-like (A)	ko00943: Isoflavonoid biosynthesis; ko01100: Metabolic pathways; ko01110: Biosynthesis of secondary metabolites
MDA	COCNU_06G006680	105.193	137.396	124.216	0.846858	1.10611	-0.239807	0.14549	90.4755	94.3211	110.967	0.815337	0.849993	-0.294531	-0.234477	K25489 cholesterol 22-hydroxylase [EC:1.14.14.-] | (RefSeq) cytochrome P450 CYP72A219-like (A)	ko00996: Biosynthesis of various alkaloids
MDA	COCNU_06G015850	83.4523	165.164	200.462	0.4163	0.823916	-1.2643	-0.279431	58.4126	52.186	131.035	0.445779	0.39826	-1.1656	-1.32822	K09590 brassinosteroid-6-oxidase 1 [EC:1.14.-.-] | (RefSeq) cytochrome P450 85A1 (A)	ko00905: Brassinosteroid biosynthesis; ko01100: Metabolic pathways; ko01110: Biosynthesis of secondary metabolites
MDA	COCNU_06G016030	31.6295	90.8262	65.2781	0.484535	1.39137	-1.04533	0.47651	24.4741	38.7424	92.7375	0.263908	0.417764	-1.9219	-1.25924	K20619 cytochrome P450 family 78 subfamily A | (RefSeq) cytochrome P450 78A5 (A)	--
MDA	COCNU_06G017280	0.787267	0.716233	1.2101	0.65058	0.591879	-0.620202	-0.756625	0.534333	0.693733	0.552367	0.967353	1.25593	-0.0478862	0.328755	K13260 isoflavone/4'-methoxyisoflavone 2'-hydroxylase [EC:1.14.14.90 1.14.14.89] | (RefSeq) cytochrome P450 81E8-like (A)	ko00943: Isoflavonoid biosynthesis; ko01100: Metabolic pathways; ko01110: Biosynthesis of secondary metabolites
MDA	COCNU_06G019110	5.06223	4.84143	5.78837	0.874553	0.836408	-0.193382	-0.257722	3.18857	3.4576	4.92503	0.64742	0.702046	-0.627225	-0.510363	K09587 steroid 22S-hydroxylase [EC:1.14.14.178] | (RefSeq) cytochrome P450 90B1-like isoform X1 (A)	ko00905: Brassinosteroid biosynthesis; ko01100: Metabolic pathways; ko01110: Biosynthesis of secondary metabolites
MDA	COCNU_07G001340	125.354	119.328	120.202	1.04286	0.992731	0.0605456	-0.0105259	104.56	98.9411	96.4489	1.08409	1.02584	0.116488	0.0368051	K15402 fatty acid omega-hydroxylase [EC:1.14.-.-] | (RefSeq) cytochrome P450 86B1-like (A)	ko00073: Cutin, suberine and wax biosynthesis
MDA	COCNU_07G007090	0.0368333	0.0327	0.0319667	1.15224	1.02294	0.204444	0.0327223	0.0516333	0.0887	0.051	1.01242	1.73922	0.0178055	0.798437	K22812 thalianol hydroxylase | (RefSeq) cytochrome P450 708A2 (A)	--
MDA	COCNU_07G015070	1.0353	1.789	1.2565	0.823955	1.4238	-0.279362	0.509743	0.7792	0.843367	0.6403	1.21693	1.31714	0.283246	0.397412	K20619 cytochrome P450 family 78 subfamily A | (RefSeq) cytochrome P450 78A3-like (A)	--
MDA	COCNU_08G006260	2.9894	1.76397	3.09617	0.965516	0.569726	-0.0506272	-0.81166	2.38	1.2819	2.05327	1.15913	0.624322	0.213041	-0.679637	K20495 long-chain fatty acid omega-monooxygenase [EC:1.14.14.80] | (RefSeq) cytochrome P450 704B1-like (A)	ko00071: Fatty acid degradation; ko00073: Cutin, suberine and wax biosynthesis; ko01100: Metabolic pathways
MDA	COCNU_08G007240	78.8831	149.429	105.566	0.747238	1.4155	-0.420361	0.501308	155.25	148.97	100.302	1.54782	1.48521	0.630236	0.570664	K24184 cytochrome P450 family 89 subfamily A [EC:1.14.-.-] | (RefSeq) cytochrome P450 89A2 (A)	--
MDA	COCNU_09G000050	6.6607	2.97587	10.5144	0.633486	0.283029	-0.658616	-1.82098	6.37667	2.78553	5.63	1.13262	0.494766	0.179668	-1.01518	K20495 long-chain fatty acid omega-monooxygenase [EC:1.14.14.80] | (RefSeq) cytochrome P450 704B1-like (A)	ko00071: Fatty acid degradation; ko00073: Cutin, suberine and wax biosynthesis; ko01100: Metabolic pathways
MDA	COCNU_09G000060	2.82017	4.35287	5.64457	0.499625	0.77116	-1.00108	-0.374897	2.23617	2.88733	4.48193	0.498929	0.644216	-1.00309	-0.634384	K20495 long-chain fatty acid omega-monooxygenase [EC:1.14.14.80] | (RefSeq) cytochrome P450 704B1-like (A)	ko00071: Fatty acid degradation; ko00073: Cutin, suberine and wax biosynthesis; ko01100: Metabolic pathways
MDA	COCNU_09G000070	294.603	149.59	603.736	0.487966	0.247775	-1.03515	-2.0129	265.797	108.061	485.543	0.547422	0.222557	-0.869275	-2.16775	K20495 long-chain fatty acid omega-monooxygenase [EC:1.14.14.80] | (RefSeq) cytochrome P450 704B1 (A)	ko00071: Fatty acid degradation; ko00073: Cutin, suberine and wax biosynthesis; ko01100: Metabolic pathways
MDA	COCNU_09G002630	72.9132	96.6876	71.5675	1.0188	1.351	0.0268741	0.434026	60.1948	88.7057	89.9632	0.669105	0.986022	-0.579695	-0.0203087	K24184 cytochrome P450 family 89 subfamily A [EC:1.14.-.-] | (RefSeq) cytochrome P450 89A2 (A)	--
MDA	COCNU_09G002700	0.5241	1.68787	1.85187	0.283012	0.911441	-1.82107	-0.133779	1.4738	1.3273	0.604233	2.43912	2.19667	1.28636	1.13532	K24184 cytochrome P450 family 89 subfamily A [EC:1.14.-.-] | (RefSeq) cytochrome P450 89A2-like (A)	--
MDA	COCNU_09G002710	1.93183	0.945167	0.9587	2.01506	0.985884	1.01082	-0.0205107	1.7843	1.1309	2.38093	0.749412	0.474982	-0.416169	-1.07406	K24184 cytochrome P450 family 89 subfamily A [EC:1.14.-.-] | (RefSeq) cytochrome P450 89A2-like (A)	--
MDA	COCNU_09G004230	32.3065	36.2646	29.7127	1.0873	1.22051	0.120748	0.287483	36.9872	25.7245	21.9228	1.68716	1.17341	0.754594	0.230711	K13407 fatty acid omega-hydroxylase [EC:1.14.-.-] | (RefSeq) cytochrome P450 94A1 (A)	ko00073: Cutin, suberine and wax biosynthesis
MDA	COCNU_10G004740	0.200033	0.299533	0.2088	0.958014	1.43455	-0.0618813	0.520595	0.5257	0.717067	0.2149	2.44625	3.33675	1.29057	1.73844	K20617 cytochrome P450 family 71 subfamily A | (RefSeq) cytochrome P450 71A1-like (A)	--
MDA	COCNU_11G004220	4.5636	13.9023	6.9385	0.657721	2.00365	-0.604451	1.00263	5.93093	25.9192	7.45277	0.795803	3.4778	-0.329517	1.79817	K20617 cytochrome P450 family 71 subfamily A | (RefSeq) cytochrome P450 71A1-like (A)	--
MDA	COCNU_12G003850	1.39533	0.3129	0.182467	7.64706	1.71483	2.9349	0.778069	2.2517	1.47277	1.1126	2.02382	1.32372	1.01708	0.404594	K20617 cytochrome P450 family 71 subfamily A | (RefSeq) cytochrome P450 71A9-like (A)	--
MDA	COCNU_12G006000	0.713	1.05177	1.23437	0.577624	0.85207	-0.791797	-0.230956	1.0223	1.06607	0.944133	1.08279	1.12915	0.114756	0.175235	K24544 cytochrome P450 family 714 subfamily C | (RefSeq) cytochrome P450 714C2 isoform X1 (A)	--
MDA	COCNU_14G004450	9.07947	15.1003	10.7523	0.844421	1.40438	-0.243966	0.489932	7.2658	9.3542	7.78083	0.933807	1.20221	-0.098803	0.26569	K25489 cholesterol 22-hydroxylase [EC:1.14.14.-] | (RefSeq) cytochrome P450 CYP72A219-like (A)	ko00996: Biosynthesis of various alkaloids
MDA	COCNU_14G011300	56.8022	64.7867	69.8666	0.813009	0.927291	-0.298656	-0.108906	66.6517	89.807	179.666	0.370976	0.499856	-1.4306	-1.00042	K20619 cytochrome P450 family 78 subfamily A | (RefSeq) cytochrome P450 78A5-like (A)	--
MDA	COCNU_14G011360	0.119167	0.2101	0.132967	0.896215	1.5801	-0.158084	0.660012	0.195433	0.313	0.229867	0.850203	1.36166	-0.234121	0.445365	K09590 brassinosteroid-6-oxidase 1 [EC:1.14.-.-] | (RefSeq) cytochrome P450 85A1-like (A)	ko00905: Brassinosteroid biosynthesis; ko01100: Metabolic pathways; ko01110: Biosynthesis of secondary metabolites
MDA	COCNU_15G004930	1.80943	5.78373	2.18387	0.828546	2.64839	-0.271347	1.40512	1.5467	7.71473	3.605	0.429043	2.14001	-1.22081	1.09762	K20619 cytochrome P450 family 78 subfamily A | (RefSeq) cytochrome P450 78A5-like (A)	--
MDA	COCNU_contig69260044G000010	0.5203	0.4775	1.192	0.436493	0.400587	-1.19597	-1.31981	0.7783	1.9256	2.0498	0.379696	0.939409	-1.39708	-0.0901751	K20619 cytochrome P450 family 78 subfamily A | (RefSeq) cytochrome P450 78A5-like (A)	--
MDA	COCNU_contig69373965G000010	1.46707	7.2857	6.94583	0.211215	1.04893	-2.24321	0.0689198	0.9247	6.01993	13.2326	0.0698803	0.454931	-3.83897	-1.13628	K20620 fatty acid hydroxylase | (RefSeq) cytochrome P450 81E8-like (A)	--
MDA	COCNU_scaffold000076G000010	49.3758	83.3884	94.2809	0.523709	0.884468	-0.933162	-0.177118	68.4864	61.4123	149.985	0.456622	0.409456	-1.13093	-1.28822	K20617 cytochrome P450 family 71 subfamily A | (RefSeq) cytochrome P450 71A9-like (A)	--
MDA	COCNU_scaffold000154G000330	8.6918	17.8064	29.0759	0.298935	0.61241	-1.7421	-0.70743	7.37203	6.21173	5.01433	1.47019	1.2388	0.556005	0.308938	K24541 tryptamine 5-hydroxylase [EC:1.14.-.-] | (RefSeq) cytochrome P450 71A1-like (A)	ko00380: Tryptophan metabolism; ko01100: Metabolic pathways; ko01110: Biosynthesis of secondary metabolites
MDA	COCNU_scaffold001569G000080	5.23443	4.0911	5.4082	0.96787	0.756462	-0.0471151	-0.40266	4.93487	7.0787	5.78643	0.852834	1.22333	-0.229663	0.29081	K13260 isoflavone/4'-methoxyisoflavone 2'-hydroxylase [EC:1.14.14.90 1.14.14.89] | (RefSeq) cytochrome P450 81E8-like (A)	ko00943: Isoflavonoid biosynthesis; ko01100: Metabolic pathways; ko01110: Biosynthesis of secondary metabolites
MDA	COCNU_scaffold002779G000010	31.1133	49.5859	67.8659	0.458453	0.730645	-1.12515	-0.452757	41.0279	45.1151	61.2893	0.669414	0.7361	-0.579029	-0.442026	K20556 cytochrome P450 family 76 subfamily C | (RefSeq) cytochrome P450 76T24-like (A)	--
MDA	COCNU_scaffold003028G000020	43.9448	59.2242	71.1525	0.617614	0.832356	-0.695223	-0.264728	37.5542	48.6184	58.6094	0.640754	0.829532	-0.642157	-0.26963	K15639 PHYB activation tagged suppressor 1 [EC:1.14.-.-] | (RefSeq) cytochrome P450 734A1-like (A)	ko00905: Brassinosteroid biosynthesis; ko01110: Biosynthesis of secondary metabolites
MDA	COCNU_scaffold006118G000020	0.0753333	0.3967	0.564067	0.133554	0.703286	-2.90451	-0.507817	0.735733	0.6519	1.88303	0.390717	0.346197	-1.3558	-1.53034	K20619 cytochrome P450 family 78 subfamily A | (RefSeq) cytochrome P450 78A5-like (A)	--
MDA	COCNU_scaffold006919G000060	4.94997	8.4799	9.74887	0.507748	0.869834	-0.977816	-0.201187	5.08803	9.98957	7.42987	0.684808	1.34451	-0.546228	0.427086	K24184 cytochrome P450 family 89 subfamily A [EC:1.14.-.-] | (RefSeq) cytochrome P450 89A2-like (A)	--
MDA	COCNU_scaffold008598G000010	3.71607	4.59743	5.31827	0.698736	0.864461	-0.51718	-0.210127	3.2955	3.90327	4.39713	0.749466	0.887684	-0.416066	-0.171881	K24543 cytochrome P450 family 97 subfamily B polypeptide 3 | (RefSeq) cytochrome P450 97B2, chloroplastic (A)	--
MDA	COCNU_scaffold008598G000020	43.106	47.1935	48.3651	0.891262	0.975775	-0.166079	-0.0353802	35.0628	47.4934	48.2072	0.727335	0.985192	-0.459308	-0.0215236	K24543 cytochrome P450 family 97 subfamily B polypeptide 3 | (RefSeq) cytochrome P450 97B2, chloroplastic (A)	--
MDA	COCNU_scaffold016272G000020	0.0937333	0.0982667	0.0279667	3.35161	3.51371	1.74485	1.81299	0.157033	0.2205	0.120267	1.30571	1.83343	0.384834	0.874542	K09832 sterol 22-desaturase [EC:1.14.19.41] | (RefSeq) cytochrome P450 710A11-like (A)	ko00100: Steroid biosynthesis; ko01100: Metabolic pathways; ko01110: Biosynthesis of secondary metabolites
MDA	COCNU_scaffold016682G000010	3.0906	1.3871	2.33233	1.32511	0.594726	0.406113	-0.749702	1.42117	0.5596	0.9917	1.43306	0.564284	0.5191	-0.825508	K15402 fatty acid omega-hydroxylase [EC:1.14.-.-] | (RefSeq) cytochrome P450 86B1-like (A)	ko00073: Cutin, suberine and wax biosynthesis
MDA	COCNU_scaffold021900G000010	3.5706	3.25247	4.96523	0.71912	0.655048	-0.475695	-0.610327	0.5373	0.8649	6.04957	0.0888163	0.142969	-3.49303	-2.80623	K24188 cytochrome P450 family 93 subfamily A [EC:1.14.-.-] | (RefSeq) cytochrome P450 93A3-like (A)	--
MDA	COCNU_scaffold026906G000010	49.4243	44.5774	38.3576	1.28851	1.16215	0.365707	0.216799	43.5976	48.8042	45.8509	0.950857	1.06441	-0.0727002	0.0900543	K24184 cytochrome P450 family 89 subfamily A [EC:1.14.-.-] | (RefSeq) cytochrome P450 89A2 (A)	--
MDA	novel.11717	0.0980667	0	1.90953	0.0513564	0	-4.28331	#NUM!	0.0738333	0	0.508833	0.145103	0	-2.78485	#NUM!	K20495 long-chain fatty acid omega-monooxygenase [EC:1.14.14.80] | (RefSeq) cytochrome P450 704B1 (A)	ko00071: Fatty acid degradation; ko00073: Cutin, suberine and wax biosynthesis; ko01100: Metabolic pathways
MDA	novel.11873	0.961233	0.410567	0	#DIV/0!	#DIV/0!	#DIV/0!	#DIV/0!	5.58173	0.0545	0.0935333	59.6764	0.58268	5.89909	-0.779224	K24188 cytochrome P450 family 93 subfamily A [EC:1.14.-.-] | (RefSeq) cytochrome P450 93A3 (A)	--
MDA	novel.12173	5.10527	3.26073	3.24387	1.57382	1.0052	0.654272	0.00748194	3.60407	1.71343	2.30027	1.5668	0.744885	0.647825	-0.424911	K24184 cytochrome P450 family 89 subfamily A [EC:1.14.-.-] | (RefSeq) cytochrome P450 89A2-like (A)	--
MDA	novel.12228	2.05473	1.7319	2.61483	0.785799	0.662337	-0.347768	-0.594363	1.7925	0.4482	1.12133	1.59854	0.399703	0.676758	-1.323	K24184 cytochrome P450 family 89 subfamily A [EC:1.14.-.-] | (RefSeq) cytochrome P450 89A2-like (A)	--
MDA	novel.12588	0.8152	0.393733	1.03863	0.784878	0.379088	-0.34946	-1.3994	0.363633	0.497033	0.913567	0.398037	0.544058	-1.32903	-0.878167	K24184 cytochrome P450 family 89 subfamily A [EC:1.14.-.-] | (RefSeq) cytochrome P450 89A2-like (A)	--
MDA	novel.12646	0.610433	1.8249	0.832067	0.733635	2.19321	-0.446865	1.13305	1.33007	2.77563	0.9922	1.34052	2.79745	0.422796	1.48411	K24541 tryptamine 5-hydroxylase [EC:1.14.-.-] | (RefSeq) cytochrome P450 71A1-like (A)	ko00380: Tryptophan metabolism; ko01100: Metabolic pathways; ko01110: Biosynthesis of secondary metabolites
MDA	novel.3391	0	0.226633	0	#DIV/0!	#DIV/0!	#DIV/0!	#DIV/0!	0	0.1998	0	#DIV/0!	#DIV/0!	#DIV/0!	#DIV/0!	K24544 cytochrome P450 family 714 subfamily C | (RefSeq) cytochrome P450 714C2-like (A)	--
MDA	novel.4489	3.42417	3.16817	2.19127	1.56264	1.44582	0.643988	0.531883	2.96177	1.84173	1.96127	1.51013	0.939053	0.594672	-0.0907215	K24184 cytochrome P450 family 89 subfamily A [EC:1.14.-.-] | (RefSeq) cytochrome P450 89A2-like (A)	--
MDA	novel.6262	1.2302	0.5097	0.2679	4.59201	1.90258	2.19913	0.927954	0.7322	0.329733	0.3475	2.10705	0.948873	1.07522	-0.0757132	K13260 isoflavone/4'-methoxyisoflavone 2'-hydroxylase [EC:1.14.14.90 1.14.14.89] | (RefSeq) cytochrome P450 81E8-like (A)	ko00943: Isoflavonoid biosynthesis; ko01100: Metabolic pathways; ko01110: Biosynthesis of secondary metabolites
MDA	novel.7470	0.207433	0.0528	0.313467	0.66174	0.168439	-0.595664	-2.5697	0.2241	0.336	0.2262	0.990716	1.48541	-0.0134563	0.570862	K20619 cytochrome P450 family 78 subfamily A | (RefSeq) cytochrome P450 78A11 (A)	--
MDA	novel.7667	1.15357	4.95227	2.12197	0.543631	2.33381	-0.879301	1.22269	1.52033	5.1437	2.21177	0.687384	2.32561	-0.540812	1.21761	K20617 cytochrome P450 family 71 subfamily A | (RefSeq) cytochrome P450 71A1-like (A)	--
Phenylpropanoid biosynthesis/Flavonoid related	COCNU_01G003180	48.302	113.992	47.8473	1.0095	2.38241	0.0136434	1.25242	35.345	107.807	95.0008	0.372049	1.1348	-1.42643	0.182435	K00083 cinnamyl-alcohol dehydrogenase [EC:1.1.1.195]	ko00940: Phenylpropanoid biosynthesis; ko01100: Metabolic pathways; ko01110: Biosynthesis of secondary metabolites
Phenylpropanoid biosynthesis/Flavonoid related	COCNU_01G010920	189.31	162.005	87.6269	2.1604	1.8488	1.1113	0.88659	310.115	164.409	59.1677	5.24128	2.7787	2.38992	1.47441	K00083 cinnamyl-alcohol dehydrogenase [EC:1.1.1.195]	ko00940: Phenylpropanoid biosynthesis; ko01100: Metabolic pathways; ko01110: Biosynthesis of secondary metabolites
Phenylpropanoid biosynthesis/Flavonoid related	COCNU_08G004110	0.255567	0.242267	0.0569	4.49151	4.25776	2.1672	2.0901	1.51537	0.704367	0.0299	50.6812	23.5574	5.66338	4.55811	K00083 cinnamyl-alcohol dehydrogenase [EC:1.1.1.195]	ko00940: Phenylpropanoid biosynthesis; ko01100: Metabolic pathways; ko01110: Biosynthesis of secondary metabolites
Phenylpropanoid biosynthesis/Flavonoid related	COCNU_scaffold022525G000020	5.97247	3.95777	3.3518	1.78187	1.18079	0.833391	0.23975	6.40627	6.5505	5.805	1.10358	1.12842	0.142188	0.174309	K00083 cinnamyl-alcohol dehydrogenase [EC:1.1.1.195]	ko00940: Phenylpropanoid biosynthesis; ko01100: Metabolic pathways; ko01110: Biosynthesis of secondary metabolites
Phenylpropanoid biosynthesis/Flavonoid related	novel.4168	0.0511667	0.941	0.515633	0.0992307	1.82494	-3.33307	0.867849	0	0.888367	0.299	0	2.97113	#NUM!	1.57101	K00083 cinnamyl-alcohol dehydrogenase [EC:1.1.1.195]	ko00940: Phenylpropanoid biosynthesis; ko01100: Metabolic pathways; ko01110: Biosynthesis of secondary metabolites
Phenylpropanoid biosynthesis/Flavonoid related	COCNU_08G006920	2.20887	5.76327	6.05083	0.365052	0.952475	-1.45383	-0.0702471	2.8547	6.77423	30.0524	0.0949907	0.225414	-3.39607	-2.14935	K00475 naringenin 3-dioxygenase [EC:1.14.11.9]	ko00941: Flavonoid biosynthesis; ko01100: Metabolic pathways; ko01110: Biosynthesis of secondary metabolites
Phenylpropanoid biosynthesis/Flavonoid related	COCNU_scaffold017721G000020	0.576433	9.57067	4.93367	0.116837	1.93987	-3.09743	0.955959	1.48877	7.32297	72.7674	0.0204593	0.100635	-5.6111	-3.31279	K00475 naringenin 3-dioxygenase [EC:1.14.11.9]	ko00941: Flavonoid biosynthesis; ko01100: Metabolic pathways; ko01110: Biosynthesis of secondary metabolites
Phenylpropanoid biosynthesis/Flavonoid related	COCNU_02G019760	0.3959	2.72417	0.3411	1.16066	7.98642	0.214941	2.99755	0.103967	2.16967	0.205567	0.505756	10.5546	-0.983485	3.3998	K00487 trans-cinnamate 4-monooxygenase [EC:1.14.14.91]	ko00130: Ubiquinone and other terpenoid-quinone biosynthesis; ko00940: Phenylpropanoid biosynthesis; ko00941: Flavonoid biosynthesis; ko00945: Stilbenoid, diarylheptanoid and gingerol biosynthesis; ko01100: Metabolic pathways; ko01110: Biosynthesis of secondary metabolites
Phenylpropanoid biosynthesis/Flavonoid related	COCNU_11G010110	0.1213	0.0612667	0	#DIV/0!	#DIV/0!	#DIV/0!	#DIV/0!	0.2964	0.0662	0	#DIV/0!	#DIV/0!	#DIV/0!	#DIV/0!	K00487 trans-cinnamate 4-monooxygenase [EC:1.14.14.91]	ko00130: Ubiquinone and other terpenoid-quinone biosynthesis; ko00940: Phenylpropanoid biosynthesis; ko00941: Flavonoid biosynthesis; ko00945: Stilbenoid, diarylheptanoid and gingerol biosynthesis; ko01100: Metabolic pathways; ko01110: Biosynthesis of secondary metabolites
Phenylpropanoid biosynthesis/Flavonoid related	COCNU_12G006180	11.5616	16.5627	11.8046	0.979415	1.40307	-0.0300082	0.48859	13.9203	12.4378	16.1049	0.864352	0.772295	-0.210309	-0.372775	K00487 trans-cinnamate 4-monooxygenase [EC:1.14.14.91]	ko00130: Ubiquinone and other terpenoid-quinone biosynthesis; ko00940: Phenylpropanoid biosynthesis; ko00941: Flavonoid biosynthesis; ko00945: Stilbenoid, diarylheptanoid and gingerol biosynthesis; ko01100: Metabolic pathways; ko01110: Biosynthesis of secondary metabolites
Phenylpropanoid biosynthesis/Flavonoid related	COCNU_16G005850	5.87457	3.49893	3.4776	1.68926	1.00613	0.75639	0.00882318	6.1107	3.344	5.45887	1.11941	0.612581	0.162736	-0.707027	K00487 trans-cinnamate 4-monooxygenase [EC:1.14.14.91]	ko00130: Ubiquinone and other terpenoid-quinone biosynthesis; ko00940: Phenylpropanoid biosynthesis; ko00941: Flavonoid biosynthesis; ko00945: Stilbenoid, diarylheptanoid and gingerol biosynthesis; ko01100: Metabolic pathways; ko01110: Biosynthesis of secondary metabolites
Phenylpropanoid biosynthesis/Flavonoid related	COCNU_contig68910186G000010	1.2352	1.42053	0.9199	1.34275	1.54423	0.425196	0.626884	1.00057	0.9341	1.0695	0.935546	0.873399	-0.0961192	-0.195288	K00487 trans-cinnamate 4-monooxygenase [EC:1.14.14.91]	ko00130: Ubiquinone and other terpenoid-quinone biosynthesis; ko00940: Phenylpropanoid biosynthesis; ko00941: Flavonoid biosynthesis; ko00945: Stilbenoid, diarylheptanoid and gingerol biosynthesis; ko01100: Metabolic pathways; ko01110: Biosynthesis of secondary metabolites
Phenylpropanoid biosynthesis/Flavonoid related	COCNU_contig69057496G000010	15.2632	20.211	18.2564	0.836047	1.10706	-0.258344	0.146733	16.1899	14.9679	17.51	0.924611	0.854822	-0.113082	-0.226305	K00487 trans-cinnamate 4-monooxygenase [EC:1.14.14.91]	ko00130: Ubiquinone and other terpenoid-quinone biosynthesis; ko00940: Phenylpropanoid biosynthesis; ko00941: Flavonoid biosynthesis; ko00945: Stilbenoid, diarylheptanoid and gingerol biosynthesis; ko01100: Metabolic pathways; ko01110: Biosynthesis of secondary metabolites
Phenylpropanoid biosynthesis/Flavonoid related	COCNU_scaffold033837G000030	29.4344	13.476	7.7263	3.80964	1.74418	1.92966	0.802546	62.5757	23.5993	26.9029	2.32598	0.877202	1.21784	-0.18902	K00487 trans-cinnamate 4-monooxygenase [EC:1.14.14.91]	ko00130: Ubiquinone and other terpenoid-quinone biosynthesis; ko00940: Phenylpropanoid biosynthesis; ko00941: Flavonoid biosynthesis; ko00945: Stilbenoid, diarylheptanoid and gingerol biosynthesis; ko01100: Metabolic pathways; ko01110: Biosynthesis of secondary metabolites
Phenylpropanoid biosynthesis/Flavonoid related	COCNU_scaffold036382G000040	4.46313	1.03867	1.57053	2.84179	0.661346	1.5068	-0.596522	10.83	2.90633	0.6206	17.4509	4.6831	4.12523	2.22746	K00487 trans-cinnamate 4-monooxygenase [EC:1.14.14.91]	ko00130: Ubiquinone and other terpenoid-quinone biosynthesis; ko00940: Phenylpropanoid biosynthesis; ko00941: Flavonoid biosynthesis; ko00945: Stilbenoid, diarylheptanoid and gingerol biosynthesis; ko01100: Metabolic pathways; ko01110: Biosynthesis of secondary metabolites
Phenylpropanoid biosynthesis/Flavonoid related	COCNU_02G014390	4.75147	3.5486	5.74013	0.827762	0.618209	-0.272711	-0.693834	2.91987	4.853	6.24553	0.467513	0.777035	-1.09692	-0.363948	K00588 caffeoyl-CoA O-methyltransferase [EC:2.1.1.104]	ko00940: Phenylpropanoid biosynthesis; ko00941: Flavonoid biosynthesis; ko00945: Stilbenoid, diarylheptanoid and gingerol biosynthesis; ko01100: Metabolic pathways; ko01110: Biosynthesis of secondary metabolites
Phenylpropanoid biosynthesis/Flavonoid related	COCNU_08G005080	64.5643	19.2754	9.9802	6.46924	1.93137	2.6936	0.949623	144.684	50.6305	23.3721	6.19047	2.16628	2.63005	1.11522	K00588 caffeoyl-CoA O-methyltransferase [EC:2.1.1.104]	ko00940: Phenylpropanoid biosynthesis; ko00941: Flavonoid biosynthesis; ko00945: Stilbenoid, diarylheptanoid and gingerol biosynthesis; ko01100: Metabolic pathways; ko01110: Biosynthesis of secondary metabolites
Phenylpropanoid biosynthesis/Flavonoid related	COCNU_scaffold018538G000010	0.631633	0.985533	2.52277	0.250373	0.390656	-1.99785	-1.35603	0.330333	2.00647	2.7454	0.120322	0.730847	-3.05502	-0.452359	K00588 caffeoyl-CoA O-methyltransferase [EC:2.1.1.104]	ko00940: Phenylpropanoid biosynthesis; ko00941: Flavonoid biosynthesis; ko00945: Stilbenoid, diarylheptanoid and gingerol biosynthesis; ko01100: Metabolic pathways; ko01110: Biosynthesis of secondary metabolites
Phenylpropanoid biosynthesis/Flavonoid related	novel.8724	0.738433	1.99683	0.729	1.01294	2.73914	0.0185489	1.45372	0.793267	1.23787	0.664767	1.1933	1.86211	0.254958	0.896936	K00588 caffeoyl-CoA O-methyltransferase [EC:2.1.1.104]	ko00940: Phenylpropanoid biosynthesis; ko00941: Flavonoid biosynthesis; ko00945: Stilbenoid, diarylheptanoid and gingerol biosynthesis; ko01100: Metabolic pathways; ko01110: Biosynthesis of secondary metabolites
Phenylpropanoid biosynthesis/Flavonoid related	COCNU_02G015910	2.17553	13.7613	7.95363	0.273527	1.73019	-1.87024	0.790931	1.7882	10.7774	111.28	0.0160694	0.0968494	-5.95954	-3.36811	K00660 chalcone synthase [EC:2.3.1.74]	ko00941: Flavonoid biosynthesis; ko00960: Tropane, piperidine and pyridine alkaloid biosynthesis; ko01100: Metabolic pathways; ko01110: Biosynthesis of secondary metabolites; ko04712: Circadian rhythm - plant
Phenylpropanoid biosynthesis/Flavonoid related	COCNU_15G005920	17.4826	36.7604	22.6789	0.770875	1.62091	-0.37543	0.6968	3.00687	6.3246	38.4731	0.078155	0.16439	-3.67752	-2.6048	K00660 chalcone synthase [EC:2.3.1.74]	ko00941: Flavonoid biosynthesis; ko00960: Tropane, piperidine and pyridine alkaloid biosynthesis; ko01100: Metabolic pathways; ko01110: Biosynthesis of secondary metabolites; ko04712: Circadian rhythm - plant
Phenylpropanoid biosynthesis/Flavonoid related	COCNU_scaffold022636G000010	0.0133	5.00127	0.0457	0.291028	109.437	-1.78077	6.77396	0	5.39287	0.368	0	14.6545	#NUM!	3.87327	K00660 chalcone synthase [EC:2.3.1.74]	ko00941: Flavonoid biosynthesis; ko00960: Tropane, piperidine and pyridine alkaloid biosynthesis; ko01100: Metabolic pathways; ko01110: Biosynthesis of secondary metabolites; ko04712: Circadian rhythm - plant
Phenylpropanoid biosynthesis/Flavonoid related	COCNU_scaffold028579G000010	0.0148333	1.37853	0	#DIV/0!	#DIV/0!	#DIV/0!	#DIV/0!	0.0441	0.5403	0.0841	0.524376	6.42449	-0.931327	2.68358	K00660 chalcone synthase [EC:2.3.1.74]	ko00941: Flavonoid biosynthesis; ko00960: Tropane, piperidine and pyridine alkaloid biosynthesis; ko01100: Metabolic pathways; ko01110: Biosynthesis of secondary metabolites; ko04712: Circadian rhythm - plant
Phenylpropanoid biosynthesis/Flavonoid related	COCNU_scaffold033004G000010	0.228667	0.8365	0.626433	0.36503	1.33534	-1.45391	0.417205	0.3571	1.12377	5.078	0.070323	0.221301	-3.82986	-2.17592	K00660 chalcone synthase [EC:2.3.1.74]	ko00941: Flavonoid biosynthesis; ko00960: Tropane, piperidine and pyridine alkaloid biosynthesis; ko01100: Metabolic pathways; ko01110: Biosynthesis of secondary metabolites; ko04712: Circadian rhythm - plant
Phenylpropanoid biosynthesis/Flavonoid related	COCNU_scaffold034184G000010	1.44223	1.56347	1.93697	0.744583	0.807173	-0.425495	-0.309051	1.87177	2.036	1.06783	1.75286	1.90666	0.809714	0.931051	K00660 chalcone synthase [EC:2.3.1.74]	ko00941: Flavonoid biosynthesis; ko00960: Tropane, piperidine and pyridine alkaloid biosynthesis; ko01100: Metabolic pathways; ko01110: Biosynthesis of secondary metabolites; ko04712: Circadian rhythm - plant
Phenylpropanoid biosynthesis/Flavonoid related	COCNU_scaffold036732G000010	0.151333	6.07727	0.0199667	7.5793	304.371	2.92206	8.24969	0.1454	5.94507	0.103867	1.39987	57.2375	0.485295	5.83889	K00660 chalcone synthase [EC:2.3.1.74]	ko00941: Flavonoid biosynthesis; ko00960: Tropane, piperidine and pyridine alkaloid biosynthesis; ko01100: Metabolic pathways; ko01110: Biosynthesis of secondary metabolites; ko04712: Circadian rhythm - plant
Phenylpropanoid biosynthesis/Flavonoid related	COCNU_01G003080	81.8142	66.0053	52.5253	1.55761	1.25664	0.639338	0.329569	85.9755	59.4364	50.4277	1.70493	1.17865	0.769709	0.23713	K01859 chalcone isomerase [EC:5.5.1.6]	ko00941: Flavonoid biosynthesis; ko01100: Metabolic pathways; ko01110: Biosynthesis of secondary metabolites
Phenylpropanoid biosynthesis/Flavonoid related	COCNU_04G004530	70.0463	82.65	56.6781	1.23586	1.45823	0.305517	0.544223	55.9561	73.3209	65.5283	0.853923	1.11892	-0.227822	0.162107	K01859 chalcone isomerase [EC:5.5.1.6]	ko00941: Flavonoid biosynthesis; ko01100: Metabolic pathways; ko01110: Biosynthesis of secondary metabolites
Phenylpropanoid biosynthesis/Flavonoid related	COCNU_04G004620	2.21887	6.51963	3.2526	0.682182	2.00444	-0.55177	1.0032	1.72743	5.6553	44.7226	0.0386255	0.126453	-4.6943	-2.98333	K01859 chalcone isomerase [EC:5.5.1.6]	ko00941: Flavonoid biosynthesis; ko01100: Metabolic pathways; ko01110: Biosynthesis of secondary metabolites
Phenylpropanoid biosynthesis/Flavonoid related	COCNU_12G006260	7.24293	12.4417	13.4807	0.537282	0.922924	-0.896249	-0.115716	2.7582	4.61007	17.9054	0.154043	0.257468	-2.69859	-1.95753	K01859 chalcone isomerase [EC:5.5.1.6]	ko00941: Flavonoid biosynthesis; ko01100: Metabolic pathways; ko01110: Biosynthesis of secondary metabolites
Phenylpropanoid biosynthesis/Flavonoid related	COCNU_12G007220	5.82797	4.41647	56.1898	0.103719	0.0785991	-3.26924	-3.66934	6.48693	4.93583	96.7763	0.0670302	0.0510025	-3.89904	-4.29329	K01859 chalcone isomerase [EC:5.5.1.6]	ko00941: Flavonoid biosynthesis; ko01100: Metabolic pathways; ko01110: Biosynthesis of secondary metabolites
Phenylpropanoid biosynthesis/Flavonoid related	COCNU_scaffold059076G000010	21.7158	30.7406	45.7823	0.474327	0.671452	-1.07605	-0.574644	17.1904	17.2991	35.0261	0.490789	0.493893	-1.02683	-1.01773	K01859 chalcone isomerase [EC:5.5.1.6]	ko00941: Flavonoid biosynthesis; ko01100: Metabolic pathways; ko01110: Biosynthesis of secondary metabolites
Phenylpropanoid biosynthesis/Flavonoid related	COCNU_01G003860	3.12903	3.38193	3.16453	0.988782	1.0687	-0.0162757	0.0958555	3.59333	2.0695	1.17553	3.05677	1.76048	1.61201	0.815967	K01904 4-coumarate--CoA ligase [EC:6.2.1.12]	ko00130: Ubiquinone and other terpenoid-quinone biosynthesis; ko00940: Phenylpropanoid biosynthesis; ko01100: Metabolic pathways; ko01110: Biosynthesis of secondary metabolites
Phenylpropanoid biosynthesis/Flavonoid related	COCNU_01G008610	17.0414	4.79043	0.7188	23.7081	6.66449	4.56731	2.73649	48.5769	19.4564	4.31913	11.2469	4.5047	3.49146	2.17143	K01904 4-coumarate--CoA ligase [EC:6.2.1.12]	ko00130: Ubiquinone and other terpenoid-quinone biosynthesis; ko00940: Phenylpropanoid biosynthesis; ko01100: Metabolic pathways; ko01110: Biosynthesis of secondary metabolites
Phenylpropanoid biosynthesis/Flavonoid related	COCNU_02G007970	17.1609	7.82903	2.4589	6.9791	3.18396	2.80304	1.67082	20.2099	16.4812	11.9287	1.69423	1.38164	0.760627	0.466386	K01904 4-coumarate--CoA ligase [EC:6.2.1.12]	ko00130: Ubiquinone and other terpenoid-quinone biosynthesis; ko00940: Phenylpropanoid biosynthesis; ko01100: Metabolic pathways; ko01110: Biosynthesis of secondary metabolites
Phenylpropanoid biosynthesis/Flavonoid related	COCNU_10G002200	60.4017	24.8091	14.0001	4.31436	1.77206	2.10915	0.825429	76.0021	53.3956	108.837	0.69831	0.4906	-0.518061	-1.02738	K01904 4-coumarate--CoA ligase [EC:6.2.1.12]	ko00130: Ubiquinone and other terpenoid-quinone biosynthesis; ko00940: Phenylpropanoid biosynthesis; ko01100: Metabolic pathways; ko01110: Biosynthesis of secondary metabolites
Phenylpropanoid biosynthesis/Flavonoid related	COCNU_11G009390	0.1337	0.279433	0	#DIV/0!	#DIV/0!	#DIV/0!	#DIV/0!	0.899567	0.110033	0.0815667	11.0286	1.349	3.46318	0.431889	K01904 4-coumarate--CoA ligase [EC:6.2.1.12]	ko00130: Ubiquinone and other terpenoid-quinone biosynthesis; ko00940: Phenylpropanoid biosynthesis; ko01100: Metabolic pathways; ko01110: Biosynthesis of secondary metabolites
Phenylpropanoid biosynthesis/Flavonoid related	COCNU_scaffold000190G000010	0.0313	0.0402333	1.4395	0.0217437	0.0279495	-5.52326	-5.16103	0	0	0.700767	0	0	#NUM!	#NUM!	K01904 4-coumarate--CoA ligase [EC:6.2.1.12]	ko00130: Ubiquinone and other terpenoid-quinone biosynthesis; ko00940: Phenylpropanoid biosynthesis; ko01100: Metabolic pathways; ko01110: Biosynthesis of secondary metabolites
Phenylpropanoid biosynthesis/Flavonoid related	COCNU_07G008700	20.926	34.004	51.059	0.40984	0.665974	-1.28687	-0.586461	31.2067	51.9037	139.367	0.223918	0.372425	-2.15896	-1.42498	K05277 anthocyanidin synthase [EC:1.14.20.4]	ko00941: Flavonoid biosynthesis; ko01100: Metabolic pathways; ko01110: Biosynthesis of secondary metabolites
Phenylpropanoid biosynthesis/Flavonoid related	COCNU_04G013990	2.83203	1.3059	0.432167	6.5531	3.02175	2.71218	1.59538	3.39993	1.58613	1.562	2.17665	1.01545	1.12211	0.0221196	K05278 flavonol synthase [EC:1.14.20.6]	ko00941: Flavonoid biosynthesis; ko01100: Metabolic pathways; ko01110: Biosynthesis of secondary metabolites
Phenylpropanoid biosynthesis/Flavonoid related	COCNU_04G014000	0.206167	0.0276667	0	#DIV/0!	#DIV/0!	#DIV/0!	#DIV/0!	0	0.0252667	0	#DIV/0!	#DIV/0!	#DIV/0!	#DIV/0!	K05278 flavonol synthase [EC:1.14.20.6]	ko00941: Flavonoid biosynthesis; ko01100: Metabolic pathways; ko01110: Biosynthesis of secondary metabolites
Phenylpropanoid biosynthesis/Flavonoid related	COCNU_12G006850	5.03913	3.05663	6.2524	0.805952	0.488874	-0.311234	-1.03247	4.72087	3.0459	6.11523	0.771985	0.498084	-0.373356	-1.00554	K05278 flavonol synthase [EC:1.14.20.6]	ko00941: Flavonoid biosynthesis; ko01100: Metabolic pathways; ko01110: Biosynthesis of secondary metabolites
Phenylpropanoid biosynthesis/Flavonoid related	COCNU_16G006640	1.00037	0.499267	0.108567	9.21431	4.59871	3.20388	2.20123	1.2415	0.755667	0.370967	3.34666	2.03702	1.74272	1.02646	K05278 flavonol synthase [EC:1.14.20.6]	ko00941: Flavonoid biosynthesis; ko01100: Metabolic pathways; ko01110: Biosynthesis of secondary metabolites
Phenylpropanoid biosynthesis/Flavonoid related	COCNU_scaffold172019G000020	7.743	4.41677	3.59747	2.15235	1.22774	1.10591	0.296009	6.71103	5.73133	3.49653	1.91934	1.63915	0.94061	0.712946	K05278 flavonol synthase [EC:1.14.20.6]	ko00941: Flavonoid biosynthesis; ko01100: Metabolic pathways; ko01110: Biosynthesis of secondary metabolites
Phenylpropanoid biosynthesis/Flavonoid related	COCNU_05G001950	13.3219	15.9081	21.0038	0.634262	0.757391	-0.656848	-0.40089	14.5902	17.1009	29.0183	0.502792	0.589313	-0.991967	-0.762894	K05280 flavonoid 3'-monooxygenase [EC:1.14.14.82]	ko00941: Flavonoid biosynthesis; ko00944: Flavone and flavonol biosynthesis; ko01100: Metabolic pathways; ko01110: Biosynthesis of secondary metabolites
Phenylpropanoid biosynthesis/Flavonoid related	COCNU_13G005670	4.47367	2.94023	2.62977	1.70116	1.11806	0.766523	0.160996	5.03667	3.10563	3.553	1.41758	0.874088	0.503432	-0.19415	K05280 flavonoid 3'-monooxygenase [EC:1.14.14.82]	ko00941: Flavonoid biosynthesis; ko00944: Flavone and flavonol biosynthesis; ko01100: Metabolic pathways; ko01110: Biosynthesis of secondary metabolites
Phenylpropanoid biosynthesis/Flavonoid related	COCNU_02G005780	1.93183	1.88237	2.3099	0.836328	0.814913	-0.25786	-0.295283	2.18577	4.2772	1.57607	1.38685	2.71384	0.471811	1.44034	K08695 anthocyanidin reductase [EC:1.3.1.77]	ko00941: Flavonoid biosynthesis; ko01100: Metabolic pathways; ko01110: Biosynthesis of secondary metabolites
Phenylpropanoid biosynthesis/Flavonoid related	COCNU_04G008100	10.725	5.0611	5.05753	2.1206	1.00071	1.08447	0.00101706	9.21603	4.4702	9.8299	0.937551	0.454755	-0.0930308	-1.13684	K08695 anthocyanidin reductase [EC:1.3.1.77]	ko00941: Flavonoid biosynthesis; ko01100: Metabolic pathways; ko01110: Biosynthesis of secondary metabolites
Phenylpropanoid biosynthesis/Flavonoid related	COCNU_scaffold012456G000010	2.74547	6.51337	5.56943	0.492953	1.16948	-1.02048	0.225873	1.84537	4.4931	10.4494	0.1766	0.429986	-2.50144	-1.21764	K08695 anthocyanidin reductase [EC:1.3.1.77]	ko00941: Flavonoid biosynthesis; ko01100: Metabolic pathways; ko01110: Biosynthesis of secondary metabolites
Phenylpropanoid biosynthesis/Flavonoid related	COCNU_scaffold088684G000010	7.7277	0.0689667	0.239933	32.2077	0.287441	5.00933	-1.79866	5.86727	0.1412	1.70353	3.44417	0.0828865	1.78416	-3.59272	K08695 anthocyanidin reductase [EC:1.3.1.77]	ko00941: Flavonoid biosynthesis; ko01100: Metabolic pathways; ko01110: Biosynthesis of secondary metabolites
Phenylpropanoid biosynthesis/Flavonoid related	COCNU_01G005090	22.6037	9.23267	1.46713	15.4067	6.293	3.94548	2.65375	47.3626	22.0003	5.55043	8.53314	3.9637	3.09308	1.98685	K09753 cinnamoyl-CoA reductase [EC:1.2.1.44]	ko00940: Phenylpropanoid biosynthesis; ko01100: Metabolic pathways; ko01110: Biosynthesis of secondary metabolites
Phenylpropanoid biosynthesis/Flavonoid related	COCNU_03G009200	15.6496	15.3359	15.3757	1.01781	0.997414	0.0254737	-0.00373612	23.4507	15.0742	12.8459	1.82555	1.17347	0.868329	0.230777	K09753 cinnamoyl-CoA reductase [EC:1.2.1.44]	ko00940: Phenylpropanoid biosynthesis; ko01100: Metabolic pathways; ko01110: Biosynthesis of secondary metabolites
Phenylpropanoid biosynthesis/Flavonoid related	COCNU_07G003760	18.6704	12.835	5.149	3.62602	2.49272	1.85839	1.31772	22.4426	19.4697	22.2795	1.00732	0.873887	0.0105251	-0.194482	K09753 cinnamoyl-CoA reductase [EC:1.2.1.44]	ko00940: Phenylpropanoid biosynthesis; ko01100: Metabolic pathways; ko01110: Biosynthesis of secondary metabolites
Phenylpropanoid biosynthesis/Flavonoid related	COCNU_08G004590	2.17933	1.30287	0.423467	5.14641	3.07667	2.36357	1.62137	6.04403	1.69373	1.2473	4.84569	1.35792	2.2767	0.441398	K09753 cinnamoyl-CoA reductase [EC:1.2.1.44]	ko00940: Phenylpropanoid biosynthesis; ko01100: Metabolic pathways; ko01110: Biosynthesis of secondary metabolites
Phenylpropanoid biosynthesis/Flavonoid related	COCNU_08G004630	0.541533	0.233267	0.206333	2.62456	1.13053	1.39207	0.177003	1.49223	0.797467	0.459367	3.24846	1.73601	1.69976	0.795778	K09753 cinnamoyl-CoA reductase [EC:1.2.1.44]	ko00940: Phenylpropanoid biosynthesis; ko01100: Metabolic pathways; ko01110: Biosynthesis of secondary metabolites
Phenylpropanoid biosynthesis/Flavonoid related	COCNU_scaffold005989G000030	52.42	82.7703	51.2562	1.02271	1.61484	0.0323908	0.691388	48.8172	68.711	30.694	1.59045	2.23858	0.669434	1.16258	K09753 cinnamoyl-CoA reductase [EC:1.2.1.44]	ko00940: Phenylpropanoid biosynthesis; ko01100: Metabolic pathways; ko01110: Biosynthesis of secondary metabolites
Phenylpropanoid biosynthesis/Flavonoid related	COCNU_scaffold016575G000010	4.27667	0.0434667	0.0087	491.571	4.99617	8.94126	2.32082	2.52463	0.6754	0.1513	16.6863	4.46398	4.06059	2.15833	K09753 cinnamoyl-CoA reductase [EC:1.2.1.44]	ko00940: Phenylpropanoid biosynthesis; ko01100: Metabolic pathways; ko01110: Biosynthesis of secondary metabolites
Phenylpropanoid biosynthesis/Flavonoid related	novel.8633	1.5804	0.244833	0.107867	14.6514	2.26978	3.87297	1.18255	2.08893	0.481967	0.254633	8.20369	1.89279	3.03627	0.920512	K09753 cinnamoyl-CoA reductase [EC:1.2.1.44]	ko00940: Phenylpropanoid biosynthesis; ko01100: Metabolic pathways; ko01110: Biosynthesis of secondary metabolites
Phenylpropanoid biosynthesis/Flavonoid related	COCNU_02G012140	8.3505	9.8061	7.5399	1.10751	1.30056	0.147317	0.379134	8.5915	8.5383	5.68533	1.51117	1.50181	0.595665	0.586704	K09753 cinnamoyl-CoA reductase [EC:1.2.1.44]	ko00940: Phenylpropanoid biosynthesis; ko01100: Metabolic pathways; ko01110: Biosynthesis of secondary metabolites
Phenylpropanoid biosynthesis/Flavonoid related	COCNU_06G007320	2.30147	2.8523	3.67453	0.626329	0.776235	-0.675007	-0.365435	2.47097	0.866	2.42877	1.01738	0.35656	0.0248517	-1.48778	K09753 cinnamoyl-CoA reductase [EC:1.2.1.44]	ko00940: Phenylpropanoid biosynthesis; ko01100: Metabolic pathways; ko01110: Biosynthesis of secondary metabolites
Phenylpropanoid biosynthesis/Flavonoid related	COCNU_08G004600	5.04097	3.06907	2.1056	2.39408	1.45757	1.25947	0.543569	12.0626	4.833	5.34393	2.25726	0.90439	1.17457	-0.144983	K09753 cinnamoyl-CoA reductase [EC:1.2.1.44]	ko00940: Phenylpropanoid biosynthesis; ko01100: Metabolic pathways; ko01110: Biosynthesis of secondary metabolites
Phenylpropanoid biosynthesis/Flavonoid related	COCNU_08G004620	0.0849667	0.408967	2.86243	0.0296834	0.142874	-5.0742	-2.80719	0.4762	1.62167	0.268033	1.77664	6.05024	0.829155	2.59699	K09753 cinnamoyl-CoA reductase [EC:1.2.1.44]	ko00940: Phenylpropanoid biosynthesis; ko01100: Metabolic pathways; ko01110: Biosynthesis of secondary metabolites
Phenylpropanoid biosynthesis/Flavonoid related	COCNU_10G002480	25.9061	23.2128	21.3909	1.21108	1.08517	0.276292	0.117923	24.7071	26.3388	67.7775	0.364533	0.388607	-1.45588	-1.36362	K09753 cinnamoyl-CoA reductase [EC:1.2.1.44]	ko00940: Phenylpropanoid biosynthesis; ko01100: Metabolic pathways; ko01110: Biosynthesis of secondary metabolites
Phenylpropanoid biosynthesis/Flavonoid related	COCNU_11G012040	4.6332	4.808	4.54137	1.02022	1.05871	0.0288824	0.0823104	2.49863	2.10827	0.681333	3.66727	3.09432	1.87471	1.62962	K09753 cinnamoyl-CoA reductase [EC:1.2.1.44]	ko00940: Phenylpropanoid biosynthesis; ko01100: Metabolic pathways; ko01110: Biosynthesis of secondary metabolites
Phenylpropanoid biosynthesis/Flavonoid related	COCNU_12G006470	122.706	35.3858	72.7529	1.68661	0.486383	0.754127	-1.03983	156.74	19.7338	27.4258	5.71508	0.719534	2.51477	-0.474866	K09753 cinnamoyl-CoA reductase [EC:1.2.1.44]	ko00940: Phenylpropanoid biosynthesis; ko01100: Metabolic pathways; ko01110: Biosynthesis of secondary metabolites
Phenylpropanoid biosynthesis/Flavonoid related	COCNU_scaffold015158G000010	15.2841	13.4883	21.5905	0.707909	0.624732	-0.498364	-0.67869	12.5276	3.9239	8.66543	1.44569	0.452822	0.531762	-1.14298	K09753 cinnamoyl-CoA reductase [EC:1.2.1.44]	ko00940: Phenylpropanoid biosynthesis; ko01100: Metabolic pathways; ko01110: Biosynthesis of secondary metabolites
Phenylpropanoid biosynthesis/Flavonoid related	novel.5604	91.0367	24.8219	49.2746	1.84754	0.503746	0.885605	-0.989233	126.402	13.0935	23.9674	5.27394	0.546305	2.39888	-0.872221	K09753 cinnamoyl-CoA reductase [EC:1.2.1.44]	ko00940: Phenylpropanoid biosynthesis; ko01100: Metabolic pathways; ko01110: Biosynthesis of secondary metabolites
Phenylpropanoid biosynthesis/Flavonoid related	novel.9147	6.54967	9.757	15.1029	0.433669	0.646033	-1.20534	-0.630319	5.09007	7.62417	11.9029	0.427634	0.640532	-1.22555	-0.642658	K09753 cinnamoyl-CoA reductase [EC:1.2.1.44]	ko00940: Phenylpropanoid biosynthesis; ko01100: Metabolic pathways; ko01110: Biosynthesis of secondary metabolites
Phenylpropanoid biosynthesis/Flavonoid related	COCNU_04G006650	4.2016	4.55787	3.04803	1.37846	1.49535	0.46306	0.58048	4.57833	4.87957	4.42777	1.03401	1.10204	0.0482433	0.140174	K09754 5-O-(4-coumaroyl)-D-quinate 3'-monooxygenase [EC:1.14.14.96]	ko00940: Phenylpropanoid biosynthesis; ko00941: Flavonoid biosynthesis; ko00945: Stilbenoid, diarylheptanoid and gingerol biosynthesis; ko01100: Metabolic pathways; ko01110: Biosynthesis of secondary metabolites
Phenylpropanoid biosynthesis/Flavonoid related	COCNU_12G004850	10.6789	3.36273	2.0869	5.1171	1.61135	2.35533	0.688273	25.0315	11.2853	2.0902	11.9757	5.39915	3.58203	2.43273	K09754 5-O-(4-coumaroyl)-D-quinate 3'-monooxygenase [EC:1.14.14.96]	ko00940: Phenylpropanoid biosynthesis; ko00941: Flavonoid biosynthesis; ko00945: Stilbenoid, diarylheptanoid and gingerol biosynthesis; ko01100: Metabolic pathways; ko01110: Biosynthesis of secondary metabolites
Phenylpropanoid biosynthesis/Flavonoid related	COCNU_10G004550	3.5541	3.07443	2.07713	1.71106	1.48013	0.77489	0.565727	4.88217	3.0785	2.07197	2.3563	1.48579	1.23652	0.571227	K09755 ferulate-5-hydroxylase [EC:1.14.-.-]	ko00940: Phenylpropanoid biosynthesis; ko01100: Metabolic pathways; ko01110: Biosynthesis of secondary metabolites
Phenylpropanoid biosynthesis/Flavonoid related	COCNU_03G003620	0.249433	0.061	0.0266333	9.36546	2.29036	3.22735	1.19558	0.510733	0.0241	0	#DIV/0!	#DIV/0!	#DIV/0!	#DIV/0!	K10775 phenylalanine ammonia-lyase [EC:4.3.1.24]	ko00360: Phenylalanine metabolism; ko00940: Phenylpropanoid biosynthesis; ko01100: Metabolic pathways; ko01110: Biosynthesis of secondary metabolites
Phenylpropanoid biosynthesis/Flavonoid related	COCNU_09G010210	13.5843	16.0379	5.175	2.62499	3.0991	1.39231	1.63185	29.4183	14.526	30.6552	0.959651	0.473852	-0.0594179	-1.07749	K10775 phenylalanine ammonia-lyase [EC:4.3.1.24]	ko00360: Phenylalanine metabolism; ko00940: Phenylpropanoid biosynthesis; ko01100: Metabolic pathways; ko01110: Biosynthesis of secondary metabolites
Phenylpropanoid biosynthesis/Flavonoid related	COCNU_10G000390	64.7286	58.4152	20.8912	3.09836	2.79616	1.63151	1.48345	121.422	96.3519	57.5738	2.10897	1.67354	1.07654	0.742899	K10775 phenylalanine ammonia-lyase [EC:4.3.1.24]	ko00360: Phenylalanine metabolism; ko00940: Phenylpropanoid biosynthesis; ko01100: Metabolic pathways; ko01110: Biosynthesis of secondary metabolites
Phenylpropanoid biosynthesis/Flavonoid related	novel.12794	5.65957	5.83343	1.46317	3.86803	3.98685	1.9516	1.99525	14.4619	6.91687	13.0169	1.11101	0.531377	0.151872	-0.912192	K10775 phenylalanine ammonia-lyase [EC:4.3.1.24]	ko00360: Phenylalanine metabolism; ko00940: Phenylpropanoid biosynthesis; ko01100: Metabolic pathways; ko01110: Biosynthesis of secondary metabolites
Phenylpropanoid biosynthesis/Flavonoid related	COCNU_scaffold015253G000010	8.9811	5.1206	5.32887	1.68537	0.960917	0.753063	-0.0575159	8.60493	4.41003	4.2829	2.00914	1.02968	1.00658	0.0422016	K11188 peroxiredoxin 6 [EC:1.11.1.7 1.11.1.27 3.1.1.-]	ko00480: Glutathione metabolism; ko00940: Phenylpropanoid biosynthesis; ko01100: Metabolic pathways; ko01110: Biosynthesis of secondary metabolites
Phenylpropanoid biosynthesis/Flavonoid related	COCNU_04G011130	2.44907	3.2282	6.0583	0.40425	0.532856	-1.30668	-0.908183	1.83427	2.14227	3.66833	0.500027	0.583989	-0.999921	-0.775987	K12355 coniferyl-aldehyde dehydrogenase [EC:1.2.1.68]	ko00940: Phenylpropanoid biosynthesis; ko01110: Biosynthesis of secondary metabolites
Phenylpropanoid biosynthesis/Flavonoid related	COCNU_06G000970	9.0646	2.1013	0.174233	52.0256	12.0603	5.70115	3.59219	21.2616	3.60063	0.711933	29.8645	5.05754	4.90036	2.33844	K12355 coniferyl-aldehyde dehydrogenase [EC:1.2.1.68]	ko00940: Phenylpropanoid biosynthesis; ko01110: Biosynthesis of secondary metabolites
Phenylpropanoid biosynthesis/Flavonoid related	COCNU_06G000980	57.7646	33.6446	25.0979	2.30157	1.34054	1.20262	0.42281	53.8792	22.2398	19.0282	2.83155	1.16878	1.50159	0.225007	K12355 coniferyl-aldehyde dehydrogenase [EC:1.2.1.68]	ko00940: Phenylpropanoid biosynthesis; ko01110: Biosynthesis of secondary metabolites
Phenylpropanoid biosynthesis/Flavonoid related	COCNU_14G000780	29.8009	54.7731	110.94	0.268622	0.493717	-1.89635	-1.01824	25.125	24.0716	43.884	0.572532	0.548527	-0.804571	-0.866365	K12355 coniferyl-aldehyde dehydrogenase [EC:1.2.1.68]	ko00940: Phenylpropanoid biosynthesis; ko01110: Biosynthesis of secondary metabolites
Phenylpropanoid biosynthesis/Flavonoid related	COCNU_01G003040	27.1733	14.1474	15.6964	1.73117	0.901315	0.791751	-0.149896	11.809	4.09947	5.0807	2.32429	0.80687	1.21679	-0.309591	K13065 shikimate O-hydroxycinnamoyltransferase [EC:2.3.1.133]	ko00940: Phenylpropanoid biosynthesis; ko00941: Flavonoid biosynthesis; ko00945: Stilbenoid, diarylheptanoid and gingerol biosynthesis; ko01100: Metabolic pathways; ko01110: Biosynthesis of secondary metabolites
Phenylpropanoid biosynthesis/Flavonoid related	COCNU_01G004790	74.1085	63.1414	53.7532	1.37868	1.17465	0.463288	0.232235	107.606	162.329	160.605	0.670002	1.01074	-0.577763	0.0154081	K13065 shikimate O-hydroxycinnamoyltransferase [EC:2.3.1.133]	ko00940: Phenylpropanoid biosynthesis; ko00941: Flavonoid biosynthesis; ko00945: Stilbenoid, diarylheptanoid and gingerol biosynthesis; ko01100: Metabolic pathways; ko01110: Biosynthesis of secondary metabolites
Phenylpropanoid biosynthesis/Flavonoid related	COCNU_01G004800	34.8729	14.3046	7.36	4.73817	1.94356	2.24433	0.958701	60.4164	29.2087	14.2879	4.22849	2.04429	2.08014	1.0316	K13065 shikimate O-hydroxycinnamoyltransferase [EC:2.3.1.133]	ko00940: Phenylpropanoid biosynthesis; ko00941: Flavonoid biosynthesis; ko00945: Stilbenoid, diarylheptanoid and gingerol biosynthesis; ko01100: Metabolic pathways; ko01110: Biosynthesis of secondary metabolites
Phenylpropanoid biosynthesis/Flavonoid related	COCNU_01G007620	13.5079	2.40573	0.3233	41.7812	7.44118	5.38478	2.89553	44.236	2.9192	4.7923	9.23063	0.609144	3.20643	-0.715145	K13065 shikimate O-hydroxycinnamoyltransferase [EC:2.3.1.133]	ko00940: Phenylpropanoid biosynthesis; ko00941: Flavonoid biosynthesis; ko00945: Stilbenoid, diarylheptanoid and gingerol biosynthesis; ko01100: Metabolic pathways; ko01110: Biosynthesis of secondary metabolites
Phenylpropanoid biosynthesis/Flavonoid related	COCNU_04G008610	1.30683	1.53413	1.47193	0.887835	1.04226	-0.171637	0.0597115	0.823167	0.9461	0.982033	0.838227	0.963409	-0.254587	-0.0537793	K13065 shikimate O-hydroxycinnamoyltransferase [EC:2.3.1.133]	ko00940: Phenylpropanoid biosynthesis; ko00941: Flavonoid biosynthesis; ko00945: Stilbenoid, diarylheptanoid and gingerol biosynthesis; ko01100: Metabolic pathways; ko01110: Biosynthesis of secondary metabolites
Phenylpropanoid biosynthesis/Flavonoid related	COCNU_11G002040	1.29397	4.0488	8.51633	0.151939	0.475416	-2.71843	-1.07274	0.470533	0.6788	2.17393	0.216443	0.312245	-2.20794	-1.67925	K13065 shikimate O-hydroxycinnamoyltransferase [EC:2.3.1.133]	ko00940: Phenylpropanoid biosynthesis; ko00941: Flavonoid biosynthesis; ko00945: Stilbenoid, diarylheptanoid and gingerol biosynthesis; ko01100: Metabolic pathways; ko01110: Biosynthesis of secondary metabolites
Phenylpropanoid biosynthesis/Flavonoid related	COCNU_11G009970	11.4878	9.81717	20.4553	0.561603	0.479932	-0.832379	-1.0591	9.3798	8.4104	24.3902	0.384573	0.344827	-1.37867	-1.53605	K13065 shikimate O-hydroxycinnamoyltransferase [EC:2.3.1.133]	ko00940: Phenylpropanoid biosynthesis; ko00941: Flavonoid biosynthesis; ko00945: Stilbenoid, diarylheptanoid and gingerol biosynthesis; ko01100: Metabolic pathways; ko01110: Biosynthesis of secondary metabolites
Phenylpropanoid biosynthesis/Flavonoid related	COCNU_11G012130	35.1695	24.9675	21.2083	1.65829	1.17725	0.729697	0.235425	51.3761	50.4883	44.8181	1.14633	1.12652	0.197018	0.171869	K13065 shikimate O-hydroxycinnamoyltransferase [EC:2.3.1.133]	ko00940: Phenylpropanoid biosynthesis; ko00941: Flavonoid biosynthesis; ko00945: Stilbenoid, diarylheptanoid and gingerol biosynthesis; ko01100: Metabolic pathways; ko01110: Biosynthesis of secondary metabolites
Phenylpropanoid biosynthesis/Flavonoid related	COCNU_16G004090	1.1974	1.2962	2.09153	0.572499	0.619737	-0.804656	-0.690273	1.59587	1.06093	1.14323	1.39592	0.928011	0.48122	-0.107786	K13065 shikimate O-hydroxycinnamoyltransferase [EC:2.3.1.133]	ko00940: Phenylpropanoid biosynthesis; ko00941: Flavonoid biosynthesis; ko00945: Stilbenoid, diarylheptanoid and gingerol biosynthesis; ko01100: Metabolic pathways; ko01110: Biosynthesis of secondary metabolites
Phenylpropanoid biosynthesis/Flavonoid related	COCNU_contig68186553G000010	42.505	16.3632	17.1219	2.48249	0.955685	1.31179	-0.0653936	11.2973	3.7885	5.61547	2.01182	0.674655	1.0085	-0.567779	K13065 shikimate O-hydroxycinnamoyltransferase [EC:2.3.1.133]	ko00940: Phenylpropanoid biosynthesis; ko00941: Flavonoid biosynthesis; ko00945: Stilbenoid, diarylheptanoid and gingerol biosynthesis; ko01100: Metabolic pathways; ko01110: Biosynthesis of secondary metabolites
Phenylpropanoid biosynthesis/Flavonoid related	COCNU_scaffold000154G000280	0.188767	0.202	0.258733	0.72958	0.780727	-0.454862	-0.357111	0.1528	0.2438	0.148567	1.02849	1.64101	0.0405341	0.714588	K13065 shikimate O-hydroxycinnamoyltransferase [EC:2.3.1.133]	ko00940: Phenylpropanoid biosynthesis; ko00941: Flavonoid biosynthesis; ko00945: Stilbenoid, diarylheptanoid and gingerol biosynthesis; ko01100: Metabolic pathways; ko01110: Biosynthesis of secondary metabolites
Phenylpropanoid biosynthesis/Flavonoid related	COCNU_scaffold006710G000010	0.261067	0.0102	0.0363667	7.17874	0.280477	2.84373	-1.83405	0.6176	0.1851	0.116433	5.30432	1.58975	2.40717	0.668801	K13065 shikimate O-hydroxycinnamoyltransferase [EC:2.3.1.133]	ko00940: Phenylpropanoid biosynthesis; ko00941: Flavonoid biosynthesis; ko00945: Stilbenoid, diarylheptanoid and gingerol biosynthesis; ko01100: Metabolic pathways; ko01110: Biosynthesis of secondary metabolites
Phenylpropanoid biosynthesis/Flavonoid related	COCNU_scaffold024733G000010	9.4316	9.0274	5.71897	1.64918	1.5785	0.721748	0.658556	3.7365	2.5367	1.82387	2.04867	1.39084	1.03469	0.475953	K13065 shikimate O-hydroxycinnamoyltransferase [EC:2.3.1.133]	ko00940: Phenylpropanoid biosynthesis; ko00941: Flavonoid biosynthesis; ko00945: Stilbenoid, diarylheptanoid and gingerol biosynthesis; ko01100: Metabolic pathways; ko01110: Biosynthesis of secondary metabolites
Phenylpropanoid biosynthesis/Flavonoid related	COCNU_scaffold033492G000010	3.03583	3.22037	2.7522	1.10306	1.17011	0.141507	0.22664	1.7921	1.10243	0.541567	3.3091	2.03564	1.72644	1.02548	K13065 shikimate O-hydroxycinnamoyltransferase [EC:2.3.1.133]	ko00940: Phenylpropanoid biosynthesis; ko00941: Flavonoid biosynthesis; ko00945: Stilbenoid, diarylheptanoid and gingerol biosynthesis; ko01100: Metabolic pathways; ko01110: Biosynthesis of secondary metabolites
Phenylpropanoid biosynthesis/Flavonoid related	novel.11017	0.600733	0.7984	2.1282	0.282273	0.375153	-1.82484	-1.41445	0.0742333	0.6665	0.6952	0.10678	0.958717	-3.22729	-0.0608232	K13065 shikimate O-hydroxycinnamoyltransferase [EC:2.3.1.133]	ko00940: Phenylpropanoid biosynthesis; ko00941: Flavonoid biosynthesis; ko00945: Stilbenoid, diarylheptanoid and gingerol biosynthesis; ko01100: Metabolic pathways; ko01110: Biosynthesis of secondary metabolites
Phenylpropanoid biosynthesis/Flavonoid related	novel.5013	1.06987	0	1.10047	0.972194	0	-0.0406844	#NUM!	1.09137	0	1.0515	1.03791	0	0.053687	#NUM!	K13065 shikimate O-hydroxycinnamoyltransferase [EC:2.3.1.133]	ko00940: Phenylpropanoid biosynthesis; ko00941: Flavonoid biosynthesis; ko00945: Stilbenoid, diarylheptanoid and gingerol biosynthesis; ko01100: Metabolic pathways; ko01110: Biosynthesis of secondary metabolites
Phenylpropanoid biosynthesis/Flavonoid related	novel.5478	0.6546	1.0191	1.7159	0.381491	0.593916	-1.39028	-0.75167	0.925667	0.864267	1.14177	0.810732	0.756956	-0.302703	-0.401719	K13065 shikimate O-hydroxycinnamoyltransferase [EC:2.3.1.133]	ko00940: Phenylpropanoid biosynthesis; ko00941: Flavonoid biosynthesis; ko00945: Stilbenoid, diarylheptanoid and gingerol biosynthesis; ko01100: Metabolic pathways; ko01110: Biosynthesis of secondary metabolites
Phenylpropanoid biosynthesis/Flavonoid related	novel.7094	1.47467	0.967067	1.15027	1.28202	0.840733	0.358421	-0.250281	1.20393	0.892033	1.281	0.939839	0.696357	-0.089515	-0.522101	K13065 shikimate O-hydroxycinnamoyltransferase [EC:2.3.1.133]	ko00940: Phenylpropanoid biosynthesis; ko00941: Flavonoid biosynthesis; ko00945: Stilbenoid, diarylheptanoid and gingerol biosynthesis; ko01100: Metabolic pathways; ko01110: Biosynthesis of secondary metabolites
Phenylpropanoid biosynthesis/Flavonoid related	COCNU_09G003410	83.7198	48.3894	43.4279	1.92779	1.11425	0.946946	0.156069	127.888	54.5418	25.892	4.93927	2.10651	2.3043	1.07486	K13066 caffeic acid 3-O-methyltransferase / acetylserotonin O-methyltransferase [EC:2.1.1.68 2.1.1.4]	ko00380: Tryptophan metabolism; ko00940: Phenylpropanoid biosynthesis; ko01100: Metabolic pathways; ko01110: Biosynthesis of secondary metabolites
Phenylpropanoid biosynthesis/Flavonoid related	COCNU_09G007980	2.27263	2.83153	5.7258	0.396911	0.494522	-1.33311	-1.01589	1.28887	0.6186	2.78717	0.462429	0.221946	-1.1127	-2.17172	K13066 caffeic acid 3-O-methyltransferase / acetylserotonin O-methyltransferase [EC:2.1.1.68 2.1.1.4]	ko00380: Tryptophan metabolism; ko00940: Phenylpropanoid biosynthesis; ko01100: Metabolic pathways; ko01110: Biosynthesis of secondary metabolites
Phenylpropanoid biosynthesis/Flavonoid related	COCNU_03G010020	0.900933	4.2823	3.00247	0.300064	1.42626	-1.73666	0.512238	2.15293	3.717	20.8594	0.103212	0.178193	-3.27632	-2.48849	K13081 leucoanthocyanidin reductase [EC:1.17.1.3]	ko00941: Flavonoid biosynthesis; ko01110: Biosynthesis of secondary metabolites
Phenylpropanoid biosynthesis/Flavonoid related	COCNU_05G010400	0.3336	1.40383	0.449167	0.742709	3.12542	-0.429132	1.64405	0.1518	0.279833	11.26	0.0134813	0.0248519	-6.2129	-5.3305	K13082 bifunctional dihydroflavonol 4-reductase/flavanone 4-reductase [EC:1.1.1.219 1.1.1.234]	ko00941: Flavonoid biosynthesis; ko01100: Metabolic pathways; ko01110: Biosynthesis of secondary metabolites
Phenylpropanoid biosynthesis/Flavonoid related	COCNU_06G007160	0.492767	1.71147	2.17097	0.22698	0.788343	-2.13936	-0.343104	1.0713	2.9582	12.9077	0.0829972	0.229182	-3.59079	-2.12544	K13082 bifunctional dihydroflavonol 4-reductase/flavanone 4-reductase [EC:1.1.1.219 1.1.1.234]	ko00941: Flavonoid biosynthesis; ko01100: Metabolic pathways; ko01110: Biosynthesis of secondary metabolites
Phenylpropanoid biosynthesis/Flavonoid related	COCNU_12G003750	1.40767	4.8085	14.1399	0.099553	0.340067	-3.32839	-1.55611	1.30657	2.90143	7.1033	0.183938	0.408463	-2.44271	-1.29172	K13082 bifunctional dihydroflavonol 4-reductase/flavanone 4-reductase [EC:1.1.1.219 1.1.1.234]	ko00941: Flavonoid biosynthesis; ko01100: Metabolic pathways; ko01110: Biosynthesis of secondary metabolites
Phenylpropanoid biosynthesis/Flavonoid related	novel.9453	3.8146	4.07957	3.3258	1.14697	1.22664	0.19783	0.294715	7.12137	4.37977	2.3876	2.98265	1.83438	1.57659	0.875293	K13082 bifunctional dihydroflavonol 4-reductase/flavanone 4-reductase [EC:1.1.1.219 1.1.1.234]	ko00941: Flavonoid biosynthesis; ko01100: Metabolic pathways; ko01110: Biosynthesis of secondary metabolites
Phenylpropanoid biosynthesis/Flavonoid related	COCNU_01G016000	6.74253	8.86903	9.62293	0.700673	0.921656	-0.513186	-0.1177	7.5361	5.4828	5.84143	1.29011	0.938605	0.367496	-0.0914096	K13083 flavonoid 3',5'-hydroxylase [EC:1.14.14.81]	ko00941: Flavonoid biosynthesis; ko00944: Flavone and flavonol biosynthesis; ko01110: Biosynthesis of secondary metabolites
Phenylpropanoid biosynthesis/Flavonoid related	COCNU_08G002330	0.0737333	4.71707	0.1978	0.372767	23.8477	-1.42365	4.57578	0.0649667	2.76247	0.350867	0.185161	7.87327	-2.43315	2.97696	K13083 flavonoid 3',5'-hydroxylase [EC:1.14.14.81]	ko00941: Flavonoid biosynthesis; ko00944: Flavone and flavonol biosynthesis; ko01110: Biosynthesis of secondary metabolites
Phenylpropanoid biosynthesis/Flavonoid related	COCNU_08G002340	0.2916	4.2159	1.11663	0.261142	3.77555	-1.93709	1.91669	0.1882	1.368	1.73233	0.10864	0.789686	-3.20238	-0.340648	K13083 flavonoid 3',5'-hydroxylase [EC:1.14.14.81]	ko00941: Flavonoid biosynthesis; ko00944: Flavone and flavonol biosynthesis; ko01110: Biosynthesis of secondary metabolites
Phenylpropanoid biosynthesis/Flavonoid related	COCNU_contig69394201G000010	2.09077	1.23807	1.1791	1.77319	1.05001	0.826346	0.0704029	1.56183	1.20713	0.9624	1.62285	1.25429	0.698532	0.326876	K13083 flavonoid 3',5'-hydroxylase [EC:1.14.14.81]	ko00941: Flavonoid biosynthesis; ko00944: Flavone and flavonol biosynthesis; ko01110: Biosynthesis of secondary metabolites
Phenylpropanoid biosynthesis/Flavonoid related	COCNU_scaffold006962G000010	3.28117	1.14313	1.12367	2.92005	1.01732	1.54599	0.0247796	4.58487	0.6951	1.099	4.17185	0.632484	2.06069	-0.660899	K13083 flavonoid 3',5'-hydroxylase [EC:1.14.14.81]	ko00941: Flavonoid biosynthesis; ko00944: Flavone and flavonol biosynthesis; ko01110: Biosynthesis of secondary metabolites
Phenylpropanoid biosynthesis/Flavonoid related	COCNU_scaffold008936G000010	14.9845	15.9468	13.8842	1.07924	1.14855	0.11002	0.199816	9.99857	14.6253	26.1903	0.381766	0.558424	-1.38924	-0.840568	K13083 flavonoid 3',5'-hydroxylase [EC:1.14.14.81]	ko00941: Flavonoid biosynthesis; ko00944: Flavone and flavonol biosynthesis; ko01110: Biosynthesis of secondary metabolites
Phenylpropanoid biosynthesis/Flavonoid related	COCNU_scaffold044688G000010	11.4804	15.0766	14.3582	0.799571	1.05003	-0.322702	0.070433	8.2616	11.306	20.874	0.395785	0.541632	-1.33721	-0.884616	K13083 flavonoid 3',5'-hydroxylase [EC:1.14.14.81]	ko00941: Flavonoid biosynthesis; ko00944: Flavone and flavonol biosynthesis; ko01110: Biosynthesis of secondary metabolites
Phenylpropanoid biosynthesis/Flavonoid related	COCNU_03G007690	2.848	2.65373	2.71317	1.0497	0.978094	0.0699715	-0.0319543	3.5102	2.4258	2.46603	1.42342	0.983685	0.509361	-0.0237317	K13258 2-hydroxyisoflavanone dehydratase [EC:4.2.1.105]	ko00943: Isoflavonoid biosynthesis; ko01100: Metabolic pathways; ko01110: Biosynthesis of secondary metabolites
Phenylpropanoid biosynthesis/Flavonoid related	COCNU_03G010100	0.708167	1.28547	1.64113	0.431511	0.78328	-1.21253	-0.3524	0.6952	0.5171	0.755367	0.920348	0.684568	-0.119749	-0.546734	K13258 2-hydroxyisoflavanone dehydratase [EC:4.2.1.105]	ko00943: Isoflavonoid biosynthesis; ko01100: Metabolic pathways; ko01110: Biosynthesis of secondary metabolites
Phenylpropanoid biosynthesis/Flavonoid related	COCNU_contig69482784G000010	0.0654	0	0.0191333	3.41812	0	1.7732	#NUM!	0.0872667	0	0	#DIV/0!	#DIV/0!	#DIV/0!	#DIV/0!	K13258 2-hydroxyisoflavanone dehydratase [EC:4.2.1.105]	ko00943: Isoflavonoid biosynthesis; ko01100: Metabolic pathways; ko01110: Biosynthesis of secondary metabolites
Phenylpropanoid biosynthesis/Flavonoid related	COCNU_scaffold000307G000030	22.5951	10.2267	4.7612	4.74568	2.14792	2.24661	1.10294	40.7787	28.8785	17.2831	2.35946	1.67091	1.23846	0.740635	K13258 2-hydroxyisoflavanone dehydratase [EC:4.2.1.105]	ko00943: Isoflavonoid biosynthesis; ko01100: Metabolic pathways; ko01110: Biosynthesis of secondary metabolites
Phenylpropanoid biosynthesis/Flavonoid related	COCNU_scaffold008925G000010	2.37637	1.5543	2.30863	1.02934	0.673255	0.0417184	-0.570774	4.02883	2.37007	1.62223	2.48351	1.46099	1.31238	0.546946	K13258 2-hydroxyisoflavanone dehydratase [EC:4.2.1.105]	ko00943: Isoflavonoid biosynthesis; ko01100: Metabolic pathways; ko01110: Biosynthesis of secondary metabolites
Phenylpropanoid biosynthesis/Flavonoid related	COCNU_05G002430	25.9216	33.2349	18.9665	1.3667	1.75229	0.450699	0.809243	24.7361	28.2696	14.0062	1.76608	2.01836	0.820547	1.01318	K13260 isoflavone/4'-methoxyisoflavone 2'-hydroxylase [EC:1.14.14.90 1.14.14.89]	ko00943: Isoflavonoid biosynthesis; ko01100: Metabolic pathways; ko01110: Biosynthesis of secondary metabolites
Phenylpropanoid biosynthesis/Flavonoid related	COCNU_05G002440	2.50947	6.00657	5.53407	0.453458	1.08538	-1.14096	0.118201	2.11607	3.4396	3.22033	0.657096	1.06809	-0.605825	0.0950308	K13260 isoflavone/4'-methoxyisoflavone 2'-hydroxylase [EC:1.14.14.90 1.14.14.89]	ko00943: Isoflavonoid biosynthesis; ko01100: Metabolic pathways; ko01110: Biosynthesis of secondary metabolites
Phenylpropanoid biosynthesis/Flavonoid related	COCNU_14G010750	10.7679	9.0534	2.87977	3.73915	3.1438	1.90271	1.65251	12.7721	6.74307	1.89447	6.74181	3.55935	2.75314	1.83161	K13260 isoflavone/4'-methoxyisoflavone 2'-hydroxylase [EC:1.14.14.90 1.14.14.89]	ko00943: Isoflavonoid biosynthesis; ko01100: Metabolic pathways; ko01110: Biosynthesis of secondary metabolites
Phenylpropanoid biosynthesis/Flavonoid related	COCNU_scaffold001569G000050	12.7955	25.5405	6.6296	1.93006	3.8525	0.948647	1.94579	11.6604	22.8909	16.0087	0.728381	1.42991	-0.457235	0.51592	K13260 isoflavone/4'-methoxyisoflavone 2'-hydroxylase [EC:1.14.14.90 1.14.14.89]	ko00943: Isoflavonoid biosynthesis; ko01100: Metabolic pathways; ko01110: Biosynthesis of secondary metabolites
Phenylpropanoid biosynthesis/Flavonoid related	COCNU_scaffold001569G000080	5.23443	4.0911	5.4082	0.96787	0.756462	-0.0471151	-0.40266	4.93487	7.0787	5.78643	0.852834	1.22333	-0.229663	0.29081	K13260 isoflavone/4'-methoxyisoflavone 2'-hydroxylase [EC:1.14.14.90 1.14.14.89]	ko00943: Isoflavonoid biosynthesis; ko01100: Metabolic pathways; ko01110: Biosynthesis of secondary metabolites
Phenylpropanoid biosynthesis/Flavonoid related	novel.3305	1.23167	0.956167	0.0931667	13.22	10.263	3.72465	3.35938	1.24047	0.900533	0.3168	3.91561	2.84259	1.96924	1.50721	K13260 isoflavone/4'-methoxyisoflavone 2'-hydroxylase [EC:1.14.14.90 1.14.14.89]	ko00943: Isoflavonoid biosynthesis; ko01100: Metabolic pathways; ko01110: Biosynthesis of secondary metabolites
Phenylpropanoid biosynthesis/Flavonoid related	novel.6262	1.2302	0.5097	0.2679	4.59201	1.90258	2.19913	0.927954	0.7322	0.329733	0.3475	2.10705	0.948873	1.07522	-0.0757132	K13260 isoflavone/4'-methoxyisoflavone 2'-hydroxylase [EC:1.14.14.90 1.14.14.89]	ko00943: Isoflavonoid biosynthesis; ko01100: Metabolic pathways; ko01110: Biosynthesis of secondary metabolites
Phenylpropanoid biosynthesis/Flavonoid related	COCNU_03G006280	2.10827	1.9434	2.06687	1.02003	0.940264	0.028612	-0.0888624	1.93693	1.7125	1.44543	1.34004	1.18477	0.422272	0.244602	K13264 isoflavone 7-O-glucoside-6''-O-malonyltransferase [EC:2.3.1.115]	ko00943: Isoflavonoid biosynthesis; ko00944: Flavone and flavonol biosynthesis
Phenylpropanoid biosynthesis/Flavonoid related	COCNU_07G010210	9.71667	4.5222	4.4971	2.16065	1.00558	1.11147	0.00802983	9.9733	4.44057	4.692	2.1256	0.946412	1.08787	-0.0794592	K13264 isoflavone 7-O-glucoside-6''-O-malonyltransferase [EC:2.3.1.115]	ko00943: Isoflavonoid biosynthesis; ko00944: Flavone and flavonol biosynthesis
Phenylpropanoid biosynthesis/Flavonoid related	COCNU_07G010230	51.5065	29.729	21.4943	2.39628	1.38311	1.2608	0.467918	63.3666	58.0411	23.3125	2.71814	2.4897	1.44262	1.31597	K13264 isoflavone 7-O-glucoside-6''-O-malonyltransferase [EC:2.3.1.115]	ko00943: Isoflavonoid biosynthesis; ko00944: Flavone and flavonol biosynthesis
Phenylpropanoid biosynthesis/Flavonoid related	COCNU_08G010940	16.6529	17.2558	14.443	1.15301	1.19475	0.205406	0.256714	17.5855	32.7854	20.189	0.871045	1.62392	-0.19918	0.699484	K13264 isoflavone 7-O-glucoside-6''-O-malonyltransferase [EC:2.3.1.115]	ko00943: Isoflavonoid biosynthesis; ko00944: Flavone and flavonol biosynthesis
Phenylpropanoid biosynthesis/Flavonoid related	COCNU_02G000040	8.7864	3.81803	0.920567	9.54456	4.14748	3.25468	2.05224	19.1837	8.0218	1.63987	11.6983	4.89174	3.54823	2.29035	K18368 caffeoylshikimate esterase [EC:3.1.1.-]	ko00940: Phenylpropanoid biosynthesis; ko01100: Metabolic pathways; ko01110: Biosynthesis of secondary metabolites
Phenylpropanoid biosynthesis/Flavonoid related	COCNU_03G008980	24.5589	21.1245	16.7102	1.46969	1.26417	0.555515	0.33819	29.4939	27.3722	19.6963	1.49743	1.38971	0.58249	0.474787	K18368 caffeoylshikimate esterase [EC:3.1.1.-]	ko00940: Phenylpropanoid biosynthesis; ko01100: Metabolic pathways; ko01110: Biosynthesis of secondary metabolites
Phenylpropanoid biosynthesis/Flavonoid related	COCNU_03G016700	4.15277	1.76233	1.59193	2.60863	1.10704	1.38329	0.146707	1.31373	0.640133	0.513667	2.55756	1.2462	1.35477	0.31754	K18368 caffeoylshikimate esterase [EC:3.1.1.-]	ko00940: Phenylpropanoid biosynthesis; ko01100: Metabolic pathways; ko01110: Biosynthesis of secondary metabolites
Phenylpropanoid biosynthesis/Flavonoid related	COCNU_04G002450	1.58163	0.324533	0.351867	4.49498	0.922319	2.16831	-0.116662	2.58493	0.604467	0.412167	6.27157	1.46656	2.64883	0.552435	K18368 caffeoylshikimate esterase [EC:3.1.1.-]	ko00940: Phenylpropanoid biosynthesis; ko01100: Metabolic pathways; ko01110: Biosynthesis of secondary metabolites
Phenylpropanoid biosynthesis/Flavonoid related	COCNU_04G010230	9.69777	15.8467	3.63767	2.66593	4.35627	1.41464	2.12309	11.6759	12.509	2.1813	5.35274	5.73467	2.42028	2.51971	K18368 caffeoylshikimate esterase [EC:3.1.1.-]	ko00940: Phenylpropanoid biosynthesis; ko01100: Metabolic pathways; ko01110: Biosynthesis of secondary metabolites
Phenylpropanoid biosynthesis/Flavonoid related	COCNU_14G005880	4.56047	4.0202	4.98917	0.914074	0.805786	-0.129617	-0.311532	6.1523	4.8419	3.77713	1.62883	1.2819	0.703834	0.358282	K18368 caffeoylshikimate esterase [EC:3.1.1.-]	ko00940: Phenylpropanoid biosynthesis; ko01100: Metabolic pathways; ko01110: Biosynthesis of secondary metabolites
Phenylpropanoid biosynthesis/Flavonoid related	COCNU_scaffold003742G000050	14.4593	8.2209	3.9829	3.63034	2.06405	1.8601	1.04548	16.6756	13.7916	7.17217	2.32504	1.92294	1.21725	0.943312	K22395 cinnamyl-alcohol dehydrogenase [EC:1.1.1.195]	ko00940: Phenylpropanoid biosynthesis; ko01100: Metabolic pathways; ko01110: Biosynthesis of secondary metabolites
Phenylpropanoid biosynthesis/Flavonoid related	COCNU_scaffold003742G000070	14.3806	13.4151	11.2245	1.28118	1.19516	0.357474	0.257207	12.74	12.9964	12.3834	1.0288	1.0495	0.0409577	0.0697044	K22395 cinnamyl-alcohol dehydrogenase [EC:1.1.1.195]	ko00940: Phenylpropanoid biosynthesis; ko01100: Metabolic pathways; ko01110: Biosynthesis of secondary metabolites
Phenylpropanoid biosynthesis/Flavonoid related	novel.1768	2.3411	0.237133	0.246733	9.48838	0.961092	3.24616	-0.0572542	3.50573	0.5503	0.422233	8.30283	1.30331	3.0536	0.382178	K22395 cinnamyl-alcohol dehydrogenase [EC:1.1.1.195]	ko00940: Phenylpropanoid biosynthesis; ko01100: Metabolic pathways; ko01110: Biosynthesis of secondary metabolites
Phenylpropanoid biosynthesis/Flavonoid related	COCNU_03G016690	4.81533	1.28123	0.212767	22.632	6.02178	4.50029	2.59019	7.6559	2.80527	0.604033	12.6746	4.64422	3.66387	2.21544	K22771 flavonol-3-O-L-rhamnoside-7-O-glucosyltransferase [EC:2.4.1.-]	ko00944: Flavone and flavonol biosynthesis
Phenylpropanoid biosynthesis/Flavonoid related	COCNU_10G007730	0.5431	0.348	0.1332	4.07733	2.61261	2.02762	1.38549	0.504033	0.932267	0.139067	3.6244	6.70374	1.85774	2.74497	K22771 flavonol-3-O-L-rhamnoside-7-O-glucosyltransferase [EC:2.4.1.-]	ko00944: Flavone and flavonol biosynthesis
Phenylpropanoid biosynthesis/Flavonoid related	COCNU_10G007740	0.2986	0.2539	0.0645667	4.62468	3.93237	2.20935	1.9754	0.358167	0.695867	0.152	2.35636	4.57807	1.23656	2.19474	K22771 flavonol-3-O-L-rhamnoside-7-O-glucosyltransferase [EC:2.4.1.-]	ko00944: Flavone and flavonol biosynthesis
Phenylpropanoid biosynthesis/Flavonoid related	COCNU_scaffold019111G000010	3.95767	3.20647	1.58067	2.5038	2.02855	1.32412	1.02045	2.60017	1.76377	1.72963	1.50331	1.01973	0.588138	0.0281935	K22772 flavonol-3-O-glucoside L-rhamnosyltransferase [EC:2.4.1.159]	ko00944: Flavone and flavonol biosynthesis; ko01110: Biosynthesis of secondary metabolites
Phenylpropanoid biosynthesis/Flavonoid related	COCNU_06G003510	34.0604	51.8842	18.1687	1.87468	2.8557	0.906641	1.51384	50.2044	64.2442	42.6817	1.17625	1.50519	0.234196	0.589947	K22845 phlorizin synthase [EC:2.4.1.357]	ko00941: Flavonoid biosynthesis; ko01110: Biosynthesis of secondary metabolites
Phenylpropanoid biosynthesis/Flavonoid related	COCNU_scaffold009491G000010	20.4887	14.04	6.92457	2.95884	2.02756	1.56503	1.01974	26.0357	28.2798	23.968	1.08627	1.1799	0.119382	0.238662	K22845 phlorizin synthase [EC:2.4.1.357]	ko00941: Flavonoid biosynthesis; ko01110: Biosynthesis of secondary metabolites
Phenylpropanoid biosynthesis/Flavonoid related	COCNU_scaffold021095G000010	1.95993	4.45777	4.87527	0.402016	0.914364	-1.31468	-0.12916	1.74307	1.7121	3.7075	0.470146	0.461794	-1.08882	-1.11468	K22845 phlorizin synthase [EC:2.4.1.357]	ko00941: Flavonoid biosynthesis; ko01110: Biosynthesis of secondary metabolites
Phenylpropanoid biosynthesis/Flavonoid related	COCNU_scaffold021786G000010	31.2164	45.9322	21.8359	1.42959	2.10352	0.515598	1.0728	36.2598	56.0717	46.6852	0.776687	1.20106	-0.364594	0.264307	K22845 phlorizin synthase [EC:2.4.1.357]	ko00941: Flavonoid biosynthesis; ko01110: Biosynthesis of secondary metabolites
Phenylpropanoid biosynthesis/Flavonoid related	COCNU_scaffold024833G000010	2.03653	1.6775	0.7244	2.81134	2.31571	1.49126	1.21145	3.32513	2.17403	1.69533	1.96134	1.28236	0.971843	0.358805	K22845 phlorizin synthase [EC:2.4.1.357]	ko00941: Flavonoid biosynthesis; ko01110: Biosynthesis of secondary metabolites
Phenylpropanoid biosynthesis/Flavonoid related	COCNU_scaffold024833G000020	0.141967	0.195	0.169933	0.835426	1.14751	-0.259417	0.198505	0.404433	0.3094	0.263333	1.53582	1.17494	0.619012	0.232583	K22845 phlorizin synthase [EC:2.4.1.357]	ko00941: Flavonoid biosynthesis; ko01110: Biosynthesis of secondary metabolites
Phenylpropanoid biosynthesis/Flavonoid related	COCNU_01G019860	2.9399	0.9208	0.389133	7.55499	2.36628	2.91743	1.24262	6.80017	3.70167	1.14073	5.96122	3.24499	2.57561	1.69821	K25075 pterocarpan synthase [EC:4.2.1.139]	ko00943: Isoflavonoid biosynthesis; ko01100: Metabolic pathways; ko01110: Biosynthesis of secondary metabolites
Phenylpropanoid biosynthesis/Flavonoid related	COCNU_01G021000	6.58803	6.65357	3.03543	2.17038	2.19197	1.11795	1.13223	9.43887	16.459	8.03303	1.17501	2.04892	0.232669	1.03486	K25075 pterocarpan synthase [EC:4.2.1.139]	ko00943: Isoflavonoid biosynthesis; ko01100: Metabolic pathways; ko01110: Biosynthesis of secondary metabolites
Phenylpropanoid biosynthesis/Flavonoid related	COCNU_02G010790	0.279133	0.538067	0.985933	0.283116	0.545743	-1.82054	-0.873705	0.112933	0.121033	0.490167	0.230398	0.246923	-2.1178	-2.01787	K25075 pterocarpan synthase [EC:4.2.1.139]	ko00943: Isoflavonoid biosynthesis; ko01100: Metabolic pathways; ko01110: Biosynthesis of secondary metabolites
Phenylpropanoid biosynthesis/Flavonoid related	COCNU_09G005330	20.6944	4.80873	2.20697	9.37684	2.17889	3.2291	1.12359	33.7367	16.6285	4.0355	8.35998	4.12055	3.0635	2.04284	K25075 pterocarpan synthase [EC:4.2.1.139]	ko00943: Isoflavonoid biosynthesis; ko01100: Metabolic pathways; ko01110: Biosynthesis of secondary metabolites
Phenylpropanoid biosynthesis/Flavonoid related	COCNU_09G005340	3.53523	4.25757	4.13637	0.854671	1.0293	-0.226559	0.041665	6.79493	6.99957	3.89003	1.74675	1.79936	0.804677	0.847483	K25075 pterocarpan synthase [EC:4.2.1.139]	ko00943: Isoflavonoid biosynthesis; ko01100: Metabolic pathways; ko01110: Biosynthesis of secondary metabolites
Phenylpropanoid biosynthesis/Flavonoid related	COCNU_15G002670	1.12223	0.314967	0.446467	2.51359	0.705465	1.32975	-0.503353	1.9717	0.880933	0.6729	2.93015	1.30916	1.55098	0.388641	K25075 pterocarpan synthase [EC:4.2.1.139]	ko00943: Isoflavonoid biosynthesis; ko01100: Metabolic pathways; ko01110: Biosynthesis of secondary metabolites
Plant-pathogen interaction	COCNU_03G005730	0.241167	0.539567	0.0811333	2.97247	6.65037	1.57166	2.73343	1.98437	1.8765	0.171567	11.5662	10.9374	3.53184	3.4512	K02183 calmodulin	ko04016: MAPK signaling pathway - plant; ko04070: Phosphatidylinositol signaling system; ko04626: Plant-pathogen interaction
Plant-pathogen interaction	COCNU_05G004550	7.6538	8.59493	16.4938	0.464042	0.521102	-1.10767	-0.940363	17.0996	11.2647	18.1746	0.940853	0.619808	-0.0879584	-0.690108	K02183 calmodulin	ko04016: MAPK signaling pathway - plant; ko04070: Phosphatidylinositol signaling system; ko04626: Plant-pathogen interaction
Plant-pathogen interaction	COCNU_05G007540	8.74873	8.72567	9.42527	0.928221	0.925774	-0.107459	-0.111268	15.4574	20.9908	8.13557	1.89998	2.58013	0.925986	1.36744	K02183 calmodulin	ko04016: MAPK signaling pathway - plant; ko04070: Phosphatidylinositol signaling system; ko04626: Plant-pathogen interaction
Plant-pathogen interaction	COCNU_05G009180	47.8887	34.9706	38.0065	1.26001	0.920121	0.333438	-0.120105	72.6364	45.412	24.1909	3.00263	1.87723	1.58623	0.908607	K02183 calmodulin	ko04016: MAPK signaling pathway - plant; ko04070: Phosphatidylinositol signaling system; ko04626: Plant-pathogen interaction
Plant-pathogen interaction	COCNU_11G000480	13.3127	18.4959	28.024	0.475046	0.660002	-1.07386	-0.599457	16.6143	15.2043	13.1739	1.26115	1.15412	0.334736	0.206796	K02183 calmodulin	ko04016: MAPK signaling pathway - plant; ko04070: Phosphatidylinositol signaling system; ko04626: Plant-pathogen interaction
Plant-pathogen interaction	COCNU_13G001310	0.596567	0.696	2.6983	0.22109	0.25794	-2.1773	-1.95489	0.6337	0.571833	1.34767	0.47022	0.424314	-1.08859	-1.2368	K02183 calmodulin	ko04016: MAPK signaling pathway - plant; ko04070: Phosphatidylinositol signaling system; ko04626: Plant-pathogen interaction
Plant-pathogen interaction	novel.2671	3.3612	0	0	#DIV/0!	#DIV/0!	#DIV/0!	#DIV/0!	3.5693	0.0536	0	#DIV/0!	#DIV/0!	#DIV/0!	#DIV/0!	K04079 molecular chaperone HtpG	ko04141: Protein processing in endoplasmic reticulum; ko04626: Plant-pathogen interaction
Plant-pathogen interaction	novel.9195	0.394633	0	0	#DIV/0!	#DIV/0!	#DIV/0!	#DIV/0!	0.476133	0	0	#DIV/0!	#DIV/0!	#DIV/0!	#DIV/0!	K13457 disease resistance protein RPM1	ko04626: Plant-pathogen interaction
Plant-pathogen interaction	COCNU_10G010120	52.8015	16.4637	0	#DIV/0!	#DIV/0!	#DIV/0!	#DIV/0!	65.3748	24.7428	0	#DIV/0!	#DIV/0!	#DIV/0!	#DIV/0!	K13459 disease resistance protein RPS2	ko04626: Plant-pathogen interaction
Plant-pathogen interaction	COCNU_10G010140	0.922867	0.577833	0	#DIV/0!	#DIV/0!	#DIV/0!	#DIV/0!	0.8281	0.3534	0	#DIV/0!	#DIV/0!	#DIV/0!	#DIV/0!	K13459 disease resistance protein RPS2	ko04626: Plant-pathogen interaction
Plant-pathogen interaction	novel.5005	1.9907	0.886633	0	#DIV/0!	#DIV/0!	#DIV/0!	#DIV/0!	1.1122	0.507367	0	#DIV/0!	#DIV/0!	#DIV/0!	#DIV/0!	K13459 disease resistance protein RPS2	ko04626: Plant-pathogen interaction
Plant-pathogen interaction	COCNU_07G011480	0.6208	0.727967	0.0159	39.044	45.7841	5.28703	5.51677	0.408733	0.588633	0.00803333	50.8797	73.2739	5.66902	6.19523	K13466 EIX receptor 1/2	ko04626: Plant-pathogen interaction
Plant-pathogen interaction	COCNU_07G011970	12.4805	10.5701	0.0734667	169.879	143.876	7.40837	7.16868	12.0986	7.69907	0.0121667	994.403	632.8	9.95769	9.30561	K13466 EIX receptor 1/2	ko04626: Plant-pathogen interaction
Plant-pathogen interaction	novel.3840	0.282833	0.0253	0	#DIV/0!	#DIV/0!	#DIV/0!	#DIV/0!	0.342333	0.0900333	0	#DIV/0!	#DIV/0!	#DIV/0!	#DIV/0!	K13466 EIX receptor 1/2	ko04626: Plant-pathogen interaction
Plant-pathogen interaction	COCNU_15G003180	0.9793	0.5275	0.0616	15.8977	8.56331	3.99075	3.09817	1.1515	0.5349	0.183767	6.2661	2.91076	2.64757	1.54139	K18875 enhanced disease susceptibility 1 protein	ko04626: Plant-pathogen interaction
Plant-pathogen interaction	COCNU_07G011490	2.6952	1.95313	0	#DIV/0!	#DIV/0!	#DIV/0!	#DIV/0!	1.65127	1.72817	0.0188333	87.6779	91.7611	6.45414	6.51981	K13466 EIX receptor 1/2	ko04626: Plant-pathogen interaction
Plant-pathogen interaction	COCNU_scaffold051818G000010	3.4787	0	0	#DIV/0!	#DIV/0!	#DIV/0!	#DIV/0!	4.4054	0	0	#DIV/0!	#DIV/0!	#DIV/0!	#DIV/0!	K13466 EIX receptor 1/2	ko04626: Plant-pathogen interaction
Plant-pathogen interaction	novel.8195	7.67547	0	0	#DIV/0!	#DIV/0!	#DIV/0!	#DIV/0!	5.94717	0.00453333	0	#DIV/0!	#DIV/0!	#DIV/0!	#DIV/0!	K13466 EIX receptor 1/2	ko04626: Plant-pathogen interaction
Plant-pathogen interaction	COCNU_01G018040	26.5453	23.6471	20.2109	1.31341	1.17002	0.39332	0.226527	30.6215	21.0526	16.9062	1.81126	1.24526	0.856995	0.316449	K00864 glycerol kinase [EC:2.7.1.30]	ko00561: Glycerolipid metabolism; ko01100: Metabolic pathways; ko04626: Plant-pathogen interaction
Plant-pathogen interaction	novel.547	0.288567	1.59637	1.16583	0.24752	1.36929	-2.01438	0.453431	0.4601	0.591967	1.26123	0.364802	0.469355	-1.45482	-1.09125	K00864 glycerol kinase [EC:2.7.1.30]	ko00561: Glycerolipid metabolism; ko01100: Metabolic pathways; ko04626: Plant-pathogen interaction
Plant-pathogen interaction	COCNU_scaffold000711G000010	268.423	360.298	346.683	0.774261	1.03927	-0.369108	0.0555757	354.505	308.631	289.852	1.22305	1.06479	0.290488	0.0905644	K01373 cathepsin F [EC:3.4.22.41]	ko04626: Plant-pathogen interaction
Plant-pathogen interaction	COCNU_scaffold000711G000020	284.027	403.627	435.073	0.652827	0.927722	-0.615228	-0.108236	376.294	351.872	312.983	1.20228	1.12425	0.265774	0.168967	K01373 cathepsin F [EC:3.4.22.41]	ko04626: Plant-pathogen interaction
Plant-pathogen interaction	novel.3803	11.079	9.00757	7.328	1.51188	1.2292	0.596341	0.297718	13.8223	11.2039	8.4007	1.64537	1.33369	0.718413	0.41542	K01373 cathepsin F [EC:3.4.22.41]	ko04626: Plant-pathogen interaction
Plant-pathogen interaction	COCNU_01G004930	2.70943	2.03587	1.75953	1.53986	1.15705	0.622798	0.21045	2.72177	1.8209	1.58103	1.72151	1.15172	0.783676	0.203784	K02183 calmodulin	ko04016: MAPK signaling pathway - plant; ko04070: Phosphatidylinositol signaling system; ko04626: Plant-pathogen interaction
Plant-pathogen interaction	COCNU_07G011260	15.9719	16.4169	20.5729	0.776355	0.797985	-0.365212	-0.325566	28.8143	33.6385	47.8448	0.602245	0.703075	-0.731578	-0.508249	K02183 calmodulin	ko04016: MAPK signaling pathway - plant; ko04070: Phosphatidylinositol signaling system; ko04626: Plant-pathogen interaction
Plant-pathogen interaction	novel.7694	0.3725	0.275167	0.464933	0.80119	0.591841	-0.319783	-0.756718	0.196033	0.242	0.700133	0.279994	0.345648	-1.83653	-1.53262	K02325 DNA polymerase epsilon subunit 2 [EC:2.7.7.7]	ko03030: DNA replication; ko03410: Base excision repair; ko03420: Nucleotide excision repair
Plant-pathogen interaction	COCNU_02G013640	346.044	259.021	144.164	2.40035	1.79671	1.26324	0.845357	296.709	368.813	375.409	0.790363	0.982432	-0.339413	-0.0255709	K02358 elongation factor Tu	ko04626: Plant-pathogen interaction
Plant-pathogen interaction	COCNU_16G001380	12.3271	9.72077	4.0491	3.0444	2.40072	1.60616	1.26347	10.3984	11.1664	4.7642	2.18261	2.34381	1.12606	1.22885	K02358 elongation factor Tu	ko04626: Plant-pathogen interaction
Plant-pathogen interaction	COCNU_scaffold169453G000010	174.027	161.465	121.187	1.43602	1.33237	0.522077	0.413995	164.329	220.65	242.434	0.67783	0.910146	-0.561005	-0.13583	K02358 elongation factor Tu	ko04626: Plant-pathogen interaction
Plant-pathogen interaction	COCNU_08G004160	1.41793	1.70177	2.75613	0.514465	0.617447	-0.958856	-0.695612	0.6604	1.27617	1.57037	0.420539	0.812655	-1.24969	-0.299285	K04079 molecular chaperone HtpG	ko04141: Protein processing in endoplasmic reticulum; ko04626: Plant-pathogen interaction
Plant-pathogen interaction	COCNU_08G004170	5.52527	5.29097	5.0479	1.09457	1.04815	0.130361	0.067848	4.7464	7.03997	6.8228	0.695667	1.03183	-0.52353	0.0452047	K04079 molecular chaperone HtpG	ko04141: Protein processing in endoplasmic reticulum; ko04626: Plant-pathogen interaction
Plant-pathogen interaction	COCNU_08G007290	38.779	25.5701	53.7331	0.721696	0.475873	-0.470536	-1.07135	28.1502	177.739	70.5355	0.399092	2.51985	-1.32521	1.33334	K04079 molecular chaperone HtpG	ko04141: Protein processing in endoplasmic reticulum; ko04626: Plant-pathogen interaction
Plant-pathogen interaction	COCNU_09G002360	26.4453	22.277	58.8392	0.44945	0.378609	-1.15377	-1.40122	24.4301	203.092	40.3416	0.60558	5.0343	-0.72361	2.33179	K04079 molecular chaperone HtpG	ko04141: Protein processing in endoplasmic reticulum; ko04626: Plant-pathogen interaction
Plant-pathogen interaction	COCNU_09G002610	45.5831	39.9576	128.679	0.354238	0.310521	-1.49721	-1.68724	57.261	488.885	147.73	0.387604	3.30931	-1.36734	1.72653	K04079 molecular chaperone HtpG	ko04141: Protein processing in endoplasmic reticulum; ko04626: Plant-pathogen interaction
Plant-pathogen interaction	novel.2325	2.42243	2.08517	1.8767	1.29079	1.11108	0.368259	0.151965	1.3077	1.50453	2.1977	0.595031	0.684595	-0.748963	-0.546678	K04079 molecular chaperone HtpG	ko04141: Protein processing in endoplasmic reticulum; ko04626: Plant-pathogen interaction
Plant-pathogen interaction	novel.5263	22.8051	21.4381	27.1081	0.841263	0.790838	-0.249371	-0.338546	24.8717	35.4697	27.9629	0.889454	1.26845	-0.169009	0.34307	K04079 molecular chaperone HtpG	ko04141: Protein processing in endoplasmic reticulum; ko04626: Plant-pathogen interaction
Plant-pathogen interaction	novel.549	8.51113	14.4645	2.728	3.11992	5.30222	1.64151	2.4066	4.50573	13.6726	4.81423	0.935919	2.84003	-0.0955441	1.50591	K04079 molecular chaperone HtpG	ko04141: Protein processing in endoplasmic reticulum; ko04626: Plant-pathogen interaction
Plant-pathogen interaction	novel.6625	0.633	0.3816	0.482233	1.31264	0.791318	0.392474	-0.33767	0.771933	0.604967	0.4799	1.60853	1.26061	0.685742	0.334122	K04079 molecular chaperone HtpG	ko04141: Protein processing in endoplasmic reticulum; ko04626: Plant-pathogen interaction
Plant-pathogen interaction	novel.8488	2.66387	0	0	#DIV/0!	#DIV/0!	#DIV/0!	#DIV/0!	2.1072	0	0	#DIV/0!	#DIV/0!	#DIV/0!	#DIV/0!	K04079 molecular chaperone HtpG	ko04141: Protein processing in endoplasmic reticulum; ko04626: Plant-pathogen interaction
Plant-pathogen interaction	COCNU_01G008860	37.1221	30.906	28.6957	1.29365	1.07702	0.371443	0.107051	37.0685	25.326	18.1163	2.04614	1.39797	1.03291	0.483331	K05391 cyclic nucleotide gated channel, plant	ko04626: Plant-pathogen interaction
Plant-pathogen interaction	COCNU_01G013410	1.21757	0.5302	0.552367	2.20427	0.95987	1.1403	-0.0590896	0.943667	0.426267	0.453433	2.08116	0.940087	1.05739	-0.0891342	K05391 cyclic nucleotide gated channel, plant	ko04626: Plant-pathogen interaction
Plant-pathogen interaction	COCNU_03G012920	7.7915	6.0668	6.01437	1.29548	1.00872	0.373488	0.0125229	9.9922	7.68007	5.15687	1.93765	1.48929	0.954308	0.574624	K05391 cyclic nucleotide gated channel, plant	ko04626: Plant-pathogen interaction
Plant-pathogen interaction	COCNU_06G016730	1.56563	0.8781	1.36107	1.1503	0.645156	0.202009	-0.632281	0.931333	0.565833	1.67927	0.554607	0.336953	-0.850462	-1.56938	K05391 cyclic nucleotide gated channel, plant	ko04626: Plant-pathogen interaction
Plant-pathogen interaction	COCNU_07G000360	14.4458	11.3626	12.954	1.11517	0.87715	0.157259	-0.189105	6.99417	2.3541	7.14887	0.97836	0.329297	-0.0315624	-1.60254	K05391 cyclic nucleotide gated channel, plant	ko04626: Plant-pathogen interaction
Plant-pathogen interaction	COCNU_07G000460	0.951667	0.2536	0.174467	5.45472	1.45357	2.4475	0.539603	1.16727	0.241933	0.2521	4.63017	0.959672	2.21107	-0.0593866	K05391 cyclic nucleotide gated channel, plant	ko04626: Plant-pathogen interaction
Plant-pathogen interaction	COCNU_07G000470	0.292533	0.1797	0.0842	3.47427	2.1342	1.79671	1.0937	0.411033	0.141233	0.0976333	4.20997	1.44657	2.07381	0.532635	K05391 cyclic nucleotide gated channel, plant	ko04626: Plant-pathogen interaction
Plant-pathogen interaction	COCNU_07G000480	7.87157	5.11407	3.5738	2.20258	1.43099	1.13919	0.517012	10.2948	4.99227	3.20553	3.21157	1.55739	1.68328	0.639131	K05391 cyclic nucleotide gated channel, plant	ko04626: Plant-pathogen interaction
Plant-pathogen interaction	COCNU_07G003100	6.756	4.9085	2.01863	3.34682	2.4316	1.74279	1.2819	12.2257	8.30867	2.87133	4.25786	2.89366	2.09013	1.5329	K05391 cyclic nucleotide gated channel, plant	ko04626: Plant-pathogen interaction
Plant-pathogen interaction	COCNU_07G003110	19.7123	18.2546	6.9968	2.81733	2.60899	1.49433	1.38349	23.9023	16.9629	4.3528	5.49124	3.897	2.45713	1.96236	K05391 cyclic nucleotide gated channel, plant	ko04626: Plant-pathogen interaction
Plant-pathogen interaction	COCNU_07G015240	1.48343	0.849567	0.600433	2.4706	1.41492	1.30486	0.500723	1.9775	0.674667	0.5481	3.60792	1.23092	1.85117	0.299736	K05391 cyclic nucleotide gated channel, plant	ko04626: Plant-pathogen interaction
Plant-pathogen interaction	COCNU_10G000490	0.661367	0.188433	0.198367	3.33406	0.949924	1.73728	-0.0741154	0.669833	0.393467	0.228633	2.92973	1.72095	1.55077	0.783206	K05391 cyclic nucleotide gated channel, plant	ko04626: Plant-pathogen interaction
Plant-pathogen interaction	COCNU_11G001120	21.9437	18.0326	8.0659	2.72055	2.23565	1.4439	1.1607	23.747	16.0949	5.01483	4.73535	3.20947	2.24347	1.68233	K05391 cyclic nucleotide gated channel, plant	ko04626: Plant-pathogen interaction
Plant-pathogen interaction	COCNU_11G001250	0.386733	0.633933	0.987267	0.391721	0.64211	-1.3521	-0.639109	0.406167	0.102267	0.711367	0.570967	0.143761	-0.808522	-2.79826	K05391 cyclic nucleotide gated channel, plant	ko04626: Plant-pathogen interaction
Plant-pathogen interaction	COCNU_11G001270	1.1447	1.00033	0.869767	1.3161	1.15012	0.396269	0.20178	0.720533	0.784733	1.34653	0.535102	0.58278	-0.902113	-0.778976	K05391 cyclic nucleotide gated channel, plant	ko04626: Plant-pathogen interaction
Plant-pathogen interaction	COCNU_11G001280	2.1267	1.70957	2.58993	0.821141	0.660081	-0.284298	-0.599284	1.31093	1.84883	2.70577	0.484496	0.683294	-1.04544	-0.549422	K05391 cyclic nucleotide gated channel, plant	ko04626: Plant-pathogen interaction
Plant-pathogen interaction	COCNU_11G006040	2.302	1.94317	2.0287	1.13472	0.957838	0.182332	-0.0621459	2.02067	1.4522	1.32207	1.52842	1.09843	0.612036	0.135445	K05391 cyclic nucleotide gated channel, plant	ko04626: Plant-pathogen interaction
Plant-pathogen interaction	COCNU_13G005900	7.55363	14.0949	1.50337	5.02448	9.37558	2.32897	3.22891	8.2617	14.1246	2.92657	2.823	4.82635	1.49723	2.27093	K05391 cyclic nucleotide gated channel, plant	ko04626: Plant-pathogen interaction
Plant-pathogen interaction	COCNU_14G010940	149.121	130.279	90.026	1.65642	1.44713	0.72807	0.533191	156.477	153.095	133.783	1.16963	1.14435	0.226056	0.194527	K05391 cyclic nucleotide gated channel, plant	ko04626: Plant-pathogen interaction
Plant-pathogen interaction	COCNU_15G002640	0.714067	0.761333	0.724967	0.984965	1.05016	-0.0218559	0.0706136	0.590767	0.4379	0.628	0.940711	0.697293	-0.0881761	-0.520163	K05391 cyclic nucleotide gated channel, plant	ko04626: Plant-pathogen interaction
Plant-pathogen interaction	COCNU_16G008350	11.8108	4.85813	2.94697	4.00778	1.64852	2.0028	0.721171	14.6438	7.4979	3.06293	4.78096	2.44795	2.2573	1.29157	K05391 cyclic nucleotide gated channel, plant	ko04626: Plant-pathogen interaction
Plant-pathogen interaction	COCNU_scaffold001857G000020	3.36143	1.6199	0.538067	6.24724	3.01059	2.64322	1.59005	2.20337	1.42643	0.8075	2.72863	1.76648	1.44818	0.820878	K05391 cyclic nucleotide gated channel, plant	ko04626: Plant-pathogen interaction
Plant-pathogen interaction	COCNU_scaffold003133G000010	2.1463	7.2736	12.0299	0.178414	0.604627	-2.4867	-0.725883	1.02087	2.69463	5.31123	0.192209	0.507346	-2.37925	-0.978958	K05391 cyclic nucleotide gated channel, plant	ko04626: Plant-pathogen interaction
Plant-pathogen interaction	COCNU_scaffold003133G000020	3.5869	8.29987	19.0123	0.188662	0.436553	-2.40612	-1.19577	1.19937	3.49497	4.70963	0.254662	0.742089	-1.97334	-0.430336	K05391 cyclic nucleotide gated channel, plant	ko04626: Plant-pathogen interaction
Plant-pathogen interaction	COCNU_scaffold006357G000030	8.38217	3.7064	3.20827	2.61268	1.15527	1.38553	0.208225	8.30043	3.21327	1.68543	4.92481	1.90649	2.30007	0.930921	K05391 cyclic nucleotide gated channel, plant	ko04626: Plant-pathogen interaction
Plant-pathogen interaction	COCNU_scaffold012141G000010	42.5003	11.4428	20.5342	2.06973	0.557256	1.04944	-0.843587	42.1841	15.2895	21.9576	1.92116	0.696317	0.941978	-0.522184	K05391 cyclic nucleotide gated channel, plant	ko04626: Plant-pathogen interaction
Plant-pathogen interaction	novel.12711	1.06437	1.83667	0.2096	5.07809	8.76272	2.34428	3.13138	1.21223	2.13597	0.2048	5.91911	10.4295	2.56538	3.3826	K05391 cyclic nucleotide gated channel, plant	ko04626: Plant-pathogen interaction
Plant-pathogen interaction	novel.3976	1.6401	0.177967	0.149333	10.9828	1.19174	3.45718	0.253071	1.1735	0.459967	0.367	3.19755	1.25332	1.67697	0.325749	K05391 cyclic nucleotide gated channel, plant	ko04626: Plant-pathogen interaction
Plant-pathogen interaction	novel.3978	0.401	0.556433	0.334467	1.19892	1.66364	0.26174	0.734346	0.323433	0.685633	0.297533	1.08705	2.30439	0.120417	1.20439	K05391 cyclic nucleotide gated channel, plant	ko04626: Plant-pathogen interaction
Plant-pathogen interaction	novel.4652	3.36827	2.61333	2.07637	1.62219	1.25861	0.697945	0.33183	1.74843	1.15833	0.815067	2.14514	1.42115	1.10107	0.507061	K05391 cyclic nucleotide gated channel, plant	ko04626: Plant-pathogen interaction
Plant-pathogen interaction	novel.4653	0.9756	1.1384	1.50113	0.649909	0.75836	-0.62169	-0.399045	0.6088	0.649733	0.958933	0.634872	0.677558	-0.655462	-0.561583	K05391 cyclic nucleotide gated channel, plant	ko04626: Plant-pathogen interaction
Plant-pathogen interaction	novel.4655	2.2749	0.957233	1.1263	2.0198	0.849892	1.01421	-0.234649	0.7521	0.180433	0.293367	2.56369	0.615044	1.35822	-0.701239	K05391 cyclic nucleotide gated channel, plant	ko04626: Plant-pathogen interaction
Plant-pathogen interaction	COCNU_01G017500	5.80433	6.2681	6.27113	0.925564	0.999516	-0.111596	-0.000697997	5.75003	8.74943	11.3392	0.507095	0.771612	-0.979672	-0.374053	K09487 heat shock protein 90kDa beta	ko04141: Protein processing in endoplasmic reticulum; ko04626: Plant-pathogen interaction
Plant-pathogen interaction	COCNU_02G009100	0.632167	0.2324	0.163233	3.87278	1.42373	1.95337	0.509674	0.931167	0.2174	0.137667	6.76392	1.57918	2.75786	0.659173	K09487 heat shock protein 90kDa beta	ko04141: Protein processing in endoplasmic reticulum; ko04626: Plant-pathogen interaction
Plant-pathogen interaction	COCNU_02G014040	3.37127	2.10457	2.70757	1.24513	0.777291	0.316294	-0.363474	1.82707	1.4217	1.10447	1.65425	1.28723	0.726179	0.364267	K09487 heat shock protein 90kDa beta	ko04141: Protein processing in endoplasmic reticulum; ko04626: Plant-pathogen interaction
Plant-pathogen interaction	COCNU_03G002640	3.83677	4.70357	5.0737	0.756207	0.927049	-0.403147	-0.109283	3.63333	4.65417	6.47057	0.561517	0.719283	-0.832598	-0.475369	K09487 heat shock protein 90kDa beta	ko04141: Protein processing in endoplasmic reticulum; ko04626: Plant-pathogen interaction
Plant-pathogen interaction	COCNU_06G013300	23.1668	30.5763	17.5018	1.32368	1.74704	0.404558	0.804913	21.8643	21.8238	18.4447	1.1854	1.1832	0.245371	0.242699	K09487 heat shock protein 90kDa beta	ko04141: Protein processing in endoplasmic reticulum; ko04626: Plant-pathogen interaction
Plant-pathogen interaction	COCNU_08G008630	68.8577	60.4795	91.6578	0.751247	0.659841	-0.41264	-0.599811	67.7433	81.7588	72.3992	0.935691	1.12928	-0.0958962	0.1754	K09487 heat shock protein 90kDa beta	ko04141: Protein processing in endoplasmic reticulum; ko04626: Plant-pathogen interaction
Plant-pathogen interaction	COCNU_scaffold002867G000100	4.3924	10.8283	4.56703	0.961762	2.37098	-0.0562479	1.24548	2.42467	10.7677	5.3064	0.456933	2.02919	-1.12995	1.0209	K09487 heat shock protein 90kDa beta	ko04141: Protein processing in endoplasmic reticulum; ko04626: Plant-pathogen interaction
Plant-pathogen interaction	COCNU_scaffold007475G000010	0.1861	0.2681	0.728133	0.255585	0.368202	-1.96812	-1.44143	0.118933	0.0991667	0.1912	0.622036	0.518654	-0.684929	-0.947155	K09487 heat shock protein 90kDa beta	ko04141: Protein processing in endoplasmic reticulum; ko04626: Plant-pathogen interaction
Plant-pathogen interaction	COCNU_scaffold007475G000020	38.4703	79.4196	29.0964	1.32217	2.72953	0.402904	1.44865	32.8509	51.6477	26.9683	1.21813	1.91513	0.284668	0.93744	K09487 heat shock protein 90kDa beta	ko04141: Protein processing in endoplasmic reticulum; ko04626: Plant-pathogen interaction
Plant-pathogen interaction	COCNU_scaffold044891G000010	1.25827	1.57753	2.77667	0.453157	0.568139	-1.14192	-0.815684	1.46133	1.05577	1.69667	0.861297	0.622259	-0.215418	-0.684412	K09487 heat shock protein 90kDa beta	ko04141: Protein processing in endoplasmic reticulum; ko04626: Plant-pathogen interaction
Plant-pathogen interaction	COCNU_scaffold044891G000040	79.4213	62.3312	126.613	0.627277	0.492298	-0.672824	-1.0224	83.3645	83.5662	93.2989	0.89352	0.895683	-0.162427	-0.15894	K09487 heat shock protein 90kDa beta	ko04141: Protein processing in endoplasmic reticulum; ko04626: Plant-pathogen interaction
Plant-pathogen interaction	COCNU_03G000180	17.1408	14.889	11.2139	1.52853	1.32773	0.612148	0.408966	15.1706	13.7676	16.837	0.901026	0.817697	-0.15036	-0.290361	K13412 calcium-dependent protein kinase [EC:2.7.11.1]	ko04626: Plant-pathogen interaction
Plant-pathogen interaction	COCNU_06G003440	0.521067	0.581833	1.01413	0.513805	0.573725	-0.960707	-0.801569	0.650833	0.927767	0.8296	0.784515	1.11833	-0.350128	0.161346	K13412 calcium-dependent protein kinase [EC:2.7.11.1]	ko04626: Plant-pathogen interaction
Plant-pathogen interaction	COCNU_06G014620	7.9883	6.2309	7.78043	1.02672	0.800842	0.038038	-0.32041	12.14	7.14333	6.9979	1.7348	1.02078	0.794771	0.0296754	K13412 calcium-dependent protein kinase [EC:2.7.11.1]	ko04626: Plant-pathogen interaction
Plant-pathogen interaction	COCNU_07G001710	5.69437	3.28913	2.55607	2.22778	1.28679	1.15561	0.363782	7.47177	4.01453	2.18203	3.42422	1.83981	1.77578	0.879559	K13412 calcium-dependent protein kinase [EC:2.7.11.1]	ko04626: Plant-pathogen interaction
Plant-pathogen interaction	COCNU_07G012470	1.08317	1.17427	3.34307	0.324004	0.351254	-1.62592	-1.50941	1.3035	0.687733	2.7943	0.466485	0.24612	-1.1001	-2.02257	K13412 calcium-dependent protein kinase [EC:2.7.11.1]	ko04626: Plant-pathogen interaction
Plant-pathogen interaction	COCNU_08G008070	1.62527	1.45883	2.37423	0.684544	0.614444	-0.546785	-0.702647	1.6287	1.74843	2.1467	0.758699	0.814475	-0.3984	-0.296058	K13412 calcium-dependent protein kinase [EC:2.7.11.1]	ko04626: Plant-pathogen interaction
Plant-pathogen interaction	COCNU_09G005690	2.4001	2.14077	2.0742	1.15712	1.03209	0.21054	0.0455725	1.76137	1.96713	1.27933	1.37678	1.53762	0.461303	0.620703	K13412 calcium-dependent protein kinase [EC:2.7.11.1]	ko04626: Plant-pathogen interaction
Plant-pathogen interaction	COCNU_10G001220	12.5385	5.96843	8.43493	1.48649	0.707585	0.571912	-0.499024	12.2478	5.37207	5.2175	2.34744	1.02962	1.23109	0.0421185	K13412 calcium-dependent protein kinase [EC:2.7.11.1]	ko04626: Plant-pathogen interaction
Plant-pathogen interaction	COCNU_11G001530	5.423	4.57903	4.40267	1.23175	1.04006	0.300714	0.0566654	7.97253	4.0173	3.69067	2.16019	1.0885	1.11116	0.122345	K13412 calcium-dependent protein kinase [EC:2.7.11.1]	ko04626: Plant-pathogen interaction
Plant-pathogen interaction	COCNU_13G003640	4.06237	6.44823	9.04777	0.448991	0.712688	-1.15524	-0.488658	5.1697	4.1551	4.36353	1.18475	0.952233	0.244584	-0.0706136	K13412 calcium-dependent protein kinase [EC:2.7.11.1]	ko04626: Plant-pathogen interaction
Plant-pathogen interaction	COCNU_14G007810	22.0289	22.6514	19.6001	1.12392	1.15568	0.168539	0.208744	21.8476	23.6463	20.1581	1.08381	1.17304	0.116115	0.230257	K13412 calcium-dependent protein kinase [EC:2.7.11.1]	ko04626: Plant-pathogen interaction
Plant-pathogen interaction	COCNU_14G012130	13.1654	10.6891	10.2519	1.2842	1.04265	0.360868	0.0602493	14.7333	9.39983	8.4008	1.7538	1.11892	0.810482	0.162108	K13412 calcium-dependent protein kinase [EC:2.7.11.1]	ko04626: Plant-pathogen interaction
Plant-pathogen interaction	COCNU_contig69312955G000010	74.0467	53.2267	38.4407	1.92626	1.38464	0.9458	0.469515	72.3449	68.732	61.1241	1.18357	1.12447	0.243151	0.169241	K13412 calcium-dependent protein kinase [EC:2.7.11.1]	ko04626: Plant-pathogen interaction
Plant-pathogen interaction	COCNU_scaffold010979G000010	10.7789	9.19457	9.9785	1.08021	0.921438	0.111311	-0.118041	13.8158	9.44307	7.4962	1.84304	1.25971	0.882084	0.333096	K13412 calcium-dependent protein kinase [EC:2.7.11.1]	ko04626: Plant-pathogen interaction
Plant-pathogen interaction	COCNU_scaffold018491G000010	0.263267	0.619233	0.556233	0.473303	1.11326	-1.07917	0.154793	0.2812	0.3516	0.500633	0.561689	0.70231	-0.832158	-0.509819	K13412 calcium-dependent protein kinase [EC:2.7.11.1]	ko04626: Plant-pathogen interaction
Plant-pathogen interaction	COCNU_scaffold036482G000010	3.57137	2.6514	2.79607	1.27728	0.948261	0.353078	-0.0766444	3.37217	2.79007	1.6861	1.99998	1.65475	0.999986	0.726609	K13412 calcium-dependent protein kinase [EC:2.7.11.1]	ko04626: Plant-pathogen interaction
Plant-pathogen interaction	novel.6711	0.611367	1.14447	3.59767	0.169934	0.318114	-2.55695	-1.65239	0.954233	0.5732	1.4472	0.659365	0.396075	-0.60085	-1.33615	K13412 calcium-dependent protein kinase [EC:2.7.11.1]	ko04626: Plant-pathogen interaction
Plant-pathogen interaction	COCNU_01G008740	49.3255	36.3301	26.7968	1.84073	1.35576	0.880275	0.439106	63.471	42.0719	26.7759	2.37045	1.57126	1.24516	0.651919	K13413 mitogen-activated protein kinase kinase 4/5 [EC:2.7.12.2]	ko04016: MAPK signaling pathway - plant; ko04075: Plant hormone signal transduction; ko04626: Plant-pathogen interaction
Plant-pathogen interaction	COCNU_scaffold044248G000030	0.3406	0.1618	0.175667	1.9389	0.921063	0.955238	-0.118629	0.278067	0.153333	0.0747	3.72245	2.05266	1.89625	1.03749	K13413 mitogen-activated protein kinase kinase 4/5 [EC:2.7.12.2]	ko04016: MAPK signaling pathway - plant; ko04075: Plant hormone signal transduction; ko04626: Plant-pathogen interaction
Plant-pathogen interaction	COCNU_03G008250	4.75183	4.51883	4.5649	1.04095	0.989909	0.057901	-0.0146329	4.5538	3.74183	2.17047	2.09807	1.72398	1.06907	0.78574	K13416 brassinosteroid insensitive 1-associated receptor kinase 1 [EC:2.7.10.1 2.7.11.1]	ko04016: MAPK signaling pathway - plant; ko04075: Plant hormone signal transduction; ko04626: Plant-pathogen interaction
Plant-pathogen interaction	COCNU_09G002130	2.1809	2.1636	2.54147	0.858127	0.851319	-0.220738	-0.232228	2.31673	1.88763	1.9549	1.18509	0.965591	0.244997	-0.0505163	K13416 brassinosteroid insensitive 1-associated receptor kinase 1 [EC:2.7.10.1 2.7.11.1]	ko04016: MAPK signaling pathway - plant; ko04075: Plant hormone signal transduction; ko04626: Plant-pathogen interaction
Plant-pathogen interaction	COCNU_scaffold017314G000010	0.252533	0.231567	0.4095	0.616687	0.565486	-0.69739	-0.822436	0.203667	0.393267	1.0144	0.200775	0.387684	-2.31634	-1.36705	K13416 brassinosteroid insensitive 1-associated receptor kinase 1 [EC:2.7.10.1 2.7.11.1]	ko04016: MAPK signaling pathway - plant; ko04075: Plant hormone signal transduction; ko04626: Plant-pathogen interaction
Plant-pathogen interaction	COCNU_01G020400	0.480267	0.216767	0.0722	6.65189	3.00231	2.73376	1.58607	0.743367	0.234233	0.0639333	11.6272	3.66371	3.53943	1.87331	K13417 somatic embryogenesis receptor kinase 4 [EC:2.7.10.1 2.7.11.1]	ko04626: Plant-pathogen interaction
Plant-pathogen interaction	COCNU_12G008130	4.88253	2.85913	2.20927	2.21002	1.29415	1.14406	0.37201	4.01053	2.51873	1.8612	2.15481	1.35328	1.10756	0.436465	K13420 LRR receptor-like serine/threonine-protein kinase FLS2 [EC:2.7.11.1]	ko04016: MAPK signaling pathway - plant; ko04626: Plant-pathogen interaction
Plant-pathogen interaction	COCNU_scaffold016281G000010	1.3774	0.578367	0.310133	4.44132	1.8649	2.15099	0.899096	1.5873	0.969333	0.284733	5.57469	3.40435	2.47889	1.76738	K13420 LRR receptor-like serine/threonine-protein kinase FLS2 [EC:2.7.11.1]	ko04016: MAPK signaling pathway - plant; ko04626: Plant-pathogen interaction
Plant-pathogen interaction	novel.8922	0.0911	0	0	#DIV/0!	#DIV/0!	#DIV/0!	#DIV/0!	0.164	0	0.110967	1.47792	0	0.563569	#NUM!	K13420 LRR receptor-like serine/threonine-protein kinase FLS2 [EC:2.7.11.1]	ko04016: MAPK signaling pathway - plant; ko04626: Plant-pathogen interaction
Plant-pathogen interaction	COCNU_16G005990	23.6492	26.295	12.8837	1.83559	2.04095	0.876242	1.02924	28.3719	22.4712	16.9845	1.67046	1.32304	0.740246	0.403861	K13424 WRKY transcription factor 33	ko04016: MAPK signaling pathway - plant; ko04626: Plant-pathogen interaction
Plant-pathogen interaction	COCNU_01G008250	23.2438	14.0271	5.71273	4.06878	2.4554	2.02459	1.29596	41.4206	34.529	9.4787	4.36986	3.6428	2.12759	1.86505	K13425 WRKY transcription factor 22	ko04016: MAPK signaling pathway - plant; ko04626: Plant-pathogen interaction
Plant-pathogen interaction	COCNU_02G001960	4.60397	7.39967	4.08437	1.12722	1.8117	0.172765	0.857348	5.03373	5.05837	3.4969	1.43948	1.44653	0.525552	0.532595	K13425 WRKY transcription factor 22	ko04016: MAPK signaling pathway - plant; ko04626: Plant-pathogen interaction
Plant-pathogen interaction	COCNU_02G003150	0.4321	0.414167	0.1893	2.28262	2.18789	1.19069	1.12954	0.913567	0.493167	0.329367	2.77371	1.49732	1.47182	0.582381	K13425 WRKY transcription factor 22	ko04016: MAPK signaling pathway - plant; ko04626: Plant-pathogen interaction
Plant-pathogen interaction	COCNU_02G019020	5.95	2.86307	1.1367	5.23445	2.51875	2.38804	1.33271	9.43683	5.37187	3.2162	2.93416	1.67025	1.55295	0.740066	K13425 WRKY transcription factor 22	ko04016: MAPK signaling pathway - plant; ko04626: Plant-pathogen interaction
Plant-pathogen interaction	COCNU_03G012290	1.206	1.46553	0.4989	2.41732	2.93753	1.27341	1.5546	2.18233	2.5288	0.766433	2.84739	3.29944	1.50964	1.72222	K13425 WRKY transcription factor 22	ko04016: MAPK signaling pathway - plant; ko04626: Plant-pathogen interaction
Plant-pathogen interaction	COCNU_06G015010	24.6265	22.0424	14.4649	1.7025	1.52385	0.767654	0.607719	30.0185	24.708	15.6003	1.92422	1.58381	0.944277	0.663403	K13425 WRKY transcription factor 22	ko04016: MAPK signaling pathway - plant; ko04626: Plant-pathogen interaction
Plant-pathogen interaction	COCNU_10G002070	0.1662	0.1314	0.468267	0.354926	0.280609	-1.49441	-1.83337	0.0841333	0.2148	0.375633	0.223977	0.571834	-2.15858	-0.806331	K13425 WRKY transcription factor 22	ko04016: MAPK signaling pathway - plant; ko04626: Plant-pathogen interaction
Plant-pathogen interaction	COCNU_05G009550	13.8007	24.5252	31.0142	0.444981	0.790774	-1.16818	-0.338662	10.6807	14.0314	20.653	0.51715	0.679388	-0.951345	-0.557692	K13427 nitric-oxide synthase, plant [EC:1.14.13.39]	ko00220: Arginine biosynthesis; ko00330: Arginine and proline metabolism; ko01100: Metabolic pathways; ko01110: Biosynthesis of secondary metabolites; ko04626: Plant-pathogen interaction
Plant-pathogen interaction	COCNU_01G007550	8.7363	8.1601	7.395	1.18138	1.10346	0.240472	0.142037	8.71513	6.95167	5.1883	1.67977	1.33987	0.748261	0.422097	K13429 chitin elicitor receptor kinase 1	ko04626: Plant-pathogen interaction
Plant-pathogen interaction	COCNU_06G004300	4.61773	3.47163	4.83573	0.954919	0.717912	-0.0665498	-0.47812	4.1578	1.72773	2.72613	1.52516	0.633767	0.608964	-0.657976	K13429 chitin elicitor receptor kinase 1	ko04626: Plant-pathogen interaction
Plant-pathogen interaction	COCNU_06G017870	1.47313	0.630567	0.332933	4.42471	1.89397	2.14558	0.921416	3.463	1.3334	0.4707	7.35713	2.8328	2.87914	1.50223	K13429 chitin elicitor receptor kinase 1	ko04626: Plant-pathogen interaction
Plant-pathogen interaction	COCNU_07G007720	25.8153	15.7844	11.521	2.24071	1.37006	1.16396	0.454237	26.6703	13.8907	11.5155	2.31603	1.20625	1.21165	0.270535	K13429 chitin elicitor receptor kinase 1	ko04626: Plant-pathogen interaction
Plant-pathogen interaction	COCNU_07G010500	1.8031	1.33457	1.9774	0.911854	0.67491	-0.133125	-0.567233	1.56037	1.0692	1.3333	1.1703	0.80192	0.226884	-0.31847	K13429 chitin elicitor receptor kinase 1	ko04626: Plant-pathogen interaction
Plant-pathogen interaction	COCNU_09G008590	1.14963	1.59687	0.5832	1.97125	2.73811	0.979111	1.45318	1.3369	1.3575	0.895333	1.49319	1.5162	0.578395	0.600455	K13429 chitin elicitor receptor kinase 1	ko04626: Plant-pathogen interaction
Plant-pathogen interaction	COCNU_14G005710	3.27073	1.94343	2.88277	1.13458	0.674156	0.18216	-0.568846	2.05067	0.928233	1.8913	1.08426	0.490791	0.116715	-1.02682	K13429 chitin elicitor receptor kinase 1	ko04626: Plant-pathogen interaction
Plant-pathogen interaction	COCNU_14G007140	2.48117	2.9998	1.1412	2.17417	2.62864	1.12047	1.39431	3.46413	3.10033	1.8126	1.91114	1.71043	0.934434	0.774363	K13429 chitin elicitor receptor kinase 1	ko04626: Plant-pathogen interaction
Plant-pathogen interaction	COCNU_15G005930	18.2506	19.7448	14.1962	1.2856	1.39086	0.362445	0.475974	18.3797	15.9678	13.5936	1.35208	1.17465	0.435179	0.232234	K13429 chitin elicitor receptor kinase 1	ko04626: Plant-pathogen interaction
Plant-pathogen interaction	novel.13732	2.4291	1.7111	2.29837	1.05688	0.744485	0.0798129	-0.425685	2.71687	1.8382	1.4215	1.91127	1.29314	0.93453	0.37088	K13429 chitin elicitor receptor kinase 1	ko04626: Plant-pathogen interaction
Plant-pathogen interaction	COCNU_01G002240	4.88627	4.58083	8.88467	0.549966	0.515589	-0.862585	-0.955708	4.70617	3.54493	8.78337	0.535804	0.403596	-0.900222	-1.30902	K13430 serine/threonine-protein kinase PBS1 [EC:2.7.11.1]	ko04626: Plant-pathogen interaction
Plant-pathogen interaction	COCNU_01G007160	0.182667	0.646833	0.7988	0.228676	0.809756	-2.12862	-0.30444	0.0923333	0.2022	0.393	0.234945	0.514504	-2.08961	-0.958746	K13430 serine/threonine-protein kinase PBS1 [EC:2.7.11.1]	ko04626: Plant-pathogen interaction
Plant-pathogen interaction	COCNU_01G009300	1.89877	1.9225	6.0227	0.315268	0.319209	-1.66535	-1.64743	0.701533	0.687667	4.07097	0.172326	0.16892	-2.53679	-2.56559	K13430 serine/threonine-protein kinase PBS1 [EC:2.7.11.1]	ko04626: Plant-pathogen interaction
Plant-pathogen interaction	COCNU_01G011390	0.221133	0.210433	0.579333	0.381703	0.363234	-1.38948	-1.46103	0.0376	0.108033	0.326133	0.11529	0.331255	-3.11666	-1.59399	K13430 serine/threonine-protein kinase PBS1 [EC:2.7.11.1]	ko04626: Plant-pathogen interaction
Plant-pathogen interaction	COCNU_01G020350	0.996467	0.5921	0.800533	1.24475	0.739632	0.31586	-0.435121	0.963967	0.4202	0.778233	1.23866	0.539941	0.30878	-0.889127	K13430 serine/threonine-protein kinase PBS1 [EC:2.7.11.1]	ko04626: Plant-pathogen interaction
Plant-pathogen interaction	COCNU_03G015140	6.37163	7.58193	9.00707	0.707404	0.841776	-0.499394	-0.248492	5.88183	4.88363	8.5709	0.686256	0.569792	-0.543181	-0.811492	K13430 serine/threonine-protein kinase PBS1 [EC:2.7.11.1]	ko04626: Plant-pathogen interaction
Plant-pathogen interaction	COCNU_04G004810	3.60847	2.24877	1.44317	2.50038	1.55822	1.32215	0.639896	4.19377	2.24483	1.3527	3.10029	1.65952	1.6324	0.730766	K13430 serine/threonine-protein kinase PBS1 [EC:2.7.11.1]	ko04626: Plant-pathogen interaction
Plant-pathogen interaction	COCNU_04G014090	2.48337	2.38987	2.425	1.02407	0.985512	0.0343125	-0.0210546	3.62137	3.48087	2.7781	1.30354	1.25297	0.382436	0.325348	K13430 serine/threonine-protein kinase PBS1 [EC:2.7.11.1]	ko04626: Plant-pathogen interaction
Plant-pathogen interaction	COCNU_04G014670	3.9761	2.31147	1.15323	3.44778	2.00434	1.78567	1.00312	4.8785	2.97247	1.47107	3.3163	2.02062	1.72957	1.0148	K13430 serine/threonine-protein kinase PBS1 [EC:2.7.11.1]	ko04626: Plant-pathogen interaction
Plant-pathogen interaction	COCNU_06G009200	24.8536	17.5946	15.4887	1.60462	1.13596	0.682234	0.183911	25.0099	20.4449	12.9833	1.92631	1.5747	0.945837	0.65508	K13430 serine/threonine-protein kinase PBS1 [EC:2.7.11.1]	ko04626: Plant-pathogen interaction
Plant-pathogen interaction	COCNU_07G002600	2.0426	0.957333	0.324667	6.29138	2.94867	2.65338	1.56006	2.58987	1.3003	1.2046	2.14998	1.07945	1.10432	0.11029	K13430 serine/threonine-protein kinase PBS1 [EC:2.7.11.1]	ko04626: Plant-pathogen interaction
Plant-pathogen interaction	COCNU_08G003860	2.64247	1.7611	2.01143	1.31372	0.875545	0.393661	-0.191747	1.16133	0.453233	1.12927	1.0284	0.401352	0.0403959	-1.31706	K13430 serine/threonine-protein kinase PBS1 [EC:2.7.11.1]	ko04626: Plant-pathogen interaction
Plant-pathogen interaction	COCNU_08G007490	0.935667	1.1304	2.1498	0.435234	0.525816	-1.20014	-0.927369	1.04893	0.956567	1.36373	0.769163	0.701432	-0.378639	-0.511624	K13430 serine/threonine-protein kinase PBS1 [EC:2.7.11.1]	ko04626: Plant-pathogen interaction
Plant-pathogen interaction	COCNU_09G002580	0.0164	0.0309333	0	#DIV/0!	#DIV/0!	#DIV/0!	#DIV/0!	0.0195667	0.0511667	0.1214	0.161175	0.421472	-2.6333	-1.24649	K13430 serine/threonine-protein kinase PBS1 [EC:2.7.11.1]	ko04626: Plant-pathogen interaction
Plant-pathogen interaction	COCNU_09G005370	5.47553	5.23257	4.9421	1.10794	1.05877	0.147875	0.0823946	5.83157	4.3875	3.51413	1.65946	1.24853	0.730715	0.32023	K13430 serine/threonine-protein kinase PBS1 [EC:2.7.11.1]	ko04626: Plant-pathogen interaction
Plant-pathogen interaction	COCNU_09G007080	5.7497	5.02337	5.17783	1.11045	0.970168	0.151138	-0.0436939	7.52107	5.5998	5.11623	1.47004	1.09452	0.555855	0.130293	K13430 serine/threonine-protein kinase PBS1 [EC:2.7.11.1]	ko04626: Plant-pathogen interaction
Plant-pathogen interaction	COCNU_11G000230	0.372033	0.9816	0.0535	6.95389	18.3477	2.79782	4.19752	0.5236	0.462433	0.0528333	9.91041	8.75268	3.30894	3.12973	K13430 serine/threonine-protein kinase PBS1 [EC:2.7.11.1]	ko04626: Plant-pathogen interaction
Plant-pathogen interaction	COCNU_11G004260	2.58517	2.29843	0.248267	10.4129	9.25792	3.38029	3.21069	2.2393	1.96703	0.465133	4.81432	4.22897	2.26733	2.08031	K13430 serine/threonine-protein kinase PBS1 [EC:2.7.11.1]	ko04626: Plant-pathogen interaction
Plant-pathogen interaction	COCNU_11G007310	15.8748	16.3729	6.7308	2.35854	2.43254	1.23789	1.28246	8.64437	15.9209	10.2826	0.840679	1.54833	-0.250373	0.630714	K13430 serine/threonine-protein kinase PBS1 [EC:2.7.11.1]	ko04626: Plant-pathogen interaction
Plant-pathogen interaction	COCNU_15G004280	20.6248	15.5009	14.7152	1.4016	1.05339	0.487075	0.0750448	17.7214	11.9735	8.73707	2.0283	1.37043	1.02027	0.454624	K13430 serine/threonine-protein kinase PBS1 [EC:2.7.11.1]	ko04626: Plant-pathogen interaction
Plant-pathogen interaction	COCNU_16G001510	0.8469	0.838867	0.8046	1.05257	1.04259	0.0739199	0.0601698	0.500633	0.326033	0.281533	1.77824	1.15806	0.830449	0.211714	K13430 serine/threonine-protein kinase PBS1 [EC:2.7.11.1]	ko04626: Plant-pathogen interaction
Plant-pathogen interaction	COCNU_scaffold000446G000010	7.9211	7.62517	7.9518	0.996139	0.958923	-0.00558068	-0.0605126	4.8152	5.87807	4.07267	1.18232	1.4433	0.241622	0.529368	K13430 serine/threonine-protein kinase PBS1 [EC:2.7.11.1]	ko04626: Plant-pathogen interaction
Plant-pathogen interaction	COCNU_scaffold003553G000030	2.84833	1.93777	1.21333	2.34753	1.59706	1.23114	0.675419	3.37477	2.3621	1.8663	1.80827	1.26566	0.854607	0.339889	K13430 serine/threonine-protein kinase PBS1 [EC:2.7.11.1]	ko04626: Plant-pathogen interaction
Plant-pathogen interaction	COCNU_scaffold005310G000010	12.7231	23.1893	16.1608	0.787285	1.43492	-0.345042	0.520966	10.4849	18.3192	22.1387	0.473601	0.827473	-1.07826	-0.273217	K13430 serine/threonine-protein kinase PBS1 [EC:2.7.11.1]	ko04626: Plant-pathogen interaction
Plant-pathogen interaction	COCNU_scaffold028023G000010	0.301067	0.938933	1.9423	0.155005	0.483413	-2.68961	-1.04867	0.1752	0.405067	1.11197	0.157559	0.36428	-2.66604	-1.45688	K13430 serine/threonine-protein kinase PBS1 [EC:2.7.11.1]	ko04626: Plant-pathogen interaction
Plant-pathogen interaction	novel.4744	2.0039	1.1625	1.36637	1.46659	0.850797	0.552466	-0.233114	3.14193	1.81267	1.01417	3.09804	1.78735	1.63136	0.837819	K13430 serine/threonine-protein kinase PBS1 [EC:2.7.11.1]	ko04626: Plant-pathogen interaction
Plant-pathogen interaction	novel.9022	1.53817	1.15673	2.1688	0.709225	0.533352	-0.495685	-0.906841	1.99767	1.1894	2.1847	0.914389	0.544423	-0.129119	-0.877201	K13430 serine/threonine-protein kinase PBS1 [EC:2.7.11.1]	ko04626: Plant-pathogen interaction
Plant-pathogen interaction	novel.9543	0.9621	3.2279	0	#DIV/0!	#DIV/0!	#DIV/0!	#DIV/0!	0.362067	2.41027	0	#DIV/0!	#DIV/0!	#DIV/0!	#DIV/0!	K13430 serine/threonine-protein kinase PBS1 [EC:2.7.11.1]	ko04626: Plant-pathogen interaction
Plant-pathogen interaction	COCNU_06G006410	0.0619333	0.255367	0	#DIV/0!	#DIV/0!	#DIV/0!	#DIV/0!	0.0518333	0.112133	0.326967	0.158528	0.34295	-2.65719	-1.54393	K13433 pathogenesis-related genes transcriptional activator PTI5	ko04626: Plant-pathogen interaction
Plant-pathogen interaction	COCNU_14G004120	36.0457	26.2559	13.8781	2.59731	1.89189	1.37702	0.91983	59.7052	44.9428	8.16387	7.31335	5.50509	2.87053	2.46077	K13433 pathogenesis-related genes transcriptional activator PTI5	ko04626: Plant-pathogen interaction
Plant-pathogen interaction	COCNU_04G004730	0.758167	1.9628	1.7694	0.428488	1.1093	-1.22267	0.149653	1.05663	1.0275	0.9648	1.09518	1.06499	0.131173	0.0908366	K13434 pathogenesis-related genes transcriptional activator PTI6	ko04626: Plant-pathogen interaction
Plant-pathogen interaction	COCNU_04G004740	0.744967	1.28547	1.3432	0.554621	0.957018	-0.850426	-0.0633819	0.664133	0.677733	1.18283	0.561477	0.572974	-0.832702	-0.803457	K13434 pathogenesis-related genes transcriptional activator PTI6	ko04626: Plant-pathogen interaction
Plant-pathogen interaction	COCNU_12G006160	0.778567	0.8121	1.7924	0.434371	0.45308	-1.203	-1.14216	0.759733	0.773767	0.658733	1.15332	1.17463	0.205799	0.232204	K13434 pathogenesis-related genes transcriptional activator PTI6	ko04626: Plant-pathogen interaction
Plant-pathogen interaction	COCNU_14G006190	1.03467	1.4385	2.63343	0.392896	0.546245	-1.34778	-0.87238	0.4932	0.8966	1.14593	0.430392	0.782419	-1.21628	-0.353987	K13434 pathogenesis-related genes transcriptional activator PTI6	ko04626: Plant-pathogen interaction
Plant-pathogen interaction	COCNU_01G004630	1.5614	1.81643	5.08333	0.307161	0.357331	-1.70293	-1.48467	1.91987	2.9889	4.37757	0.438569	0.682777	-1.18912	-0.550515	K13435 serine/threonine-protein kinase Pto	ko04626: Plant-pathogen interaction
Plant-pathogen interaction	COCNU_10G006060	11.6483	23.2362	16.9459	0.68738	1.3712	-0.54082	0.455435	6.95887	8.11453	10.4863	0.663613	0.77382	-0.591586	-0.36993	K13435 serine/threonine-protein kinase Pto	ko04626: Plant-pathogen interaction
Plant-pathogen interaction	COCNU_16G005670	1.31423	0.806467	0.303133	4.3355	2.66044	2.1162	1.41166	1.92073	0.970733	0.372167	5.16095	2.60833	2.36764	1.38313	K13435 serine/threonine-protein kinase Pto	ko04626: Plant-pathogen interaction
Plant-pathogen interaction	COCNU_16G007270	1.0523	0.6658	1.35277	0.777887	0.492177	-0.362367	-1.02275	0.818367	0.493367	0.8709	0.939679	0.566502	-0.0897597	-0.819847	K13435 serine/threonine-protein kinase Pto	ko04626: Plant-pathogen interaction
Plant-pathogen interaction	COCNU_scaffold003417G000060	2.20787	2.64053	1.57057	1.40578	1.68126	0.491368	0.749544	1.85357	2.0876	2.4668	0.751405	0.846279	-0.412337	-0.240795	K13435 serine/threonine-protein kinase Pto	ko04626: Plant-pathogen interaction
Plant-pathogen interaction	COCNU_scaffold009974G000020	0.265233	0.165333	0.229667	1.15486	0.719884	0.207721	-0.474164	0.193	0.236	0.1721	1.12144	1.3713	0.165354	0.45554	K13435 serine/threonine-protein kinase Pto	ko04626: Plant-pathogen interaction
Plant-pathogen interaction	COCNU_scaffold013737G000040	0.362567	0.214767	0.0724667	5.00322	2.96366	2.32286	1.56738	0.3063	0.250033	0.242967	1.26067	1.02908	0.334187	0.041362	K13435 serine/threonine-protein kinase Pto	ko04626: Plant-pathogen interaction
Plant-pathogen interaction	COCNU_01G000340	21.7382	27.2989	41.0124	0.530039	0.665625	-0.91583	-0.587219	24.4077	16.3907	15.5516	1.56947	1.05396	0.650278	0.0758175	K13436 pto-interacting protein 1 [EC:2.7.11.1]	ko04626: Plant-pathogen interaction
Plant-pathogen interaction	COCNU_01G021170	0.359767	0.0834333	0.0401667	8.95685	2.07718	3.16299	1.05463	0.9264	0.318	0.0735	12.6041	4.32653	3.65582	2.11321	K13436 pto-interacting protein 1 [EC:2.7.11.1]	ko04626: Plant-pathogen interaction
Plant-pathogen interaction	COCNU_02G011550	6.60753	7.1501	5.87777	1.12416	1.21647	0.168844	0.282695	4.98583	5.93817	3.4605	1.44078	1.71599	0.526854	0.779037	K13436 pto-interacting protein 1 [EC:2.7.11.1]	ko04626: Plant-pathogen interaction
Plant-pathogen interaction	COCNU_02G017770	0.942967	1.74053	2.26877	0.41563	0.767172	-1.26663	-0.382379	1.2568	1.38157	1.57593	0.797496	0.876666	-0.326451	-0.189901	K13436 pto-interacting protein 1 [EC:2.7.11.1]	ko04626: Plant-pathogen interaction
Plant-pathogen interaction	COCNU_05G007870	1.94133	2.83707	3.0504	0.636419	0.930064	-0.651951	-0.104598	1.04283	1.3649	1.58473	0.65805	0.861281	-0.603731	-0.215445	K13436 pto-interacting protein 1 [EC:2.7.11.1]	ko04626: Plant-pathogen interaction
Plant-pathogen interaction	COCNU_05G009020	16.9526	8.77953	8.062	2.10277	1.089	1.07229	0.123006	14.3022	6.62267	3.15593	4.53186	2.09848	2.1801	1.06935	K13436 pto-interacting protein 1 [EC:2.7.11.1]	ko04626: Plant-pathogen interaction
Plant-pathogen interaction	COCNU_09G010220	3.59663	1.8494	1.49443	2.40669	1.23753	1.26705	0.307459	2.40963	2.10237	1.0647	2.2632	1.97461	1.17837	0.981567	K13436 pto-interacting protein 1 [EC:2.7.11.1]	ko04626: Plant-pathogen interaction
Plant-pathogen interaction	COCNU_11G005290	11.2452	21.9489	25.903	0.434126	0.847351	-1.20381	-0.238968	9.55653	9.8936	14.5464	0.65697	0.680142	-0.6061	-0.556091	K13436 pto-interacting protein 1 [EC:2.7.11.1]	ko04626: Plant-pathogen interaction
Plant-pathogen interaction	COCNU_13G003690	1.0198	0.365767	0.3689	2.76443	0.991506	1.46698	-0.0123062	0.7537	0.294167	0.698333	1.07928	0.421241	0.110075	-1.24728	K13436 pto-interacting protein 1 [EC:2.7.11.1]	ko04626: Plant-pathogen interaction
Plant-pathogen interaction	COCNU_15G002240	20.2345	18.8127	18.8515	1.07336	0.997944	0.10214	-0.00296985	17.7122	16.1804	18.646	0.94992	0.867768	-0.0741228	-0.204619	K13436 pto-interacting protein 1 [EC:2.7.11.1]	ko04626: Plant-pathogen interaction
Plant-pathogen interaction	COCNU_scaffold000460G000010	1.58	2.07503	4.8894	0.323148	0.424394	-1.62973	-1.23652	1.38543	2.1434	2.73567	0.506434	0.783502	-0.981555	-0.351991	K13436 pto-interacting protein 1 [EC:2.7.11.1]	ko04626: Plant-pathogen interaction
Plant-pathogen interaction	COCNU_scaffold013743G000010	1.5734	2.23763	3.78913	0.41524	0.59054	-1.26798	-0.759894	1.06577	1.78403	3.04253	0.350289	0.586364	-1.51338	-0.77013	K13436 pto-interacting protein 1 [EC:2.7.11.1]	ko04626: Plant-pathogen interaction
Plant-pathogen interaction	novel.8122	11.9361	23.1781	31.5023	0.378896	0.73576	-1.40013	-0.442693	7.79433	9.02603	14.8592	0.524546	0.607437	-0.930859	-0.719192	K13436 pto-interacting protein 1 [EC:2.7.11.1]	ko04626: Plant-pathogen interaction
Plant-pathogen interaction	COCNU_09G002770	0.0273667	0.0140333	3.04747	0.00898014	0.00460492	-6.79905	-7.76261	0.00703333	0.00513333	4.82297	0.0014583	0.00106435	-9.4215	-9.87581	K13437 receptor kinase-like protein	ko04626: Plant-pathogen interaction
Plant-pathogen interaction	COCNU_09G002780	0.0846	0.00696667	0	#DIV/0!	#DIV/0!	#DIV/0!	#DIV/0!	0.0502667	0.0190667	0.0206	2.44013	0.925566	1.28696	-0.111592	K13437 receptor kinase-like protein	ko04626: Plant-pathogen interaction
Plant-pathogen interaction	COCNU_scaffold035913G000010	0.287333	0.7927	0.3763	0.763575	2.10656	-0.389158	1.07489	0.492533	0.815133	0.4275	1.15212	1.90674	0.204297	0.931112	K13437 receptor kinase-like protein	ko04626: Plant-pathogen interaction
Plant-pathogen interaction	novel.1837	0.09	0.146267	0.0503667	1.7869	2.90404	0.837456	1.53806	0.108033	0.104967	0.0281667	3.8355	3.72663	1.93942	1.89787	K13437 receptor kinase-like protein	ko04626: Plant-pathogen interaction
Plant-pathogen interaction	COCNU_02G016130	9.69773	5.77863	4.18883	2.31514	1.37953	1.2111	0.46418	17.1394	7.53343	2.50423	6.84417	3.00828	2.77488	1.58894	K13447 respiratory burst oxidase [EC:1.6.3.- 1.11.1.-]	ko04016: MAPK signaling pathway - plant; ko04626: Plant-pathogen interaction
Plant-pathogen interaction	COCNU_02G016140	2.13477	0.545567	0.359167	5.94367	1.51898	2.57135	0.603102	2.8305	0.9092	0.314233	9.00764	2.89339	3.17115	1.53276	K13447 respiratory burst oxidase [EC:1.6.3.- 1.11.1.-]	ko04016: MAPK signaling pathway - plant; ko04626: Plant-pathogen interaction
Plant-pathogen interaction	COCNU_03G005000	0.5951	0.4242	0.230267	2.58439	1.84221	1.36983	0.881439	0.8471	0.5093	0.675967	1.25317	0.75344	0.32558	-0.408436	K13447 respiratory burst oxidase [EC:1.6.3.- 1.11.1.-]	ko04016: MAPK signaling pathway - plant; ko04626: Plant-pathogen interaction
Plant-pathogen interaction	COCNU_01G007560	1.27143	1.22697	0.661467	1.92214	1.85492	0.942715	0.891356	3.64063	2.126	1.0292	3.53734	2.06568	1.82267	1.04662	K13448 calcium-binding protein CML	ko04626: Plant-pathogen interaction
Plant-pathogen interaction	COCNU_02G003700	7.74473	2.96413	6.49623	1.19219	0.456285	0.253612	-1.13199	7.8456	22.2858	5.1951	1.51019	4.28977	0.594732	2.1009	K13448 calcium-binding protein CML	ko04626: Plant-pathogen interaction
Plant-pathogen interaction	COCNU_02G006330	7.46847	6.43933	4.22673	1.76696	1.52348	0.821269	0.607368	9.64903	6.32867	4.18497	2.30564	1.51224	1.20517	0.596685	K13448 calcium-binding protein CML	ko04626: Plant-pathogen interaction
Plant-pathogen interaction	COCNU_02G012590	1.00957	0.686167	0.508267	1.98629	1.35001	0.990079	0.432973	2.1503	2.04477	0.5472	3.92964	3.73678	1.9744	1.9018	K13448 calcium-binding protein CML	ko04626: Plant-pathogen interaction
Plant-pathogen interaction	COCNU_03G008720	5.60417	4.78477	12.9006	0.43441	0.370894	-1.20287	-1.43092	5.02883	5.119	6.94147	0.724463	0.737452	-0.465017	-0.439379	K13448 calcium-binding protein CML	ko04626: Plant-pathogen interaction
Plant-pathogen interaction	COCNU_04G005080	3.47517	2.6574	2.27347	1.52858	1.16888	0.612188	0.225122	4.14197	3.09893	1.60907	2.57414	1.92592	1.36409	0.945548	K13448 calcium-binding protein CML	ko04626: Plant-pathogen interaction
Plant-pathogen interaction	COCNU_04G012090	0.170533	0.104233	0.1604	1.06318	0.649834	0.0883796	-0.621857	0.134967	0.195467	0	#DIV/0!	#DIV/0!	#DIV/0!	#DIV/0!	K13448 calcium-binding protein CML	ko04626: Plant-pathogen interaction
Plant-pathogen interaction	COCNU_06G015340	0.167	0.222267	0	#DIV/0!	#DIV/0!	#DIV/0!	#DIV/0!	0.147067	0	0.0865	1.70019	0	0.765698	#NUM!	K13448 calcium-binding protein CML	ko04626: Plant-pathogen interaction
Plant-pathogen interaction	COCNU_06G019950	0.9371	1.25397	2.04703	0.457784	0.612578	-1.12726	-0.707036	1.90103	1.22723	0.4448	4.27391	2.75907	2.09556	1.46418	K13448 calcium-binding protein CML	ko04626: Plant-pathogen interaction
Plant-pathogen interaction	COCNU_09G002140	6.54427	5.96947	12.4047	0.527562	0.481225	-0.922587	-1.05522	7.9732	4.88257	6.4141	1.24307	0.761224	0.313912	-0.393607	K13448 calcium-binding protein CML	ko04626: Plant-pathogen interaction
Plant-pathogen interaction	COCNU_10G002330	1.76013	1.37657	1.78723	0.984837	0.770222	-0.0220433	-0.376654	2.0802	1.2973	1.70783	1.21803	0.759617	0.284555	-0.396655	K13448 calcium-binding protein CML	ko04626: Plant-pathogen interaction
Plant-pathogen interaction	COCNU_11G001020	2.18293	1.29073	0.1348	16.1939	9.57517	4.01738	3.2593	6.30423	1.5537	0.940533	6.70283	1.65194	2.74477	0.724157	K13448 calcium-binding protein CML	ko04626: Plant-pathogen interaction
Plant-pathogen interaction	COCNU_11G001290	5.71007	1.1737	0.692967	8.24003	1.69373	3.04265	0.760206	18.4041	4.41997	1.25373	14.6795	3.52544	3.87573	1.8178	K13448 calcium-binding protein CML	ko04626: Plant-pathogen interaction
Plant-pathogen interaction	COCNU_14G005220	2.1028	1.2639	1.60757	1.30806	0.786219	0.387433	-0.346996	3.6184	2.14677	1.34393	2.6924	1.59738	1.42889	0.675704	K13448 calcium-binding protein CML	ko04626: Plant-pathogen interaction
Plant-pathogen interaction	COCNU_16G002470	20.3533	13.2725	11.8923	1.71147	1.11606	0.775239	0.158413	22.3569	14.6291	11.2646	1.98471	1.29868	0.988926	0.377042	K13448 calcium-binding protein CML	ko04626: Plant-pathogen interaction
Plant-pathogen interaction	COCNU_16G005480	1.80407	3.5434	2.62767	0.686566	1.3485	-0.54253	0.431352	2.87503	4.0552	3.41093	0.842888	1.18888	-0.246588	0.249607	K13448 calcium-binding protein CML	ko04626: Plant-pathogen interaction
Plant-pathogen interaction	COCNU_contig69667032G000010	1.7252	0.905933	1.1287	1.52848	0.802634	0.612102	-0.317185	1.29013	1.10067	0.861133	1.49818	1.27816	0.583212	0.354069	K13448 calcium-binding protein CML	ko04626: Plant-pathogen interaction
Plant-pathogen interaction	COCNU_scaffold000395G000010	41.9567	49.3256	51.2368	0.818878	0.962699	-0.288279	-0.0548428	40.7927	56.3705	21.4678	1.90018	2.62581	0.926133	1.39276	K13448 calcium-binding protein CML	ko04626: Plant-pathogen interaction
Plant-pathogen interaction	COCNU_scaffold001196G000010	6.02593	6.90797	7.61157	0.791681	0.907562	-0.337009	-0.139932	7.0661	6.71497	5.3887	1.31128	1.24612	0.390977	0.317443	K13448 calcium-binding protein CML	ko04626: Plant-pathogen interaction
Plant-pathogen interaction	COCNU_scaffold003807G000010	77.959	88.2534	83.229	0.936681	1.06037	-0.0943708	0.0845667	101.457	81.619	43.9115	2.31049	1.85871	1.2082	0.894305	K13448 calcium-binding protein CML	ko04626: Plant-pathogen interaction
Plant-pathogen interaction	COCNU_scaffold006994G000010	13.577	13.4234	16.3045	0.832717	0.823296	-0.264102	-0.280516	19.0368	9.25867	4.83087	3.94066	1.91656	1.97844	0.938522	K13448 calcium-binding protein CML	ko04626: Plant-pathogen interaction
Plant-pathogen interaction	COCNU_scaffold012795G000030	46.5754	45.8277	16.4779	2.82653	2.78116	1.49903	1.47568	70.9367	69.4368	12.3437	5.7468	5.62528	2.52276	2.49193	K13448 calcium-binding protein CML	ko04626: Plant-pathogen interaction
Plant-pathogen interaction	COCNU_scaffold025222G000030	4.166	0.599333	0.627033	6.64398	0.955824	2.73205	-0.0651835	4.3637	1.87827	0.416633	10.4737	4.5082	3.3887	2.17255	K13448 calcium-binding protein CML	ko04626: Plant-pathogen interaction
Plant-pathogen interaction	COCNU_scaffold025222G000040	2.91127	3.3856	6.21487	0.468436	0.544758	-1.09408	-0.876312	1.6163	4.26477	2.70483	0.59756	1.57672	-0.742845	0.656927	K13448 calcium-binding protein CML	ko04626: Plant-pathogen interaction
Plant-pathogen interaction	novel.11945	16.4735	12.6127	12.0577	1.36622	1.04602	0.450188	0.0649146	8.5248	8.9614	8.3931	1.01569	1.06771	0.0224622	0.0945204	K13448 calcium-binding protein CML	ko04626: Plant-pathogen interaction
Plant-pathogen interaction	novel.3385	1.6419	1.67167	1.31467	1.24891	1.27155	0.320669	0.34659	1.2512	0.439267	0.567433	2.20502	0.774129	1.14079	-0.369354	K13448 calcium-binding protein CML	ko04626: Plant-pathogen interaction
Plant-pathogen interaction	novel.4125	1.6494	3.43653	0	#DIV/0!	#DIV/0!	#DIV/0!	#DIV/0!	1.3517	0.315467	0	#DIV/0!	#DIV/0!	#DIV/0!	#DIV/0!	K13448 calcium-binding protein CML	ko04626: Plant-pathogen interaction
Plant-pathogen interaction	novel.4412	5.51857	3.06493	1.81563	3.03947	1.68808	1.60382	0.755383	4.06533	0.989967	0.473667	8.58269	2.09001	3.10143	1.06351	K13448 calcium-binding protein CML	ko04626: Plant-pathogen interaction
Plant-pathogen interaction	COCNU_01G006320	36.6366	33.5988	37.0347	0.989252	0.907225	-0.0155894	-0.140468	46.1011	37.7043	31.2433	1.47555	1.2068	0.561257	0.271184	K13456 RPM1-interacting protein 4	ko04626: Plant-pathogen interaction
Plant-pathogen interaction	COCNU_02G008580	41.0342	21.8982	15.6072	2.62919	1.40308	1.39462	0.488598	67.8728	36.0061	24.3981	2.78188	1.47577	1.47606	0.561472	K13456 RPM1-interacting protein 4	ko04626: Plant-pathogen interaction
Plant-pathogen interaction	COCNU_15G004690	8.0394	5.52963	3.7308	2.15487	1.48216	1.1076	0.567699	12.8421	6.68753	2.98153	4.3072	2.24298	2.10675	1.16542	K13456 RPM1-interacting protein 4	ko04626: Plant-pathogen interaction
Plant-pathogen interaction	COCNU_01G006240	28.1931	1.87513	1.83733	15.3446	1.02057	3.93966	0.0293798	30.8311	0.692533	0.2661	115.863	2.60253	6.85627	1.37992	K13457 disease resistance protein RPM1	ko04626: Plant-pathogen interaction
Plant-pathogen interaction	COCNU_01G006250	56.4671	7.30933	8.85197	6.37905	0.82573	2.67334	-0.276258	62.8204	7.22797	6.53293	9.61596	1.10639	3.26543	0.145859	K13457 disease resistance protein RPM1	ko04626: Plant-pathogen interaction
Plant-pathogen interaction	COCNU_01G012760	2.79313	3.00017	0.482233	5.79208	6.2214	2.53408	2.63724	2.2469	2.53147	0.639567	3.51316	3.9581	1.81277	1.98481	K13457 disease resistance protein RPM1	ko04626: Plant-pathogen interaction
Plant-pathogen interaction	COCNU_01G012770	2.74843	2.51267	0.832267	3.30235	3.01906	1.72349	1.5941	3.89123	2.30357	1.02353	3.80177	2.2506	1.92667	1.17031	K13457 disease resistance protein RPM1	ko04626: Plant-pathogen interaction
Plant-pathogen interaction	COCNU_01G013040	0.574833	0.230633	0.0831333	6.9146	2.77426	2.78964	1.4721	0.471033	0.209833	0.145733	3.23216	1.43984	1.6925	0.525913	K13457 disease resistance protein RPM1	ko04626: Plant-pathogen interaction
Plant-pathogen interaction	COCNU_01G013070	2.83943	1.64493	0.818	3.47119	2.01092	1.79543	1.00786	1.97943	1.6174	0.4699	4.21246	3.44201	2.07466	1.78325	K13457 disease resistance protein RPM1	ko04626: Plant-pathogen interaction
Plant-pathogen interaction	COCNU_01G013240	7.5429	0.3112	4.044	1.86521	0.0769535	0.899336	-3.69987	5.41703	0.293933	3.38727	1.59923	0.086776	0.677381	-3.52656	K13457 disease resistance protein RPM1	ko04626: Plant-pathogen interaction
Plant-pathogen interaction	COCNU_06G010330	0.4205	0.3459	0.0197667	21.2732	17.4992	4.41096	4.12921	0.4683	0.176267	0	#DIV/0!	#DIV/0!	#DIV/0!	#DIV/0!	K13457 disease resistance protein RPM1	ko04626: Plant-pathogen interaction
Plant-pathogen interaction	COCNU_06G012690	3.44707	2.769	2.16417	1.59279	1.27948	0.671558	0.355553	2.26083	2.13507	2.89987	0.779634	0.736264	-0.359132	-0.441705	K13457 disease resistance protein RPM1	ko04626: Plant-pathogen interaction
Plant-pathogen interaction	COCNU_09G005790	53.2811	0.172467	1.16903	45.5771	0.147529	5.51024	-2.76093	44.7403	0.184533	1.1278	39.6704	0.163622	5.30999	-2.61156	K13457 disease resistance protein RPM1	ko04626: Plant-pathogen interaction
Plant-pathogen interaction	COCNU_14G010160	0.2471	0.537867	0.543367	0.454757	0.989878	-1.13683	-0.0146775	0.2634	0.504167	1.03593	0.254263	0.486679	-1.9756	-1.03896	K13457 disease resistance protein RPM1	ko04626: Plant-pathogen interaction
Plant-pathogen interaction	COCNU_14G013010	41.8329	44.9708	23.0814	1.81241	1.94836	0.857908	0.96226	40.6961	30.3802	15.3616	2.64921	1.97767	1.40556	0.983804	K13457 disease resistance protein RPM1	ko04626: Plant-pathogen interaction
Plant-pathogen interaction	COCNU_contig69452696G000010	0.897933	1.61387	1.77117	0.506973	0.911188	-0.98002	-0.134179	0.695933	1.39087	0.6621	1.0511	2.10069	0.0719	1.07086	K13457 disease resistance protein RPM1	ko04626: Plant-pathogen interaction
Plant-pathogen interaction	COCNU_scaffold001181G000040	0.369	0.0180667	0.1325	2.78491	0.136352	1.47763	-2.87459	2.61377	1.15307	0.756333	3.45584	1.52455	1.78904	0.608382	K13457 disease resistance protein RPM1	ko04626: Plant-pathogen interaction
Plant-pathogen interaction	COCNU_scaffold006362G000010	2.13047	1.1084	0.7228	2.94752	1.53348	1.5595	0.61681	4.3382	4.21037	3.15703	1.37414	1.33365	0.458527	0.415376	K13457 disease resistance protein RPM1	ko04626: Plant-pathogen interaction
Plant-pathogen interaction	COCNU_scaffold060974G000030	5.6743	4.7731	1.37813	4.11738	3.46345	2.04173	1.79221	4.26847	3.84827	1.99087	2.14402	1.93296	1.10032	0.950812	K13457 disease resistance protein RPM1	ko04626: Plant-pathogen interaction
Plant-pathogen interaction	novel.10572	12.1308	0	0.0853333	142.157	0	7.15135	#NUM!	7.84063	0	0.120267	65.1937	0	6.02666	#NUM!	K13457 disease resistance protein RPM1	ko04626: Plant-pathogen interaction
Plant-pathogen interaction	novel.12498	1.98313	1.4017	0.769267	2.57795	1.82212	1.36623	0.865622	1.5332	1.24277	1.2688	1.20839	0.979482	0.273081	-0.0299092	K13457 disease resistance protein RPM1	ko04626: Plant-pathogen interaction
Plant-pathogen interaction	novel.13481	1.15237	1.02093	0.812533	1.41824	1.25648	0.504101	0.32939	0.577167	0.6181	0.392733	1.46961	1.57384	0.555438	0.65429	K13457 disease resistance protein RPM1	ko04626: Plant-pathogen interaction
Plant-pathogen interaction	novel.2437	3.05457	2.35827	3.04867	1.00194	0.77354	0.00278931	-0.370452	4.24937	3.40303	2.36547	1.79642	1.43863	0.845123	0.524696	K13457 disease resistance protein RPM1	ko04626: Plant-pathogen interaction
Plant-pathogen interaction	novel.2984	1.67713	1.9502	1.81673	0.923159	1.07347	-0.115349	0.102275	1.08957	1.2578	1.73103	0.629431	0.726618	-0.667879	-0.460731	K13457 disease resistance protein RPM1	ko04626: Plant-pathogen interaction
Plant-pathogen interaction	novel.3062	0.778333	0.527167	0.287667	2.70568	1.83256	1.43599	0.873861	0.985267	0.589967	0.253267	3.89023	2.32943	1.95986	1.21998	K13457 disease resistance protein RPM1	ko04626: Plant-pathogen interaction
Plant-pathogen interaction	novel.4242	0.516233	0.226633	0.0539667	9.56578	4.19951	3.25788	2.07022	1.40847	0.991233	1.5179	0.927905	0.653029	-0.107951	-0.61478	K13457 disease resistance protein RPM1	ko04626: Plant-pathogen interaction
Plant-pathogen interaction	novel.5050	1.4319	1.27123	0.9711	1.47451	1.30907	0.560239	0.388537	1.8468	1.168	0.756833	2.44017	1.54327	1.28698	0.625993	K13457 disease resistance protein RPM1	ko04626: Plant-pathogen interaction
Plant-pathogen interaction	novel.5077	3.382	7.1797	18.6308	0.181528	0.385368	-2.46174	-1.37569	2.03197	1.22773	1.87947	1.08114	0.653235	0.112553	-0.614326	K13457 disease resistance protein RPM1	ko04626: Plant-pathogen interaction
Plant-pathogen interaction	novel.569	2.78063	0.2223	0.7551	3.68247	0.294398	1.88067	-1.76416	1.96203	0.215333	1.37277	1.42925	0.156861	0.515263	-2.67244	K13457 disease resistance protein RPM1	ko04626: Plant-pathogen interaction
Plant-pathogen interaction	novel.6340	10.7204	9.4733	2.85563	3.75412	3.31741	1.90848	1.73006	7.7185	7.8068	2.36687	3.26106	3.29837	1.70534	1.72175	K13457 disease resistance protein RPM1	ko04626: Plant-pathogen interaction
Plant-pathogen interaction	novel.6819	13.5236	9.77053	10.3701	1.30409	0.94218	0.383048	-0.0859252	32.5315	37.088	25.5582	1.27284	1.45112	0.348052	0.537167	K13457 disease resistance protein RPM1	ko04626: Plant-pathogen interaction
Plant-pathogen interaction	novel.8496	6.71773	18.9546	3.1398	2.13954	6.03687	1.0973	2.5938	21.4202	49.0161	11.4785	1.86611	4.27026	0.900036	2.09432	K13457 disease resistance protein RPM1	ko04626: Plant-pathogen interaction
Plant-pathogen interaction	novel.967	1.2371	1.3433	1.78347	0.693649	0.753196	-0.527722	-0.408903	1.76133	0.991433	0.795533	2.21403	1.24625	1.14667	0.317593	K13457 disease resistance protein RPM1	ko04626: Plant-pathogen interaction
Plant-pathogen interaction	COCNU_01G022050	10.687	5.5072	4.90893	2.17706	1.12187	1.12238	0.165909	10.7074	4.16463	4.68857	2.28372	0.888253	1.19138	-0.170957	K13459 disease resistance protein RPS2	ko04626: Plant-pathogen interaction
Plant-pathogen interaction	COCNU_03G012990	5.64073	6.7033	6.06803	0.929582	1.10469	-0.105346	0.143642	6.0615	4.939	5.32753	1.13777	0.927071	0.186207	-0.109249	K13459 disease resistance protein RPS2	ko04626: Plant-pathogen interaction
Plant-pathogen interaction	COCNU_05G002720	11.5205	16.0666	12.0305	0.957613	1.3355	-0.0624851	0.417375	10.0856	5.13773	7.81207	1.29103	0.657666	0.368521	-0.604572	K13459 disease resistance protein RPS2	ko04626: Plant-pathogen interaction
Plant-pathogen interaction	COCNU_05G002800	0.9881	0.937767	1.49617	0.660421	0.62678	-0.598542	-0.67397	1.03373	1.425	2.59667	0.3981	0.54878	-1.3288	-0.865699	K13459 disease resistance protein RPS2	ko04626: Plant-pathogen interaction
Plant-pathogen interaction	COCNU_05G009000	0.0525333	0	0.0513	1.02404	0	0.0342743	#NUM!	0.165433	0.0824	0.0247333	6.68868	3.33154	2.74172	1.73619	K13459 disease resistance protein RPS2	ko04626: Plant-pathogen interaction
Plant-pathogen interaction	COCNU_06G002920	16.023	9.05683	6.74743	2.37469	1.34226	1.24774	0.424668	25.7196	12.9729	8.12603	3.16508	1.59646	1.66224	0.674878	K13459 disease resistance protein RPS2	ko04626: Plant-pathogen interaction
Plant-pathogen interaction	COCNU_06G011360	10.2577	11.4429	8.1492	1.25873	1.40418	0.331972	0.489727	8.06757	9.78153	5.65633	1.42629	1.72931	0.512266	0.790193	K13459 disease resistance protein RPS2	ko04626: Plant-pathogen interaction
Plant-pathogen interaction	COCNU_07G000780	2.776	1.97343	1.58533	1.75105	1.24481	0.808221	0.315922	2.44437	1.28863	1.08933	2.24391	1.18296	1.16602	0.242396	K13459 disease resistance protein RPS2	ko04626: Plant-pathogen interaction
Plant-pathogen interaction	COCNU_07G000790	10.3377	4.167	2.38753	4.32987	1.74532	2.11432	0.803488	13.9794	5.9963	2.3469	5.95652	2.55499	2.57447	1.35332	K13459 disease resistance protein RPS2	ko04626: Plant-pathogen interaction
Plant-pathogen interaction	COCNU_14G001740	3.3589	3.1587	3.73257	0.89989	0.846254	-0.152179	-0.240837	5.9771	2.35083	3.06933	1.94736	0.76591	0.96152	-0.384753	K13459 disease resistance protein RPS2	ko04626: Plant-pathogen interaction
Plant-pathogen interaction	COCNU_contig69498130G000010	52.5993	36.9648	41.8691	1.25628	0.882867	0.32916	-0.179731	85.3332	31.5367	30.6943	2.7801	1.02745	1.47514	0.0390625	K13459 disease resistance protein RPS2	ko04626: Plant-pathogen interaction
Plant-pathogen interaction	COCNU_scaffold007392G000010	15.8657	10.7328	6.7384	2.35452	1.59279	1.23543	0.671553	18.2612	13.6442	7.67113	2.38051	1.77865	1.25127	0.83078	K13459 disease resistance protein RPS2	ko04626: Plant-pathogen interaction
Plant-pathogen interaction	COCNU_scaffold007392G000030	1.14793	0.821533	0.7908	1.45161	1.03886	0.537654	0.0550062	0.645733	0.2085	0.649	0.994967	0.321263	-0.00727998	-1.63817	K13459 disease resistance protein RPS2	ko04626: Plant-pathogen interaction
Plant-pathogen interaction	COCNU_scaffold008771G000040	19.7699	10.277	13.9732	1.41484	0.735477	0.500643	-0.443248	14.8252	8.2961	13.4979	1.09834	0.614623	0.135323	-0.702226	K13459 disease resistance protein RPS2	ko04626: Plant-pathogen interaction
Plant-pathogen interaction	COCNU_scaffold012163G000020	20.2653	30.5409	38.0569	0.5325	0.802506	-0.909148	-0.317416	15.4083	19.4777	31.6244	0.487229	0.615906	-1.03733	-0.699219	K13459 disease resistance protein RPS2	ko04626: Plant-pathogen interaction
Plant-pathogen interaction	novel.13043	0.1299	0.338067	0.6216	0.208977	0.543865	-2.25859	-0.878679	0.289033	0.2122	0.4463	0.647621	0.475465	-0.626778	-1.07259	K13459 disease resistance protein RPS2	ko04626: Plant-pathogen interaction
Plant-pathogen interaction	novel.2417	3.7948	5.32493	3.88027	0.977974	1.37231	-0.032132	0.456608	3.6222	1.83617	2.89397	1.25164	0.634481	0.323818	-0.656351	K13459 disease resistance protein RPS2	ko04626: Plant-pathogen interaction
Plant-pathogen interaction	COCNU_01G018020	5.70187	7.0041	0.5409	10.5414	12.949	3.398	3.69477	6.272	5.88167	1.24553	5.03559	4.72221	2.33216	2.23946	K13466 EIX receptor 1/2	ko04626: Plant-pathogen interaction
Plant-pathogen interaction	COCNU_01G018050	76.9215	37.7874	16.5959	4.63496	2.27691	2.21256	1.18707	56.4537	40.9519	75.5682	0.747057	0.54192	-0.42071	-0.883848	K13466 EIX receptor 1/2	ko04626: Plant-pathogen interaction
Plant-pathogen interaction	COCNU_01G018070	10.0115	3.451	4.01343	2.49451	0.859862	1.31875	-0.217822	5.23247	2.63653	4.16357	1.25673	0.633239	0.329671	-0.659178	K13466 EIX receptor 1/2	ko04626: Plant-pathogen interaction
Plant-pathogen interaction	COCNU_03G002060	0.165533	0.0212333	0.118833	1.39299	0.178682	0.478182	-2.48454	0.198167	0.0707667	0.0951	2.08377	0.744129	1.0592	-0.426375	K13466 EIX receptor 1/2	ko04626: Plant-pathogen interaction
Plant-pathogen interaction	COCNU_07G001140	1.30247	1.25813	0.692367	1.88118	1.81715	0.911638	0.861677	1.533	1.56907	0.667867	2.29537	2.34937	1.19873	1.23227	K13466 EIX receptor 1/2	ko04626: Plant-pathogen interaction
Plant-pathogen interaction	COCNU_07G001160	0.156167	0.307233	0.185967	0.839756	1.65209	-0.251958	0.724291	0.4057	0.329533	0.2342	1.73228	1.40706	0.792672	0.492683	K13466 EIX receptor 1/2	ko04626: Plant-pathogen interaction
Plant-pathogen interaction	COCNU_07G001170	1.9327	1.99093	1.1939	1.61881	1.66759	0.694936	0.737763	2.1009	3.46033	1.39493	1.50609	2.48064	0.590811	1.31071	K13466 EIX receptor 1/2	ko04626: Plant-pathogen interaction
Plant-pathogen interaction	COCNU_07G001660	0.1535	0.197467	0.251333	0.610743	0.785676	-0.711363	-0.347993	0.2256	0.1843	0.169767	1.32888	1.08561	0.410214	0.118503	K13466 EIX receptor 1/2	ko04626: Plant-pathogen interaction
Plant-pathogen interaction	COCNU_07G010570	0.344067	0.1076	0.0485333	7.08929	2.21703	2.82564	1.14863	0.313567	0.175733	0.1057	2.96657	1.66257	1.5688	0.733412	K13466 EIX receptor 1/2	ko04626: Plant-pathogen interaction
Plant-pathogen interaction	COCNU_07G010720	1.4347	0.7918	0.5937	2.41654	1.33367	1.27294	0.415402	1.43353	0.8556	0.654933	2.18882	1.30639	1.13016	0.385588	K13466 EIX receptor 1/2	ko04626: Plant-pathogen interaction
Plant-pathogen interaction	COCNU_07G010810	0.127067	0.139367	0.0791	1.60641	1.7619	0.683836	0.817136	0.0872333	0.0848	0.0271	3.21894	3.12915	1.68659	1.64577	K13466 EIX receptor 1/2	ko04626: Plant-pathogen interaction
Plant-pathogen interaction	COCNU_07G011730	42.3524	13.2793	12.7413	3.32402	1.04222	1.73293	0.0596592	29.9271	14.1031	6.58647	4.54373	2.14123	2.18388	1.09844	K13466 EIX receptor 1/2	ko04626: Plant-pathogen interaction
Plant-pathogen interaction	COCNU_07G011810	13.6251	0.503533	4.7533	2.86644	0.105933	1.51926	-3.23877	9.63983	0.4661	1.72303	5.59469	0.270511	2.48406	-1.88624	K13466 EIX receptor 1/2	ko04626: Plant-pathogen interaction
Plant-pathogen interaction	COCNU_07G011820	2.60567	1.52393	2.04713	1.27284	0.744423	0.348047	-0.425805	2.27177	1.15673	1.1284	2.01326	1.02511	1.00954	0.0357777	K13466 EIX receptor 1/2	ko04626: Plant-pathogen interaction
Plant-pathogen interaction	COCNU_07G011850	0.184867	0.146333	0.156267	1.18302	0.936433	0.242475	-0.0947516	0.148733	0.355767	0.170767	0.870974	2.08335	-0.199298	1.0589	K13466 EIX receptor 1/2	ko04626: Plant-pathogen interaction
Plant-pathogen interaction	COCNU_07G011950	17.1009	9.53303	28.8826	0.592082	0.330061	-0.756131	-1.59919	10.6499	5.74673	15.1913	0.701054	0.378292	-0.512402	-1.40243	K13466 EIX receptor 1/2	ko04626: Plant-pathogen interaction
Plant-pathogen interaction	COCNU_07G011980	63.7158	6.94853	9.25963	6.88102	0.750411	2.78262	-0.414247	36.4507	4.5117	5.0329	7.24249	0.896441	2.85649	-0.157719	K13466 EIX receptor 1/2	ko04626: Plant-pathogen interaction
Plant-pathogen interaction	COCNU_07G012070	12.5627	34.408	40.1417	0.312959	0.857164	-1.67596	-0.222357	12.2754	45.4883	33.5178	0.366236	1.35714	-1.44915	0.440567	K13466 EIX receptor 1/2	ko04626: Plant-pathogen interaction
Plant-pathogen interaction	COCNU_10G005590	1.0745	1.0857	1.64877	0.651699	0.658492	-0.617722	-0.602762	0.6704	0.492933	1.75617	0.381741	0.280687	-1.38934	-1.83297	K13466 EIX receptor 1/2	ko04626: Plant-pathogen interaction
Plant-pathogen interaction	COCNU_10G007950	0.1792	0.1758	0.606	0.29571	0.290099	-1.75775	-1.78538	0.0833667	0.141467	0.346567	0.24055	0.408195	-2.05559	-1.29267	K13466 EIX receptor 1/2	ko04626: Plant-pathogen interaction
Plant-pathogen interaction	COCNU_10G007960	11.9618	12.8827	7.71467	1.55053	1.66989	0.632759	0.739756	11.551	9.15093	6.55357	1.76256	1.39633	0.81767	0.481639	K13466 EIX receptor 1/2	ko04626: Plant-pathogen interaction
Plant-pathogen interaction	COCNU_10G007990	4.22733	0.711033	2.77717	1.52217	0.256028	0.606134	-1.96562	3.38387	0.597167	2.10827	1.60505	0.28325	0.682615	-1.81985	K13466 EIX receptor 1/2	ko04626: Plant-pathogen interaction
Plant-pathogen interaction	novel.3501	0.898	0.275567	0.7634	1.17632	0.360973	0.234276	-1.47004	0.371567	0.2235	0.275933	1.34658	0.809978	0.429301	-0.304045	K13466 EIX receptor 1/2	ko04626: Plant-pathogen interaction
Plant-pathogen interaction	novel.3790	1.02587	1.28963	0.616	1.66537	2.09356	0.735841	1.06596	0.711667	1.0128	0.743833	0.956756	1.3616	-0.0637777	0.445298	K13466 EIX receptor 1/2	ko04626: Plant-pathogen interaction
Plant-pathogen interaction	novel.3839	5.80747	1.63043	5.8821	0.987312	0.277186	-0.0184223	-1.85108	4.84373	1.43333	3.92017	1.23559	0.365631	0.305204	-1.45154	K13466 EIX receptor 1/2	ko04626: Plant-pathogen interaction
Plant-pathogen interaction	novel.7515	7.8885	5.25137	6.00843	1.3129	0.873999	0.392762	-0.194296	5.89323	4.47147	5.69027	1.03567	0.78581	0.0505631	-0.347748	K13466 EIX receptor 1/2	ko04626: Plant-pathogen interaction
Plant-pathogen interaction	novel.7516	27.9144	22.0484	20.1339	1.38644	1.09508	0.471381	0.131043	17.6141	14.5124	16.9064	1.04186	0.858395	0.059164	-0.220287	K13466 EIX receptor 1/2	ko04626: Plant-pathogen interaction
Plant-pathogen interaction	novel.9733	0.4448	0.656033	0.570067	0.78026	1.1508	-0.357974	0.202638	0.132	0.392	0.640367	0.206132	0.612149	-2.27836	-0.708045	K13466 EIX receptor 1/2	ko04626: Plant-pathogen interaction
Plant-pathogen interaction	COCNU_10G009120	10.5118	5.24503	2.24253	4.68745	2.33889	2.2288	1.22582	25.6447	14.1154	6.32623	4.05371	2.23124	2.01924	1.15785	K13473 chitin elicitor-binding protein	ko04626: Plant-pathogen interaction
Plant-pathogen interaction	COCNU_scaffold001925G000020	3.6815	3.42353	6.42427	0.573062	0.532906	-0.803238	-0.908046	2.60507	3.0913	6.48517	0.401696	0.476672	-1.31582	-1.06893	K13473 chitin elicitor-binding protein	ko04626: Plant-pathogen interaction
Plant-pathogen interaction	COCNU_scaffold001925G000030	2.83043	2.17237	2.85007	0.993111	0.762216	-0.00997272	-0.391728	2.1133	3.0532	4.03557	0.523669	0.756573	-0.933274	-0.402449	K13473 chitin elicitor-binding protein	ko04626: Plant-pathogen interaction
Plant-pathogen interaction	novel.6230	1.84797	1.75613	1.51513	1.21967	1.15906	0.286494	0.212958	1.0479	0.977667	2.57867	0.406373	0.379137	-1.29912	-1.39921	K14403 cleavage and polyadenylation specificity factor subunit 3 [EC:3.1.27.-]	ko03015: mRNA surveillance pathway
Plant-pathogen interaction	COCNU_02G000020	1.7211	0.751267	0.675033	2.54965	1.11293	1.3503	0.154366	3.3469	2.69193	0.675067	4.95788	3.98766	2.30972	1.99554	K15397 3-ketoacyl-CoA synthase [EC:2.3.1.199]	ko00062: Fatty acid elongation; ko01100: Metabolic pathways; ko01110: Biosynthesis of secondary metabolites; ko04626: Plant-pathogen interaction
Plant-pathogen interaction	COCNU_02G005210	14.4112	10.151	10.1422	1.42092	1.00087	0.506821	0.00125597	8.5227	3.53367	3.13503	2.71854	1.12715	1.44283	0.172685	K15397 3-ketoacyl-CoA synthase [EC:2.3.1.199]	ko00062: Fatty acid elongation; ko01100: Metabolic pathways; ko01110: Biosynthesis of secondary metabolites; ko04626: Plant-pathogen interaction
Plant-pathogen interaction	COCNU_03G001670	0.677733	0.4517	0.0754333	8.98453	5.98807	3.16744	2.58209	0.369467	0.0573	0.0662667	5.57545	0.864688	2.47909	-0.209748	K15397 3-ketoacyl-CoA synthase [EC:2.3.1.199]	ko00062: Fatty acid elongation; ko01100: Metabolic pathways; ko01110: Biosynthesis of secondary metabolites; ko04626: Plant-pathogen interaction
Plant-pathogen interaction	COCNU_03G009750	1.1927	1.14797	1.2273	0.971808	0.935359	-0.0412567	-0.0964072	1.65847	2.282	0.595367	2.78562	3.83293	1.478	1.93845	K15397 3-ketoacyl-CoA synthase [EC:2.3.1.199]	ko00062: Fatty acid elongation; ko01100: Metabolic pathways; ko01110: Biosynthesis of secondary metabolites; ko04626: Plant-pathogen interaction
Plant-pathogen interaction	COCNU_03G010210	10.3587	5.31433	2.9926	3.46145	1.77582	1.79138	0.828489	7.4361	3.42763	4.9534	1.50121	0.691976	0.586127	-0.531206	K15397 3-ketoacyl-CoA synthase [EC:2.3.1.199]	ko00062: Fatty acid elongation; ko01100: Metabolic pathways; ko01110: Biosynthesis of secondary metabolites; ko04626: Plant-pathogen interaction
Plant-pathogen interaction	COCNU_03G016630	0.889067	1.28907	1.27837	0.695471	1.00837	-0.523938	0.0120252	0.636333	0.895	1.0413	0.611095	0.859503	-0.710531	-0.218426	K15397 3-ketoacyl-CoA synthase [EC:2.3.1.199]	ko00062: Fatty acid elongation; ko01100: Metabolic pathways; ko01110: Biosynthesis of secondary metabolites; ko04626: Plant-pathogen interaction
Plant-pathogen interaction	COCNU_04G003160	1.10843	1.40007	0.6065	1.82759	2.30844	0.869942	1.20692	0.983233	1.33653	0.382267	2.57211	3.49634	1.36295	1.80584	K15397 3-ketoacyl-CoA synthase [EC:2.3.1.199]	ko00062: Fatty acid elongation; ko01100: Metabolic pathways; ko01110: Biosynthesis of secondary metabolites; ko04626: Plant-pathogen interaction
Plant-pathogen interaction	COCNU_06G006710	0.3282	1.32077	0.579733	0.566122	2.27823	-0.820814	1.18791	0.136933	1.50457	3.9699	0.0344929	0.378994	-4.85756	-1.39975	K15397 3-ketoacyl-CoA synthase [EC:2.3.1.199]	ko00062: Fatty acid elongation; ko01100: Metabolic pathways; ko01110: Biosynthesis of secondary metabolites; ko04626: Plant-pathogen interaction
Plant-pathogen interaction	COCNU_06G006740	2.44287	7.10383	2.1196	1.15251	3.3515	0.204783	1.74481	4.01707	9.1138	36.9868	0.108608	0.246407	-3.2028	-2.02089	K15397 3-ketoacyl-CoA synthase [EC:2.3.1.199]	ko00062: Fatty acid elongation; ko01100: Metabolic pathways; ko01110: Biosynthesis of secondary metabolites; ko04626: Plant-pathogen interaction
Plant-pathogen interaction	COCNU_06G006750	5.18077	20.7063	2.72697	1.89983	7.59315	0.925869	2.9247	5.72667	26.8549	90.0189	0.0636163	0.298325	-3.97446	-1.74504	K15397 3-ketoacyl-CoA synthase [EC:2.3.1.199]	ko00062: Fatty acid elongation; ko01100: Metabolic pathways; ko01110: Biosynthesis of secondary metabolites; ko04626: Plant-pathogen interaction
Plant-pathogen interaction	COCNU_08G000800	9.78257	6.44423	4.5445	2.15262	1.41803	1.10609	0.503887	5.20247	1.88217	1.8927	2.7487	0.994435	1.45875	-0.00805137	K15397 3-ketoacyl-CoA synthase [EC:2.3.1.199]	ko00062: Fatty acid elongation; ko01100: Metabolic pathways; ko01110: Biosynthesis of secondary metabolites; ko04626: Plant-pathogen interaction
Plant-pathogen interaction	COCNU_13G001930	65.3291	36.7799	31.9607	2.04404	1.15078	1.03143	0.202617	29.3127	10.6865	9.09373	3.2234	1.17515	1.68858	0.232849	K15397 3-ketoacyl-CoA synthase [EC:2.3.1.199]	ko00062: Fatty acid elongation; ko01100: Metabolic pathways; ko01110: Biosynthesis of secondary metabolites; ko04626: Plant-pathogen interaction
Plant-pathogen interaction	COCNU_14G000670	0.754967	0.3332	0.459667	1.64242	0.724873	0.715825	-0.4642	1.00337	0.443267	0.410167	2.44624	1.0807	1.29057	0.111965	K15397 3-ketoacyl-CoA synthase [EC:2.3.1.199]	ko00062: Fatty acid elongation; ko01100: Metabolic pathways; ko01110: Biosynthesis of secondary metabolites; ko04626: Plant-pathogen interaction
Plant-pathogen interaction	COCNU_14G000700	16.3708	12.8924	5.40167	3.03069	2.38674	1.59965	1.25504	14.3564	9.9962	4.49573	3.19335	2.22349	1.67507	1.15282	K15397 3-ketoacyl-CoA synthase [EC:2.3.1.199]	ko00062: Fatty acid elongation; ko01100: Metabolic pathways; ko01110: Biosynthesis of secondary metabolites; ko04626: Plant-pathogen interaction
Plant-pathogen interaction	COCNU_14G004760	0.160667	3.00233	2.82883	0.0567961	1.06133	-4.13806	0.085877	0.611633	1.95553	12.9563	0.0472074	0.150933	-4.40484	-2.72802	K15397 3-ketoacyl-CoA synthase [EC:2.3.1.199]	ko00062: Fatty acid elongation; ko01100: Metabolic pathways; ko01110: Biosynthesis of secondary metabolites; ko04626: Plant-pathogen interaction
Plant-pathogen interaction	COCNU_14G004780	23.5964	15.4583	9.49673	2.48469	1.62775	1.31306	0.702882	27.4183	23.6147	12.666	2.16472	1.86442	1.11418	0.898726	K15397 3-ketoacyl-CoA synthase [EC:2.3.1.199]	ko00062: Fatty acid elongation; ko01100: Metabolic pathways; ko01110: Biosynthesis of secondary metabolites; ko04626: Plant-pathogen interaction
Plant-pathogen interaction	COCNU_scaffold001379G000030	9.72127	17.9939	28.3754	0.342595	0.634139	-1.54542	-0.657128	8.95283	12.0463	15.9588	0.560995	0.754836	-0.833939	-0.405765	K15397 3-ketoacyl-CoA synthase [EC:2.3.1.199]	ko00062: Fatty acid elongation; ko01100: Metabolic pathways; ko01110: Biosynthesis of secondary metabolites; ko04626: Plant-pathogen interaction
Plant-pathogen interaction	COCNU_scaffold018365G000020	1.3037	1.59453	1.99113	0.654753	0.800817	-0.610978	-0.320456	3.4236	3.6279	9.6449	0.354965	0.376147	-1.49425	-1.41063	K15397 3-ketoacyl-CoA synthase [EC:2.3.1.199]	ko00062: Fatty acid elongation; ko01100: Metabolic pathways; ko01110: Biosynthesis of secondary metabolites; ko04626: Plant-pathogen interaction
Plant-pathogen interaction	COCNU_scaffold053292G000010	3.55417	3.0101	3.6787	0.966147	0.818251	-0.0496847	-0.289385	2.11563	0.9229	1.6685	1.26799	0.553132	0.342538	-0.854305	K15397 3-ketoacyl-CoA synthase [EC:2.3.1.199]	ko00062: Fatty acid elongation; ko01100: Metabolic pathways; ko01110: Biosynthesis of secondary metabolites; ko04626: Plant-pathogen interaction
Plant-pathogen interaction	novel.11705	0.465433	1.68443	0.212267	2.19268	7.93546	1.1327	2.98831	0.5105	4.2701	0.0421333	12.1163	101.347	3.59888	6.66316	K15397 3-ketoacyl-CoA synthase [EC:2.3.1.199]	ko00062: Fatty acid elongation; ko01100: Metabolic pathways; ko01110: Biosynthesis of secondary metabolites; ko04626: Plant-pathogen interaction
Plant-pathogen interaction	novel.13075	0.227133	0.317367	0.143633	1.58134	2.20956	0.661149	1.14376	0.702167	0.1156	0.208867	3.36179	0.553463	1.74923	-0.853441	K15397 3-ketoacyl-CoA synthase [EC:2.3.1.199]	ko00062: Fatty acid elongation; ko01100: Metabolic pathways; ko01110: Biosynthesis of secondary metabolites; ko04626: Plant-pathogen interaction
Plant-pathogen interaction	COCNU_01G017580	17.4848	14.6799	8.39643	2.08241	1.74835	1.05825	0.805994	11.9691	8.44027	5.1413	2.32803	1.64166	1.21911	0.715155	K16224 senescence-induced receptor-like serine/threonine-protein kinase	ko04016: MAPK signaling pathway - plant; ko04626: Plant-pathogen interaction
Plant-pathogen interaction	COCNU_01G017600	28.9649	33.4135	12.6888	2.28271	2.63331	1.19075	1.39688	17.0528	19.1758	7.2683	2.34619	2.63828	1.23032	1.3996	K16224 senescence-induced receptor-like serine/threonine-protein kinase	ko04016: MAPK signaling pathway - plant; ko04626: Plant-pathogen interaction
Plant-pathogen interaction	COCNU_02G017120	3.8868	4.10073	4.8207	0.806273	0.850651	-0.31066	-0.233361	2.394	3.33357	5.47	0.43766	0.609427	-1.19212	-0.714474	K16224 senescence-induced receptor-like serine/threonine-protein kinase	ko04016: MAPK signaling pathway - plant; ko04626: Plant-pathogen interaction
Plant-pathogen interaction	COCNU_04G002830	1.94323	2.30327	2.43	0.799684	0.947846	-0.322497	-0.0772749	1.7506	1.33803	1.02947	1.70049	1.29973	0.765952	0.378217	K16224 senescence-induced receptor-like serine/threonine-protein kinase	ko04016: MAPK signaling pathway - plant; ko04626: Plant-pathogen interaction
Plant-pathogen interaction	COCNU_scaffold011903G000020	1.38863	1.15343	2.7833	0.498916	0.414412	-1.00313	-1.27086	1.5288	0.752867	1.62813	0.938989	0.462411	-0.0908192	-1.11275	K16224 senescence-induced receptor-like serine/threonine-protein kinase	ko04016: MAPK signaling pathway - plant; ko04626: Plant-pathogen interaction
Plant-pathogen interaction	novel.2872	0.6971	1.07263	0.249933	2.78914	4.29168	1.47982	2.10154	0.6927	0.657367	0.0918333	7.54301	7.15826	2.91514	2.83961	K16224 senescence-induced receptor-like serine/threonine-protein kinase	ko04016: MAPK signaling pathway - plant; ko04626: Plant-pathogen interaction
Plant-pathogen interaction	COCNU_04G004640	95.3108	54.7974	21.903	4.35149	2.50182	2.12151	1.32298	129.683	40.4157	22.0648	5.87735	1.83168	2.55517	0.873167	K16225 probable WRKY transcription factor 52	ko04626: Plant-pathogen interaction
Plant-pathogen interaction	COCNU_04G004650	15.7671	17.9925	3.08637	5.10863	5.82966	2.35294	2.54341	20.2528	24.6282	10.8055	1.8743	2.27923	0.906356	1.18854	K16225 probable WRKY transcription factor 52	ko04626: Plant-pathogen interaction
Plant-pathogen interaction	COCNU_04G012570	21.1578	17.747	6.86247	3.08312	2.5861	1.62439	1.37078	36.1488	16.6196	8.18033	4.41899	2.03165	2.14372	1.02265	K16225 probable WRKY transcription factor 52	ko04626: Plant-pathogen interaction
Plant-pathogen interaction	COCNU_12G006170	14.7303	6.4342	1.3569	10.8559	4.74184	3.4404	2.24545	21.0539	5.6441	2.69627	7.80855	2.0933	2.96505	1.06578	K16225 probable WRKY transcription factor 52	ko04626: Plant-pathogen interaction
Plant-pathogen interaction	COCNU_16G005840	0.0648	0.0978667	0.162633	0.398442	0.601763	-1.32756	-0.732734	0.846433	0.248567	0.168133	5.0343	1.47839	2.33179	0.564027	K16225 probable WRKY transcription factor 52	ko04626: Plant-pathogen interaction
Plant-pathogen interaction	COCNU_03G015650	4.50277	1.2764	0.624133	7.21443	2.04508	2.85089	1.03215	13.9942	3.80717	0.649967	21.5307	5.85748	4.42832	2.55028	K18834 WRKY transcription factor 1	ko04626: Plant-pathogen interaction
Plant-pathogen interaction	COCNU_06G001180	13.3689	11.4519	16.4493	0.812734	0.69619	-0.299145	-0.522446	21.3887	12.83	13.5685	1.57635	0.94557	0.65659	-0.0807438	K18834 WRKY transcription factor 1	ko04626: Plant-pathogen interaction
Plant-pathogen interaction	COCNU_06G001190	2.8043	4.07043	1.47653	1.89925	2.75675	0.925427	1.46297	5.3607	5.5207	1.1741	4.5658	4.70207	2.19087	2.2333	K18835 WRKY transcription factor 2	ko04626: Plant-pathogen interaction
Plant-pathogen interaction	COCNU_06G001200	2.74147	2.77027	0.653733	4.19355	4.23761	2.06817	2.08325	6.21027	2.78527	0.603267	10.2944	4.61697	3.36379	2.20695	K18835 WRKY transcription factor 2	ko04626: Plant-pathogen interaction
Plant-pathogen interaction	novel.1946	2.17743	3.24317	6.54407	0.332734	0.495589	-1.58756	-1.01278	2.00233	2.96547	6.13963	0.326132	0.483004	-1.61647	-1.04989	K18835 WRKY transcription factor 2	ko04626: Plant-pathogen interaction
Plant-pathogen interaction	COCNU_01G005690	10.9143	10.307	11.0789	0.985143	0.930327	-0.021595	-0.10419	10.7425	7.5673	6.6361	1.6188	1.14032	0.694922	0.189443	K18875 enhanced disease susceptibility 1 protein	ko04626: Plant-pathogen interaction
Plant-pathogen interaction	COCNU_02G011280	20.4932	17.0116	8.3624	2.45064	2.03429	1.29316	1.02453	36.8125	34.939	25.2028	1.46065	1.38631	0.546608	0.471251	K18875 enhanced disease susceptibility 1 protein	ko04626: Plant-pathogen interaction
Plant-pathogen interaction	COCNU_11G008410	3.59267	3.8388	3.58747	1.00145	1.07006	0.00208966	0.09769	6.18137	4.20367	2.06603	2.9919	2.03466	1.58106	1.02478	K18875 enhanced disease susceptibility 1 protein	ko04626: Plant-pathogen interaction
Plant-pathogen interaction	COCNU_01G007130	1.8579	3.54577	2.9338	0.633274	1.20859	-0.659098	0.273327	1.9464	3.3112	0.988333	1.96938	3.35029	0.977739	1.74428	K18878 BHLH transcription factor Upa20	ko04626: Plant-pathogen interaction
Plant-pathogen interaction	COCNU_02G006000	1.92303	1.50837	0.558033	3.44609	2.703	1.78496	1.43456	0.980833	0.8738	0.667467	1.46949	1.30913	0.555312	0.388607	K18878 BHLH transcription factor Upa20	ko04626: Plant-pathogen interaction
Plant-pathogen interaction	COCNU_02G012910	4.49487	7.47167	7.30483	0.615328	1.02284	-0.700573	0.0325787	6.3411	8.65903	9.2323	0.686839	0.937906	-0.541957	-0.0924841	K18878 BHLH transcription factor Upa20	ko04626: Plant-pathogen interaction
Plant-pathogen interaction	COCNU_02G015120	0.1554	0.341367	0.133967	1.15999	2.54815	0.214112	1.34945	0.4848	0.376967	0.494867	0.979658	0.761754	-0.0296502	-0.392603	K18878 BHLH transcription factor Upa20	ko04626: Plant-pathogen interaction
Plant-pathogen interaction	COCNU_11G010630	0.674667	1.04743	2.22593	0.303094	0.470559	-1.72216	-1.08755	0.3856	0.647867	1.0523	0.366435	0.615667	-1.44837	-0.699777	K18878 BHLH transcription factor Upa20	ko04626: Plant-pathogen interaction
Plant-pathogen interaction	COCNU_15G004230	8.6171	8.26	6.84163	1.25951	1.20731	0.332862	0.271801	9.05543	6.0208	18.0402	0.501958	0.333743	-0.994362	-1.58319	K18878 BHLH transcription factor Upa20	ko04626: Plant-pathogen interaction
Plant-pathogen interaction	COCNU_scaffold025043G000020	5.99697	3.5797	6.68423	0.897181	0.535544	-0.156529	-0.900923	3.36117	3.56447	5.91343	0.568395	0.602774	-0.815034	-0.73031	K18878 BHLH transcription factor Upa20	ko04626: Plant-pathogen interaction
Plant hormone signal transduction	COCNU_01G017150	1.2769	3.4026	19.1518	0.0666726	0.177665	-3.90676	-2.49277	1.13217	0.8641	3.4116	0.331858	0.253283	-1.59136	-1.98118	ABA	K14432 ABA responsive element binding factor	ko04075: Plant hormone signal transduction
Plant hormone signal transduction	COCNU_10G002700	31.4465	29.2404	7.17007	4.3858	4.07812	2.13284	2.0279	77.2235	107.457	35.3165	2.18661	3.04267	1.1287	1.60534	ABA	K14496 abscisic acid receptor PYR/PYL family	ko04016: MAPK signaling pathway - plant; ko04075: Plant hormone signal transduction
Plant hormone signal transduction	COCNU_16G006150	2.1458	3.33233	0.699167	3.06908	4.76615	1.61781	2.25282	3.39223	3.4339	1.4158	2.39598	2.42541	1.26062	1.27823	ABA	K14496 abscisic acid receptor PYR/PYL family	ko04016: MAPK signaling pathway - plant; ko04075: Plant hormone signal transduction
Plant hormone signal transduction	COCNU_scaffold048882G000010	0.203667	1.3987	0.6248	0.325971	2.23864	-1.61718	1.16262	0.383067	1.38317	0.615233	0.622636	2.2482	-0.683538	1.16877	ABA	K14496 abscisic acid receptor PYR/PYL family	ko04016: MAPK signaling pathway - plant; ko04075: Plant hormone signal transduction
Plant hormone signal transduction	novel.10670	2.11967	3.7814	6.37537	0.332478	0.593127	-1.58867	-0.753588	2.39147	2.9626	4.23113	0.565207	0.700191	-0.823148	-0.51418	ABA	K14496 abscisic acid receptor PYR/PYL family	ko04016: MAPK signaling pathway - plant; ko04075: Plant hormone signal transduction
Plant hormone signal transduction	novel.7524	0.795567	1.0054	1.6745	0.475107	0.600418	-1.07368	-0.735961	0.789867	0.522467	1.01517	0.778066	0.514661	-0.362036	-0.958306	ABA	K14496 abscisic acid receptor PYR/PYL family	ko04016: MAPK signaling pathway - plant; ko04075: Plant hormone signal transduction
Plant hormone signal transduction	novel.763	22.2317	36.8269	48.2544	0.460719	0.763182	-1.11804	-0.389901	27.9056	26.466	37.4357	0.745426	0.706972	-0.423863	-0.500276	ABA	K14496 abscisic acid receptor PYR/PYL family	ko04016: MAPK signaling pathway - plant; ko04075: Plant hormone signal transduction
Plant hormone signal transduction	COCNU_02G001000	6.9667	11.3022	29.0556	0.239771	0.388986	-2.06027	-1.36221	4.8794	6.72167	9.9034	0.492699	0.678723	-1.02122	-0.559105	ABA	K14497 protein phosphatase 2C [EC:3.1.3.16]	ko04016: MAPK signaling pathway - plant; ko04075: Plant hormone signal transduction
Plant hormone signal transduction	COCNU_06G002610	4.56297	3.93467	18.7924	0.242809	0.209375	-2.04211	-2.25584	3.34387	1.19677	2.23673	1.49498	0.535051	0.580124	-0.902251	ABA	K14497 protein phosphatase 2C [EC:3.1.3.16]	ko04016: MAPK signaling pathway - plant; ko04075: Plant hormone signal transduction
Plant hormone signal transduction	COCNU_07G010020	3.50683	1.12263	1.6929	2.07149	0.663142	1.05067	-0.59261	3.81883	0.890167	0.240667	15.8677	3.69875	3.98802	1.88704	ABA	K14497 protein phosphatase 2C [EC:3.1.3.16]	ko04016: MAPK signaling pathway - plant; ko04075: Plant hormone signal transduction
Plant hormone signal transduction	COCNU_11G006570	0.521133	1.90627	2.0201	0.257974	0.94365	-1.9547	-0.0836768	0.237067	1.24437	1.78353	0.13292	0.697697	-2.91137	-0.519327	ABA	K14497 protein phosphatase 2C [EC:3.1.3.16]	ko04016: MAPK signaling pathway - plant; ko04075: Plant hormone signal transduction
Plant hormone signal transduction	COCNU_12G008360	14.9376	20.4783	38.834	0.384653	0.52733	-1.37837	-0.923223	14.3049	12.1165	17.0767	0.837683	0.709532	-0.255523	-0.49506	ABA	K14497 protein phosphatase 2C [EC:3.1.3.16]	ko04016: MAPK signaling pathway - plant; ko04075: Plant hormone signal transduction
Plant hormone signal transduction	COCNU_14G000430	24.0834	35.2353	69.8802	0.344638	0.504225	-1.53685	-0.98786	19.1087	19.2527	21.6336	0.88329	0.889943	-0.179042	-0.168215	ABA	K14497 protein phosphatase 2C [EC:3.1.3.16]	ko04016: MAPK signaling pathway - plant; ko04075: Plant hormone signal transduction
Plant hormone signal transduction	COCNU_16G008310	18.8798	33.5319	85.1856	0.221631	0.393634	-2.17377	-1.34507	12.4122	18.3945	28.8553	0.430154	0.637473	-1.21708	-0.649563	ABA	K14497 protein phosphatase 2C [EC:3.1.3.16]	ko04016: MAPK signaling pathway - plant; ko04075: Plant hormone signal transduction
Plant hormone signal transduction	novel.11257	2.49107	2.24523	10.5394	0.236357	0.213032	-2.08096	-2.23086	0.981533	0.560967	1.38113	0.710672	0.406164	-0.492743	-1.29987	ABA	K14497 protein phosphatase 2C [EC:3.1.3.16]	ko04016: MAPK signaling pathway - plant; ko04075: Plant hormone signal transduction
Plant hormone signal transduction	COCNU_scaffold009680G000020	4.54323	2.65363	1.51287	3.00306	1.75404	1.58643	0.810684	4.55357	2.9007	3.5271	1.29102	0.822404	0.368515	-0.282081	AUX	K13946 auxin influx carrier (AUX1 LAX family)	ko04075: Plant hormone signal transduction
Plant hormone signal transduction	COCNU_01G021130	0.4273	2.98967	1.95747	0.218292	1.52731	-2.19567	0.610997	0.264767	2.11453	1.3768	0.192306	1.53583	-2.37853	0.61902	AUX	K14484 auxin-responsive protein IAA	ko04075: Plant hormone signal transduction
Plant hormone signal transduction	COCNU_01G022470	0.436167	1.1533	2.21063	0.197304	0.521706	-2.34151	-0.938692	0.727933	1.1923	2.28433	0.318663	0.521947	-1.64989	-0.938026	AUX	K14484 auxin-responsive protein IAA	ko04075: Plant hormone signal transduction
Plant hormone signal transduction	COCNU_02G000230	3.26353	4.21233	8.08863	0.403472	0.520772	-1.30946	-0.941276	6.82253	6.7956	8.76113	0.778727	0.775653	-0.36081	-0.366517	AUX	K14484 auxin-responsive protein IAA	ko04075: Plant hormone signal transduction
Plant hormone signal transduction	COCNU_06G015060	8.45077	9.6854	9.86337	0.856783	0.981957	-0.222998	-0.0262685	11.4474	11.3567	15.9633	0.717104	0.711424	-0.479746	-0.491218	AUX	K14484 auxin-responsive protein IAA	ko04075: Plant hormone signal transduction
Plant hormone signal transduction	COCNU_07G009510	1.76977	3.31097	3.9262	0.450758	0.843301	-1.14957	-0.245881	1.5983	3.01377	3.9874	0.400838	0.755823	-1.31891	-0.403881	AUX	K14484 auxin-responsive protein IAA	ko04075: Plant hormone signal transduction
Plant hormone signal transduction	COCNU_08G011250	1.1487	3.32	3.7102	0.309606	0.89483	-1.69149	-0.160314	1.34373	0.864067	1.24753	1.07711	0.69262	0.107168	-0.529864	AUX	K14484 auxin-responsive protein IAA	ko04075: Plant hormone signal transduction
Plant hormone signal transduction	COCNU_09G008880	29.8196	39.5161	77.707	0.383743	0.508526	-1.38179	-0.975606	27.3117	24.1127	29.2581	0.933473	0.824137	-0.0993204	-0.279045	AUX	K14484 auxin-responsive protein IAA	ko04075: Plant hormone signal transduction
Plant hormone signal transduction	COCNU_10G007270	1.15607	3.05573	2.60513	0.443765	1.17297	-1.17213	0.230161	0.971867	1.5707	1.09553	0.887117	1.43373	-0.172803	0.519774	AUX	K14484 auxin-responsive protein IAA	ko04075: Plant hormone signal transduction
Plant hormone signal transduction	COCNU_14G011810	16.8168	30.4722	42.3095	0.397471	0.72022	-1.33108	-0.47349	19.4306	16.8504	27.9246	0.695824	0.603425	-0.523206	-0.728754	AUX	K14484 auxin-responsive protein IAA	ko04075: Plant hormone signal transduction
Plant hormone signal transduction	novel.4713	0.9031	1.3199	0.200667	4.5005	6.57757	2.17008	2.71756	0.801333	0.802867	0.174633	4.58866	4.59744	2.19807	2.20083	AUX	K14484 auxin-responsive protein IAA	ko04075: Plant hormone signal transduction
Plant hormone signal transduction	COCNU_01G002850	2.391	1.8534	2.5174	0.949789	0.736236	-0.0743203	-0.44176	2.048	1.30887	1.2628	1.62179	1.03648	0.69759	0.051692	AUX	K14487 auxin responsive GH3 gene family	ko04075: Plant hormone signal transduction
Plant hormone signal transduction	COCNU_05G002640	2.4963	2.0918	1.00753	2.47764	2.07616	1.30896	1.05392	4.9901	1.73163	0.676067	7.38108	2.56134	2.88383	1.3569	AUX	K14487 auxin responsive GH3 gene family	ko04075: Plant hormone signal transduction
Plant hormone signal transduction	COCNU_06G009660	63.7153	109.676	44.1924	1.44177	2.48179	0.52784	1.31138	55.0156	105.3	69.8933	0.787137	1.50659	-0.345314	0.591284	AUX	K14487 auxin responsive GH3 gene family	ko04075: Plant hormone signal transduction
Plant hormone signal transduction	COCNU_07G014290	3.24473	4.32837	8.6805	0.373796	0.498631	-1.41968	-1.00396	8.9195	13.2232	11.7598	0.758476	1.12445	-0.398825	0.169216	AUX	K14488 SAUR family protein	ko04075: Plant hormone signal transduction
Plant hormone signal transduction	COCNU_contig69231930G000010	0.742033	0.914433	2.14873	0.345335	0.425569	-1.53393	-1.23254	1.2141	1.14183	3.69163	0.328879	0.309303	-1.60437	-1.69291	AUX	K14488 SAUR family protein	ko04075: Plant hormone signal transduction
Plant hormone signal transduction	COCNU_scaffold001925G000010	4.11747	2.17703	1.74223	2.36333	1.24956	1.24082	0.321426	1.57307	9.5001	12.2549	0.128362	0.775206	-2.96171	-0.367348	AUX	K14488 SAUR family protein	ko04075: Plant hormone signal transduction
Plant hormone signal transduction	COCNU_scaffold002524G000050	3.09103	4.06457	1.86533	1.65709	2.179	0.728656	1.12367	4.08957	12.5485	4.768	0.857711	2.63182	-0.221436	1.39606	AUX	K14488 SAUR family protein	ko04075: Plant hormone signal transduction
Plant hormone signal transduction	COCNU_scaffold003272G000050	1.86057	1.12497	0	#DIV/0!	#DIV/0!	#DIV/0!	#DIV/0!	5.59567	1.55153	0.0772667	72.4202	20.0802	6.17832	4.3277	AUX	K14488 SAUR family protein	ko04075: Plant hormone signal transduction
Plant hormone signal transduction	COCNU_scaffold023449G000010	93.1463	180.584	235.698	0.395194	0.76617	-1.33937	-0.384264	100.752	119.627	188.339	0.534948	0.635171	-0.902529	-0.654784	AUX	K14488 SAUR family protein	ko04075: Plant hormone signal transduction
Plant hormone signal transduction	COCNU_scaffold023566G000020	1.0784	0.385167	0	#DIV/0!	#DIV/0!	#DIV/0!	#DIV/0!	5.64377	0.8939	0.2202	25.6302	4.05949	4.67977	2.0213	AUX	K14488 SAUR family protein	ko04075: Plant hormone signal transduction
Plant hormone signal transduction	novel.6921	0.853767	0.279867	0	#DIV/0!	#DIV/0!	#DIV/0!	#DIV/0!	3.8998	0.458033	0.174633	22.3314	2.62283	4.481	1.39112	AUX	K14488 SAUR family protein	ko04075: Plant hormone signal transduction
Plant hormone signal transduction	COCNU_02G004180	8.16843	10.6623	6.34103	1.28819	1.68148	0.365341	0.749733	7.3398	10.1527	15.7441	0.466193	0.644858	-1.101	-0.632946	AUXTF	K14486 auxin response factor	ko04075: Plant hormone signal transduction
Plant hormone signal transduction	COCNU_02G019710	2.8092	2.263	1.51923	1.84909	1.48957	0.886816	0.574893	1.42247	2.5037	3.19487	0.445235	0.783663	-1.16736	-0.351694	AUXTF	K14486 auxin response factor	ko04075: Plant hormone signal transduction
Plant hormone signal transduction	COCNU_03G011230	4.78857	7.87423	1.76687	2.7102	4.45661	1.4384	2.15595	4.46727	8.7677	2.397	1.86369	3.65778	0.898162	1.87097	AUXTF	K14486 auxin response factor	ko04075: Plant hormone signal transduction
Plant hormone signal transduction	COCNU_07G000140	0.192967	0.256433	0.260967	0.73943	0.982629	-0.435514	-0.0252817	0.503867	0.193133	0.867167	0.581049	0.222718	-0.783267	-2.16671	AUXTF	K14486 auxin response factor	ko04075: Plant hormone signal transduction
Plant hormone signal transduction	COCNU_11G000030	4.30823	4.5755	3.65797	1.17777	1.25083	0.236054	0.322887	5.00607	4.40897	1.66057	3.01467	2.6551	1.592	1.40876	AUXTF	K14486 auxin response factor	ko04075: Plant hormone signal transduction
Plant hormone signal transduction	COCNU_11G003320	18.6389	15.8197	16.6665	1.11835	0.949195	0.161368	-0.075223	18.3137	10.8052	16.6921	1.09715	0.647324	0.13376	-0.62744	AUXTF	K14486 auxin response factor	ko04075: Plant hormone signal transduction
Plant hormone signal transduction	COCNU_12G000160	2.4606	2.53903	2.33137	1.05543	1.08908	0.0778342	0.123103	1.64403	1.77223	2.9439	0.558454	0.602002	-0.840489	-0.73216	AUXTF	K14486 auxin response factor	ko04075: Plant hormone signal transduction
Plant hormone signal transduction	COCNU_14G001310	4.5327	16.336	17.3641	0.261038	0.940788	-1.93767	-0.0880586	1.81813	5.0215	8.21567	0.221301	0.61121	-2.17592	-0.710259	AUXTF	K14486 auxin response factor	ko04075: Plant hormone signal transduction
Plant hormone signal transduction	COCNU_contig69346459G000010	1.06007	0.882433	3.3389	0.31749	0.264289	-1.65522	-1.91981	0.143033	0.266033	1.10247	0.129739	0.241307	-2.94631	-2.05106	AUXTF	K14486 auxin response factor	ko04075: Plant hormone signal transduction
Plant hormone signal transduction	novel.582	3.09933	1.63283	4.06653	0.762156	0.40153	-0.391842	-1.31642	2.29483	0.7081	2.89513	0.792652	0.244583	-0.33524	-2.0316	AUXTF	K14486 auxin response factor	ko04075: Plant hormone signal transduction
Plant hormone signal transduction	COCNU_01G006760	0.686033	0.310667	0.695033	0.987051	0.446981	-0.0188035	-1.16171	0.797833	0.3745	0.563167	1.41669	0.66499	0.502525	-0.588596	BR	K13415 protein brassinosteroid insensitive 1 [EC:2.7.10.1 2.7.11.1]	ko04075: Plant hormone signal transduction
Plant hormone signal transduction	COCNU_01G008430	0.143433	0.182267	1.07177	0.133829	0.170062	-2.90154	-2.55587	0.127633	0.1616	0.3056	0.417648	0.528796	-1.25964	-0.919217	BR	K13415 protein brassinosteroid insensitive 1 [EC:2.7.10.1 2.7.11.1]	ko04075: Plant hormone signal transduction
Plant hormone signal transduction	COCNU_02G000700	0.299	0.228467	0.383733	0.779187	0.595379	-0.359959	-0.74812	0.0829333	0.0299	0.435567	0.190403	0.0686462	-2.39287	-3.86468	BR	K13415 protein brassinosteroid insensitive 1 [EC:2.7.10.1 2.7.11.1]	ko04075: Plant hormone signal transduction
Plant hormone signal transduction	COCNU_02G006210	0.1512	0.0659667	0.269233	0.561595	0.245017	-0.832399	-2.02905	0.3296	0.1341	0.2264	1.45583	0.592314	0.541842	-0.755565	BR	K13415 protein brassinosteroid insensitive 1 [EC:2.7.10.1 2.7.11.1]	ko04075: Plant hormone signal transduction
Plant hormone signal transduction	COCNU_02G014110	0.144333	0.215267	0.485167	0.297492	0.443696	-1.74908	-1.17236	0.323033	0.701733	0.465433	0.694049	1.5077	-0.526891	0.592348	BR	K13415 protein brassinosteroid insensitive 1 [EC:2.7.10.1 2.7.11.1]	ko04075: Plant hormone signal transduction
Plant hormone signal transduction	COCNU_02G019930	0.690867	0.529167	0.222133	3.11014	2.3822	1.63698	1.2523	0.564967	0.5702	0.5551	1.01777	1.0272	0.0254181	0.0387203	BR	K13415 protein brassinosteroid insensitive 1 [EC:2.7.10.1 2.7.11.1]	ko04075: Plant hormone signal transduction
Plant hormone signal transduction	COCNU_06G019210	1.51883	0.924367	0.755733	2.00975	1.22314	1.00701	0.290588	1.65477	1.04843	0.973667	1.69952	1.07679	0.765128	0.106735	BR	K13415 protein brassinosteroid insensitive 1 [EC:2.7.10.1 2.7.11.1]	ko04075: Plant hormone signal transduction
Plant hormone signal transduction	COCNU_07G000880	0.926567	0.0384333	0.2138	4.3338	0.179763	2.11563	-2.47583	0.8379	0.0242333	0.00543333	154.215	4.46012	7.2688	2.15708	BR	K13415 protein brassinosteroid insensitive 1 [EC:2.7.10.1 2.7.11.1]	ko04075: Plant hormone signal transduction
Plant hormone signal transduction	COCNU_07G001120	17.64	11.9379	5.42113	3.25393	2.2021	1.70218	1.13888	23.0375	14.8988	7.2	3.19966	2.06928	1.67792	1.04913	BR	K13415 protein brassinosteroid insensitive 1 [EC:2.7.10.1 2.7.11.1]	ko04075: Plant hormone signal transduction
Plant hormone signal transduction	COCNU_09G002850	0.404633	1.1218	1.16407	0.347603	0.963691	-1.52449	-0.0533582	0.214933	0.9371	1.18417	0.181506	0.791358	-2.46191	-0.337597	BR	K13415 protein brassinosteroid insensitive 1 [EC:2.7.10.1 2.7.11.1]	ko04075: Plant hormone signal transduction
Plant hormone signal transduction	COCNU_09G010200	0.672233	1.53447	2.65373	0.253316	0.578229	-1.98099	-0.790286	0.541833	1.8451	2.61167	0.207466	0.706484	-2.26905	-0.501272	BR	K13415 protein brassinosteroid insensitive 1 [EC:2.7.10.1 2.7.11.1]	ko04075: Plant hormone signal transduction
Plant hormone signal transduction	COCNU_10G007160	0.894867	0.133967	0.311933	2.86878	0.429472	1.52044	-1.21936	0.580067	0.1797	0.1123	5.16533	1.60018	2.36886	0.678232	BR	K13415 protein brassinosteroid insensitive 1 [EC:2.7.10.1 2.7.11.1]	ko04075: Plant hormone signal transduction
Plant hormone signal transduction	COCNU_10G007190	0.361167	0.357733	0.270133	1.33699	1.32428	0.418993	0.405213	0.197567	0.632733	0.4316	0.457754	1.46602	-1.12736	0.551903	BR	K13415 protein brassinosteroid insensitive 1 [EC:2.7.10.1 2.7.11.1]	ko04075: Plant hormone signal transduction
Plant hormone signal transduction	COCNU_10G007200	204.366	162.977	106.977	1.91037	1.52348	0.933856	0.607369	117.056	81.9229	82.3247	1.42188	0.995119	0.507802	-0.00705856	BR	K13415 protein brassinosteroid insensitive 1 [EC:2.7.10.1 2.7.11.1]	ko04075: Plant hormone signal transduction
Plant hormone signal transduction	COCNU_14G009700	8.9017	4.75047	2.06727	4.30602	2.29795	2.10636	1.20034	16.4917	10.2449	3.38747	4.86846	3.02436	2.28346	1.59663	BR	K13415 protein brassinosteroid insensitive 1 [EC:2.7.10.1 2.7.11.1]	ko04075: Plant hormone signal transduction
Plant hormone signal transduction	COCNU_scaffold000478G000090	0.137933	0.195567	0.1434	0.961878	1.36378	-0.0560739	0.447615	0.363267	0.0644667	0.0205333	17.6916	3.13961	4.14499	1.65059	BR	K13415 protein brassinosteroid insensitive 1 [EC:2.7.10.1 2.7.11.1]	ko04075: Plant hormone signal transduction
Plant hormone signal transduction	COCNU_scaffold002300G000010	30.6185	18.5288	12.3191	2.48545	1.50407	1.31351	0.58887	35.9701	16.7041	9.41323	3.82123	1.77453	1.93404	0.827437	BR	K13415 protein brassinosteroid insensitive 1 [EC:2.7.10.1 2.7.11.1]	ko04075: Plant hormone signal transduction
Plant hormone signal transduction	COCNU_scaffold006359G000020	0.750733	0.3547	0.4452	1.68628	0.796721	0.753847	-0.327854	0.3182	0.3739	0.173767	1.83119	2.15174	0.872782	1.1055	BR	K13415 protein brassinosteroid insensitive 1 [EC:2.7.10.1 2.7.11.1]	ko04075: Plant hormone signal transduction
Plant hormone signal transduction	novel.3483	2.72137	2.37737	3.37503	0.806323	0.704398	-0.31057	-0.505537	1.33043	0.0980333	0.304867	4.36398	0.321561	2.12565	-1.63683	BR	K13415 protein brassinosteroid insensitive 1 [EC:2.7.10.1 2.7.11.1]	ko04075: Plant hormone signal transduction
Plant hormone signal transduction	novel.9070	3.01007	1.5565	0.591267	5.09088	2.63248	2.34791	1.39642	4.84337	6.4193	2.0722	2.33731	3.09782	1.22485	1.63125	BR	K13415 protein brassinosteroid insensitive 1 [EC:2.7.10.1 2.7.11.1]	ko04075: Plant hormone signal transduction
Plant hormone signal transduction	COCNU_03G012710	0.670067	1.02097	0.9795	0.684091	1.04233	-0.547741	0.0598184	0.698133	0.678367	1.5301	0.456266	0.443348	-1.13205	-1.17349	BR	K13416 brassinosteroid insensitive 1-associated receptor kinase 1 [EC:2.7.10.1 2.7.11.1]	ko04016: MAPK signaling pathway - plant; ko04075: Plant hormone signal transduction; ko04626: Plant-pathogen interaction
Plant hormone signal transduction	COCNU_09G002130	2.1809	2.1636	2.54147	0.858127	0.851319	-0.220738	-0.232228	2.31673	1.88763	1.9549	1.18509	0.965591	0.244997	-0.0505163	BR	K13416 brassinosteroid insensitive 1-associated receptor kinase 1 [EC:2.7.10.1 2.7.11.1]	ko04016: MAPK signaling pathway - plant; ko04075: Plant hormone signal transduction; ko04626: Plant-pathogen interaction
Plant hormone signal transduction	COCNU_12G006130	13.7396	7.54737	3.91633	3.50828	1.92715	1.81076	0.94647	14.7086	12.3732	12.8032	1.14882	0.966415	0.200152	-0.0492858	BR	K13416 brassinosteroid insensitive 1-associated receptor kinase 1 [EC:2.7.10.1 2.7.11.1]	ko04016: MAPK signaling pathway - plant; ko04075: Plant hormone signal transduction; ko04626: Plant-pathogen interaction
Plant hormone signal transduction	COCNU_13G006550	45.2428	30.0095	31.9693	1.4152	0.938699	0.501003	-0.0912648	62.5585	33.5751	23.5246	2.65928	1.42723	1.41104	0.51322	BR	K13416 brassinosteroid insensitive 1-associated receptor kinase 1 [EC:2.7.10.1 2.7.11.1]	ko04016: MAPK signaling pathway - plant; ko04075: Plant hormone signal transduction; ko04626: Plant-pathogen interaction
Plant hormone signal transduction	COCNU_scaffold000528G000010	0.1839	0.1463	0.354367	0.518954	0.412849	-0.946321	-1.27631	0.211867	0.0579	0.253267	0.836536	0.228613	-0.257501	-2.12902	BR	K13416 brassinosteroid insensitive 1-associated receptor kinase 1 [EC:2.7.10.1 2.7.11.1]	ko04016: MAPK signaling pathway - plant; ko04075: Plant hormone signal transduction; ko04626: Plant-pathogen interaction
Plant hormone signal transduction	COCNU_scaffold003614G000050	8.83773	14.8197	19.2972	0.457981	0.767971	-1.12664	-0.380876	4.50093	5.80293	14.6733	0.306743	0.395476	-1.7049	-1.33834	BR	K13416 brassinosteroid insensitive 1-associated receptor kinase 1 [EC:2.7.10.1 2.7.11.1]	ko04016: MAPK signaling pathway - plant; ko04075: Plant hormone signal transduction; ko04626: Plant-pathogen interaction
Plant hormone signal transduction	COCNU_scaffold009298G000060	5.56257	4.9267	0.1121	49.6215	43.9492	5.63289	5.45776	3.83413	3.0092	0.3389	11.3135	8.87932	3.49997	3.15045	BR	K13416 brassinosteroid insensitive 1-associated receptor kinase 1 [EC:2.7.10.1 2.7.11.1]	ko04016: MAPK signaling pathway - plant; ko04075: Plant hormone signal transduction; ko04626: Plant-pathogen interaction
Plant hormone signal transduction	COCNU_scaffold013420G000010	0.922633	0.209033	0.00616667	149.616	33.8973	7.22512	5.0831	0.603567	0.1855	0.0394	15.319	4.70812	3.93725	2.23515	BR	K13416 brassinosteroid insensitive 1-associated receptor kinase 1 [EC:2.7.10.1 2.7.11.1]	ko04016: MAPK signaling pathway - plant; ko04075: Plant hormone signal transduction; ko04626: Plant-pathogen interaction
Plant hormone signal transduction	COCNU_scaffold013660G000010	1.664	1.7447	4.46053	0.37305	0.391142	-1.42256	-1.35424	1.1229	1.15517	2.38207	0.471397	0.484943	-1.08498	-1.04411	BR	K13416 brassinosteroid insensitive 1-associated receptor kinase 1 [EC:2.7.10.1 2.7.11.1]	ko04016: MAPK signaling pathway - plant; ko04075: Plant hormone signal transduction; ko04626: Plant-pathogen interaction
Plant hormone signal transduction	COCNU_scaffold017314G000010	0.252533	0.231567	0.4095	0.616687	0.565486	-0.69739	-0.822436	0.203667	0.393267	1.0144	0.200775	0.387684	-2.31634	-1.36705	BR	K13416 brassinosteroid insensitive 1-associated receptor kinase 1 [EC:2.7.10.1 2.7.11.1]	ko04016: MAPK signaling pathway - plant; ko04075: Plant hormone signal transduction; ko04626: Plant-pathogen interaction
Plant hormone signal transduction	COCNU_scaffold020148G000020	0.4565	0.588467	0.678967	0.672345	0.866709	-0.572726	-0.20638	0.3274	0.4898	0.841067	0.389268	0.582356	-1.36117	-0.780027	BR	K13416 brassinosteroid insensitive 1-associated receptor kinase 1 [EC:2.7.10.1 2.7.11.1]	ko04016: MAPK signaling pathway - plant; ko04075: Plant hormone signal transduction; ko04626: Plant-pathogen interaction
Plant hormone signal transduction	COCNU_13G004040	7.8722	9.689	3.00477	2.6199	3.22454	1.38951	1.68909	11.5734	10.002	0.869367	13.3124	11.5049	3.7347	3.52418	BR	K14499 BRI1 kinase inhibitor 1	ko04075: Plant hormone signal transduction
Plant hormone signal transduction	COCNU_16G001710	12.8587	6.33397	3.58123	3.59059	1.76866	1.84422	0.822653	15.5531	4.8451	3.23417	4.809	1.4981	2.26574	0.583132	BR	K14499 BRI1 kinase inhibitor 1	ko04075: Plant hormone signal transduction
Plant hormone signal transduction	COCNU_03G006960	5.98737	4.68153	7.15293	0.837051	0.654491	-0.256613	-0.611554	2.8183	0.9923	2.54543	1.1072	0.389835	0.146914	-1.35906	BR	K14500 BR-signaling kinase [EC:2.7.11.1]	ko04075: Plant hormone signal transduction
Plant hormone signal transduction	COCNU_12G008240	2.41447	1.84037	2.46313	0.980242	0.747165	-0.0287902	-0.420501	1.61623	1.2862	1.9036	0.84904	0.675667	-0.236095	-0.565615	BR	K14500 BR-signaling kinase [EC:2.7.11.1]	ko04075: Plant hormone signal transduction
Plant hormone signal transduction	COCNU_13G002910	0.0988667	0.0621667	0.1608	0.614842	0.386609	-0.701711	-1.37105	0.0934333	0	0	#DIV/0!	#DIV/0!	#DIV/0!	#DIV/0!	BR	K14500 BR-signaling kinase [EC:2.7.11.1]	ko04075: Plant hormone signal transduction
Plant hormone signal transduction	COCNU_scaffold001054G000020	8.74903	26.4859	62.2281	0.140596	0.425626	-2.83037	-1.23234	6.78413	10.6305	17.0751	0.397311	0.62257	-1.33166	-0.683692	BR	K14500 BR-signaling kinase [EC:2.7.11.1]	ko04075: Plant hormone signal transduction
Plant hormone signal transduction	novel.13530	0.032	0.2528	0.1421	0.225194	1.77903	-2.15076	0.83109	0	0.720833	0.2944	0	2.44848	#NUM!	1.29189	BR	K14500 BR-signaling kinase [EC:2.7.11.1]	ko04075: Plant hormone signal transduction
Plant hormone signal transduction	novel.5663	1.57417	2.29187	3.5484	0.443627	0.645887	-1.17258	-0.630646	1.56857	2.25277	2.43037	0.645403	0.926925	-0.631727	-0.109476	BR	K14500 BR-signaling kinase [EC:2.7.11.1]	ko04075: Plant hormone signal transduction
MAPK signaling pathway - plant	COCNU_01G020390	14.8532	11.2532	6.25063	2.37627	1.80032	1.2487	0.848257	17.3635	15.2688	13.2521	1.31025	1.15218	0.38984	0.204363	BR	K13416 brassinosteroid insensitive 1-associated receptor kinase 1 [EC:2.7.10.1 2.7.11.1]	ko04016: MAPK signaling pathway - plant; ko04075: Plant hormone signal transduction; ko04626: Plant-pathogen interaction
MAPK signaling pathway - plant	COCNU_03G008250	4.75183	4.51883	4.5649	1.04095	0.989909	0.057901	-0.0146329	4.5538	3.74183	2.17047	2.09807	1.72398	1.06907	0.78574	BR	K13416 brassinosteroid insensitive 1-associated receptor kinase 1 [EC:2.7.10.1 2.7.11.1]	ko04016: MAPK signaling pathway - plant; ko04075: Plant hormone signal transduction; ko04626: Plant-pathogen interaction
MAPK signaling pathway - plant	COCNU_04G004760	1.5141	1.8337	1.59543	0.949021	1.14934	-0.0754878	0.200809	1.3437	1.32563	1.6157	0.831652	0.82047	-0.265948	-0.285478	BR	K13416 brassinosteroid insensitive 1-associated receptor kinase 1 [EC:2.7.10.1 2.7.11.1]	ko04016: MAPK signaling pathway - plant; ko04075: Plant hormone signal transduction; ko04626: Plant-pathogen interaction
MAPK signaling pathway - plant	COCNU_scaffold017314G000010	0.252533	0.231567	0.4095	0.616687	0.565486	-0.69739	-0.822436	0.203667	0.393267	1.0144	0.200775	0.387684	-2.31634	-1.36705	BR	K13416 brassinosteroid insensitive 1-associated receptor kinase 1 [EC:2.7.10.1 2.7.11.1]	ko04016: MAPK signaling pathway - plant; ko04075: Plant hormone signal transduction; ko04626: Plant-pathogen interaction
Plant hormone signal transduction	COCNU_10G007700	2.25273	3.58533	5.4532	0.413103	0.657473	-1.27543	-0.604996	1.54707	1.76013	1.95673	0.790637	0.899526	-0.338912	-0.152762	ET	K14509 ethylene receptor [EC:2.7.13.-]	ko04016: MAPK signaling pathway - plant; ko04075: Plant hormone signal transduction
Plant hormone signal transduction	novel.6757	2.90927	3.64993	6.20783	0.468644	0.587956	-1.09343	-0.76622	1.82	2.11267	3.67353	0.495436	0.575105	-1.01323	-0.798103	ET	K14509 ethylene receptor [EC:2.7.13.-]	ko04016: MAPK signaling pathway - plant; ko04075: Plant hormone signal transduction
Plant hormone signal transduction	COCNU_scaffold000171G000010	102.736	139.511	101.505	1.01213	1.37443	0.017392	0.45883	113.106	117.402	107.219	1.05491	1.09498	0.07712	0.130898	ET	K14514 ethylene-insensitive protein 3	ko04016: MAPK signaling pathway - plant; ko04075: Plant hormone signal transduction
Plant hormone signal transduction	novel.2254	25.898	17.1946	13.0389	1.98621	1.31871	0.990017	0.399127	14.0303	8.9094	10.5017	1.336	0.848377	0.417923	-0.237223	ET	K14514 ethylene-insensitive protein 3	ko04016: MAPK signaling pathway - plant; ko04075: Plant hormone signal transduction
Plant hormone signal transduction	novel.6012	0.727667	0.697367	2.00237	0.363403	0.348271	-1.46036	-1.52172	0.4194	0.317867	0.8088	0.518546	0.39301	-0.947456	-1.34736	ET	K14514 ethylene-insensitive protein 3	ko04016: MAPK signaling pathway - plant; ko04075: Plant hormone signal transduction
Plant hormone signal transduction	novel.7742	1.12247	2.24677	3.51097	0.319703	0.639928	-1.6452	-0.644018	0.935567	1.05467	1.2744	0.734123	0.827579	-0.445906	-0.273031	ET	K14514 ethylene-insensitive protein 3	ko04016: MAPK signaling pathway - plant; ko04075: Plant hormone signal transduction
Plant hormone signal transduction	novel.8970	4.95753	4.55403	2.88343	1.71932	1.57938	0.781835	0.659357	3.7	3.19363	2.19913	1.68248	1.45222	0.75059	0.538264	ET	K14514 ethylene-insensitive protein 3	ko04016: MAPK signaling pathway - plant; ko04075: Plant hormone signal transduction
Plant hormone signal transduction	COCNU_07G010400	0.178067	0.6809	0	#DIV/0!	#DIV/0!	#DIV/0!	#DIV/0!	0.639833	0.4296	0.1461	4.37942	2.94045	2.13074	1.55604	ET	K14516 ethylene-responsive transcription factor 1	ko04016: MAPK signaling pathway - plant; ko04075: Plant hormone signal transduction
Plant hormone signal transduction	COCNU_09G008540	0.312567	0.214333	0.0508667	6.14482	4.21363	2.61937	2.07506	0.372167	1.4663	0.203233	1.83123	7.21486	0.872812	2.85097	ET	K14516 ethylene-responsive transcription factor 1	ko04016: MAPK signaling pathway - plant; ko04075: Plant hormone signal transduction
Plant hormone signal transduction	COCNU_scaffold001401G000010	3.9423	4.91007	3.80457	1.0362	1.29057	0.0513054	0.36801	7.39883	4.02653	2.1365	3.46306	1.88464	1.79205	0.914289	ET	K14516 ethylene-responsive transcription factor 1	ko04016: MAPK signaling pathway - plant; ko04075: Plant hormone signal transduction
	aaaaaaa
Plant hormone signal transduction	COCNU_01G016750	4.90513	4.50163	1.87847	2.61124	2.39644	1.38474	1.26089	11.8977	9.52627	3.6137	3.2924	2.63615	1.71914	1.39843	GA	K14493 gibberellin receptor GID1 [EC:3.-.-.-]	ko04075: Plant hormone signal transduction
Plant hormone signal transduction	COCNU_01G016990	33.7829	22.3852	15.0963	2.23783	1.48283	1.1621	0.56835	41.0016	35.7907	19.3561	2.11828	1.84906	1.08289	0.886795	GA	K14493 gibberellin receptor GID1 [EC:3.-.-.-]	ko04075: Plant hormone signal transduction
Plant hormone signal transduction	COCNU_04G006700	5.67713	8.86	4.13653	1.37244	2.14189	0.45674	1.09888	6.9522	9.57653	6.3676	1.09181	1.50395	0.12672	0.588754	GA	K14493 gibberellin receptor GID1 [EC:3.-.-.-]	ko04075: Plant hormone signal transduction
Plant hormone signal transduction	COCNU_06G017970	2.55383	4.2021	5.46077	0.467669	0.769507	-1.09644	-0.377993	2.19507	2.51903	3.2562	0.674119	0.773611	-0.568925	-0.370319	GA	K14493 gibberellin receptor GID1 [EC:3.-.-.-]	ko04075: Plant hormone signal transduction
Plant hormone signal transduction	COCNU_scaffold000154G000300	0.973467	2.24303	3.3446	0.291056	0.670643	-1.78063	-0.576383	1.06917	1.24483	1.43163	0.746816	0.86952	-0.421175	-0.201709	GA	K14493 gibberellin receptor GID1 [EC:3.-.-.-]	ko04075: Plant hormone signal transduction
Plant hormone signal transduction	COCNU_scaffold000154G000310	1.74217	2.5455	6.50753	0.267715	0.391162	-1.90123	-1.35416	1.57257	2.62243	3.43283	0.458096	0.763927	-1.12628	-0.388494	GA	K14493 gibberellin receptor GID1 [EC:3.-.-.-]	ko04075: Plant hormone signal transduction
Plant hormone signal transduction	COCNU_scaffold012153G000190	27.8039	24.8115	38.6183	0.719967	0.642481	-0.473997	-0.638274	32.7075	21.2959	10.4029	3.14407	2.0471	1.65263	1.03358	GA	K14493 gibberellin receptor GID1 [EC:3.-.-.-]	ko04075: Plant hormone signal transduction
Plant hormone signal transduction	novel.12462	2.36443	2.67507	4.52967	0.521988	0.590566	-0.93791	-0.75983	4.12223	2.01987	1.65943	2.48412	1.2172	1.31274	0.283569	GA	K14493 gibberellin receptor GID1 [EC:3.-.-.-]	ko04075: Plant hormone signal transduction
Plant hormone signal transduction	COCNU_01G012660	1.30043	0.658833	0.745967	1.74329	0.883194	0.801809	-0.179198	0.861567	0.6494	1.10887	0.776979	0.585643	-0.364052	-0.771907	GA	K14494 DELLA protein	ko04075: Plant hormone signal transduction
Plant hormone signal transduction	COCNU_04G011760	7.1193	5.8579	4.97023	1.43239	1.1786	0.518422	0.23707	9.9777	4.78043	5.88587	1.6952	0.812189	0.761452	-0.300113	GA	K14494 DELLA protein	ko04075: Plant hormone signal transduction
Plant hormone signal transduction	COCNU_06G015150	18.7688	24.3359	15.531	1.20848	1.56693	0.273191	0.647939	19.38	43.7488	25.869	0.749161	1.69117	-0.416651	0.758022	GA	K14494 DELLA protein	ko04075: Plant hormone signal transduction
Plant hormone signal transduction	COCNU_06G018280	12.0723	14.3168	26.3962	0.457348	0.54238	-1.12864	-0.882623	12.34	11.5007	18.8548	0.654476	0.609961	-0.611587	-0.713212	GA	K14494 DELLA protein	ko04075: Plant hormone signal transduction
Plant hormone signal transduction	COCNU_09G001470	0.929967	0.701467	0.0948	9.80977	7.39944	3.29422	2.88742	0.405167	0.201633	0.0883	4.58852	2.2835	2.19803	1.19125	GA	K14494 DELLA protein	ko04075: Plant hormone signal transduction
Plant hormone signal transduction	COCNU_12G005680	1.27723	1.24413	1.07993	1.1827	1.15205	0.24208	0.204199	1.52257	1.10233	1.86797	0.815093	0.590125	-0.294963	-0.760908	GA	K14494 DELLA protein	ko04075: Plant hormone signal transduction
Plant hormone signal transduction	COCNU_12G007910	18.4194	13.4443	8.2087	2.24389	1.63781	1.166	0.711765	23.8282	20.2672	10.6325	2.24108	1.90616	1.1642	0.930668	GA	K14494 DELLA protein	ko04075: Plant hormone signal transduction
Plant hormone signal transduction	COCNU_13G001500	0.4159	0.177367	0.163233	2.54789	1.08658	1.3493	0.119799	0.249667	0.252833	0.348867	0.715651	0.724728	-0.482673	-0.464489	GA	K14494 DELLA protein	ko04075: Plant hormone signal transduction
Plant hormone signal transduction	COCNU_13G005160	1.39693	2.38163	2.5906	0.539232	0.919337	-0.891023	-0.121335	1.31063	1.21447	1.16807	1.12205	1.03972	0.166142	0.0562003	GA	K14494 DELLA protein	ko04075: Plant hormone signal transduction
Plant hormone signal transduction	COCNU_14G006970	0.903433	0.896367	0.976667	0.925017	0.917782	-0.112448	-0.123777	1.09383	0.882267	1.26853	0.862282	0.695501	-0.213768	-0.523875	GA	K14494 DELLA protein	ko04075: Plant hormone signal transduction
Plant hormone signal transduction	COCNU_16G004510	10.4652	17.0444	6.8444	1.52901	2.49027	0.612599	1.3163	10.4558	24.1129	13.3752	0.781733	1.8028	-0.355252	0.850243	GA	K14494 DELLA protein	ko04075: Plant hormone signal transduction
Plant hormone signal transduction	COCNU_contig69537133G000010	1.3758	0.7855	1.88737	0.728952	0.416188	-0.456104	-1.26469	0.9072	0.475333	1.13363	0.800259	0.419301	-0.321462	-1.25394	GA	K14494 DELLA protein	ko04075: Plant hormone signal transduction
Plant hormone signal transduction	COCNU_scaffold007678G000050	0.538467	0.922267	0.9152	0.58836	1.00772	-0.76523	0.0110969	0.666433	0.679833	0.801567	0.831413	0.848131	-0.266362	-0.237641	GA	K14494 DELLA protein	ko04075: Plant hormone signal transduction
Plant hormone signal transduction	novel.8404	4.05313	1.73257	0.387267	10.466	4.47383	3.38764	2.16151	5.01697	3.85183	0.3099	16.189	12.4293	4.01694	3.63567	BR	K13416 brassinosteroid insensitive 1-associated receptor kinase 1 [EC:2.7.10.1 2.7.11.1]	ko04016: MAPK signaling pathway - plant; ko04075: Plant hormone signal transduction; ko04626: Plant-pathogen interaction
Plant hormone signal transduction	COCNU_05G000960	5.88107	1.29493	0.584467	10.0623	2.21558	3.33089	1.14769	10.035	2.75887	1.33693	7.50601	2.06358	2.90805	1.04515	JA	K13422 transcription factor MYC2	ko04016: MAPK signaling pathway - plant; ko04075: Plant hormone signal transduction
Plant hormone signal transduction	COCNU_13G004900	10.1226	5.82717	4.1997	2.41031	1.38752	1.26922	0.472508	4.20197	2.6615	1.97903	2.12324	1.34485	1.08627	0.427444	JA	K13422 transcription factor MYC2	ko04016: MAPK signaling pathway - plant; ko04075: Plant hormone signal transduction
Plant hormone signal transduction	COCNU_scaffold019947G000030	7.21317	3.31823	0.7623	9.46237	4.35292	3.2422	2.12198	18.8908	3.94683	1.21877	15.5	3.23838	3.95419	1.69527	JA	K13422 transcription factor MYC2	ko04016: MAPK signaling pathway - plant; ko04075: Plant hormone signal transduction
Plant hormone signal transduction	COCNU_scaffold014080G000010	5.28033	4.02977	1.92967	2.7364	2.08832	1.45228	1.06234	6.10337	5.16753	1.54717	3.94487	3.34	1.97998	1.73985	JA	K14506 jasmonic acid-amino synthetase [EC:6.3.2.52]	ko04075: Plant hormone signal transduction
Plant hormone signal transduction	COCNU_03G015250	0.205767	0.3058	0.527267	0.390252	0.579972	-1.35752	-0.785944	0.2347	0.529567	0.6654	0.35272	0.795862	-1.5034	-0.32941	JA	K13422 transcription factor MYC2	ko04016: MAPK signaling pathway - plant; ko04075: Plant hormone signal transduction
Plant hormone signal transduction	COCNU_06G002390	12.3666	12.3635	11.2085	1.10332	1.10304	0.141851	0.141486	13.3415	14.5157	14.8005	0.901422	0.98076	-0.149725	-0.0280285	JA	K13422 transcription factor MYC2	ko04016: MAPK signaling pathway - plant; ko04075: Plant hormone signal transduction
Plant hormone signal transduction	COCNU_07G003710	19.7751	23.5441	19.0839	1.03622	1.23372	0.051329	0.30301	22.2416	20.4314	21.4814	1.03539	0.951121	0.0501726	-0.0723	JA	K13422 transcription factor MYC2	ko04016: MAPK signaling pathway - plant; ko04075: Plant hormone signal transduction
Plant hormone signal transduction	COCNU_08G008340	35.3752	44.6613	19.5845	1.80629	2.28044	0.853027	1.18931	38.7472	47.4461	43.2746	0.89538	1.0964	-0.159428	0.132769	JA	K13422 transcription factor MYC2	ko04016: MAPK signaling pathway - plant; ko04075: Plant hormone signal transduction
Plant hormone signal transduction	COCNU_14G001280	0.4265	0.895733	1.24137	0.343573	0.72157	-1.54131	-0.470788	0.208467	0.375767	0.364567	0.57182	1.03072	-0.806366	0.0436544	JA	K13422 transcription factor MYC2	ko04016: MAPK signaling pathway - plant; ko04075: Plant hormone signal transduction
Plant hormone signal transduction	COCNU_14G001290	2.8179	4.6649	5.04517	0.558535	0.924628	-0.840282	-0.113056	1.6282	1.74853	2.8595	0.5694	0.611482	-0.812485	-0.709618	JA	K13422 transcription factor MYC2	ko04016: MAPK signaling pathway - plant; ko04075: Plant hormone signal transduction
Plant hormone signal transduction	COCNU_14G009760	0.110067	0.319633	2.49697	0.0440802	0.128009	-4.50373	-2.96569	0.0874	0.0727667	0.3867	0.226015	0.188173	-2.14551	-2.40987	JA	K13422 transcription factor MYC2	ko04016: MAPK signaling pathway - plant; ko04075: Plant hormone signal transduction
Plant hormone signal transduction	COCNU_scaffold028350G000010	1.96427	1.99753	3.01587	0.651311	0.662341	-0.618582	-0.594353	1.9735	2.111	4.8721	0.405061	0.433283	-1.30379	-1.20662	JA	K13422 transcription factor MYC2	ko04016: MAPK signaling pathway - plant; ko04075: Plant hormone signal transduction
Plant hormone signal transduction	COCNU_03G001450	5.9368	10.7491	14.1881	0.418435	0.757611	-1.25692	-0.40047	3.5702	3.35993	8.9114	0.400633	0.377038	-1.31965	-1.40722	JA	K13464 jasmonate ZIM domain-containing protein	ko04075: Plant hormone signal transduction
Plant hormone signal transduction	COCNU_03G004790	6.15547	3.5217	0.847733	7.26109	4.15425	2.86019	2.05459	10.8044	6.14787	3.27883	3.29521	1.87502	1.72037	0.906903	JA	K13464 jasmonate ZIM domain-containing protein	ko04075: Plant hormone signal transduction
Plant hormone signal transduction	COCNU_03G005460	6.0924	12.1529	4.82497	1.26268	2.51875	0.336492	1.33271	10.8241	13.807	6.39737	1.69196	2.15824	0.758693	1.10985	JA	K13464 jasmonate ZIM domain-containing protein	ko04075: Plant hormone signal transduction
Plant hormone signal transduction	COCNU_05G008370	15.7312	15.2843	6.87887	2.28688	2.22192	1.19338	1.15181	36.463	13.1442	11.2511	3.24083	1.16826	1.69636	0.22436	JA	K13464 jasmonate ZIM domain-containing protein	ko04075: Plant hormone signal transduction
Plant hormone signal transduction	COCNU_08G000430	4.22	5.03527	8.0061	0.527098	0.628929	-0.923857	-0.669031	3.9532	6.49887	4.73913	0.834161	1.37132	-0.261602	0.455565	JA	K13464 jasmonate ZIM domain-containing protein	ko04075: Plant hormone signal transduction
Plant hormone signal transduction	COCNU_08G001960	176.212	177.266	82.6064	2.13315	2.14591	1.09299	1.10159	185.562	248.799	243.14	0.76319	1.02328	-0.389886	0.0331944	JA	K13464 jasmonate ZIM domain-containing protein	ko04075: Plant hormone signal transduction
Plant hormone signal transduction	COCNU_08G003270	142.403	166.132	47.745	2.98258	3.47956	1.57656	1.7989	122.11	219.455	120.798	1.01086	1.81672	0.0155864	0.861332	JA	K13464 jasmonate ZIM domain-containing protein	ko04075: Plant hormone signal transduction
Plant hormone signal transduction	COCNU_13G001890	5.1099	5.48867	0.7965	6.41544	6.89098	2.68155	2.78471	9.17987	5.1207	2.15637	4.2571	2.37469	2.08987	1.24774	JA	K13464 jasmonate ZIM domain-containing protein	ko04075: Plant hormone signal transduction
Plant hormone signal transduction	COCNU_15G005620	0.4161	0.7873	0.185667	2.24111	4.24039	1.16422	2.0842	0.955333	0.0917667	0.3599	2.65444	0.254978	1.40841	-1.97155	JA	K13464 jasmonate ZIM domain-containing protein	ko04075: Plant hormone signal transduction
Plant hormone signal transduction	COCNU_contig69550255G000010	9.02167	14.5009	4.26573	2.11492	3.39938	1.0806	1.76527	10.096	18.4277	7.0598	1.43007	2.61023	0.516089	1.38418	JA	K13464 jasmonate ZIM domain-containing protein	ko04075: Plant hormone signal transduction
Plant hormone signal transduction	COCNU_scaffold000686G000010	1.70097	0.5909	0.3379	5.03394	1.74874	2.33169	0.806318	1.1964	0.2561	0.550833	2.17198	0.464932	1.11901	-1.10491	JA	K13464 jasmonate ZIM domain-containing protein	ko04075: Plant hormone signal transduction
Plant hormone signal transduction	COCNU_scaffold006436G000010	49.2798	48.3066	20.5654	2.39625	2.34893	1.26078	1.232	44.0869	49.8162	34.027	1.29564	1.46402	0.37367	0.549934	JA	K13464 jasmonate ZIM domain-containing protein	ko04075: Plant hormone signal transduction
Plant hormone signal transduction	novel.10587	49.0712	36.5937	16.6023	2.95569	2.20413	1.56349	1.14021	39.5399	44.7806	32.215	1.22738	1.39005	0.295579	0.475142	JA	K13464 jasmonate ZIM domain-containing protein	ko04075: Plant hormone signal transduction
Plant hormone signal transduction	novel.9017	1.32643	2.5849	0.794867	1.66875	3.25199	0.738767	1.70132	2.96033	1.75673	1.73267	1.70854	1.01389	0.772765	0.0199011	JA	K13464 jasmonate ZIM domain-containing protein	ko04075: Plant hormone signal transduction
Plant hormone signal transduction	COCNU_06G019570	13.6587	21.4417	12.8574	1.06232	1.66765	0.0872175	0.737814	21.2609	36.2905	18.154	1.17114	1.99904	0.227915	0.999306	SA	K13449 pathogenesis-related protein 1	ko04016: MAPK signaling pathway - plant; ko04075: Plant hormone signal transduction; ko04626: Plant-pathogen interaction
Plant hormone signal transduction	COCNU_scaffold034232G000010	87.664	32.4143	6.51303	13.4598	4.97684	3.75058	2.31523	183.336	63.812	12.2833	14.9256	5.19502	3.89972	2.37713	SA	K13449 pathogenesis-related protein 1	ko04016: MAPK signaling pathway - plant; ko04075: Plant hormone signal transduction; ko04626: Plant-pathogen interaction
Plant hormone signal transduction	COCNU_14G003380	1.79177	1.02443	0.614667	2.91502	1.66665	1.54351	0.73695	2.6821	3.2553	2.15927	1.24213	1.5076	0.312822	0.592249	SA	K13449 pathogenesis-related protein 1	ko04016: MAPK signaling pathway - plant; ko04075: Plant hormone signal transduction; ko04626: Plant-pathogen interaction
Plant hormone signal transduction	COCNU_scaffold022586G000010	0.173567	0	0	#DIV/0!	#DIV/0!	#DIV/0!	#DIV/0!	1.2387	0.386033	0	#DIV/0!	#DIV/0!	#DIV/0!	#DIV/0!	SA	K13449 pathogenesis-related protein 1	ko04016: MAPK signaling pathway - plant; ko04075: Plant hormone signal transduction; ko04626: Plant-pathogen interaction
Plant hormone signal transduction	COCNU_01G006950	1.55297	1.01507	0.8001	1.94097	1.26867	0.956775	0.343322	1.65963	1.18683	0.592867	2.79934	2.00186	1.48508	1.00134	SA	K14431 transcription factor TGA	ko04075: Plant hormone signal transduction
Plant hormone signal transduction	COCNU_02G009930	2.74057	2.79923	8.7751	0.312312	0.318997	-1.67894	-1.64838	2.31573	2.1495	4.45097	0.520276	0.482929	-0.94265	-1.05012	SA	K14431 transcription factor TGA	ko04075: Plant hormone signal transduction
Plant hormone signal transduction	COCNU_03G006380	2.08747	2.30137	4.17393	0.50012	0.551366	-0.999654	-0.858917	1.16827	1.78063	2.4124	0.484276	0.738117	-1.0461	-0.438079	SA	K14431 transcription factor TGA	ko04075: Plant hormone signal transduction
Plant hormone signal transduction	COCNU_04G014140	3.3397	3.30217	2.25237	1.48275	1.46609	0.568277	0.551971	7.4597	7.22483	1.1969	6.23252	6.03629	2.63981	2.59366	SA	K14431 transcription factor TGA	ko04075: Plant hormone signal transduction
Plant hormone signal transduction	COCNU_07G006000	0.710533	0.3574	1.65587	0.429101	0.215839	-1.22061	-2.21197	0.739	0.587933	0.770567	0.959034	0.762988	-0.0603454	-0.390267	SA	K14431 transcription factor TGA	ko04075: Plant hormone signal transduction
Plant hormone signal transduction	COCNU_11G007010	0.3822	1.31867	0.357467	1.06919	3.68892	0.0965191	1.8832	1.11303	0.802567	0.601467	1.85053	1.33435	0.88794	0.416136	SA	K14431 transcription factor TGA	ko04075: Plant hormone signal transduction
Plant hormone signal transduction	COCNU_12G001850	14.246	8.15233	5.28113	2.69753	1.54367	1.43164	0.626365	14.008	13.3412	15.476	0.905141	0.862056	-0.143785	-0.214147		K14485 transport inhibitor response 1	ko04075: Plant hormone signal transduction
Plant hormone signal transduction	COCNU_02G006480	32.5977	15.6294	8.2654	3.94387	1.89095	1.97961	0.919109	61.4445	28.3338	17.4801	3.5151	1.62091	1.81357	0.696808	CK	K14491 two-component response regulator ARR-B family	ko04075: Plant hormone signal transduction
Plant hormone signal transduction	COCNU_04G007110	14.0854	7.6192	3.06303	4.5985	2.48747	2.20116	1.31468	22.8535	16.3684	5.169	4.42125	3.16664	2.14446	1.66295	CK	K14492 two-component response regulator ARR-A family	ko04075: Plant hormone signal transduction
Plant hormone signal transduction	COCNU_12G004540	25.1656	18.5097	9.66667	2.60334	1.9148	1.38036	0.937194	31.8051	29.6572	21.0797	1.5088	1.40691	0.593405	0.492532	CK	K14492 two-component response regulator ARR-A family	ko04075: Plant hormone signal transduction
Plant hormone signal transduction	novel.8032	0.4177	0.0596333	0.137567	3.03635	0.433487	1.60234	-1.20594	1.4429	0.325833	0	#DIV/0!	#DIV/0!	#DIV/0!	#DIV/0!	CK	K14492 two-component response regulator ARR-A family	ko04075: Plant hormone signal transduction
Plant hormone signal transduction	COCNU_scaffold006700G000040	0.0652667	0.171667	0.139633	0.467415	1.22941	-1.09723	0.297967	0.0543667	0.173367	0.284067	0.191387	0.610303	-2.38544	-0.712403	CK	K14485 transport inhibitor response 1	ko04075: Plant hormone signal transduction
Plant hormone signal transduction	COCNU_02G009090	0.759833	1.0115	2.69623	0.281813	0.375153	-1.82719	-1.41445	0.4059	0.426967	0.593367	0.684063	0.719566	-0.5478	-0.4748	CK	K14489 arabidopsis histidine kinase 2/3/4 (cytokinin receptor) [EC:2.7.13.3]	ko04075: Plant hormone signal transduction
Plant hormone signal transduction	COCNU_13G008290	3.44847	4.9546	4.53723	0.760037	1.09199	-0.395858	0.126956	2.56877	3.77987	3.79797	0.676353	0.995234	-0.564151	-0.0068919	CK	K14489 arabidopsis histidine kinase 2/3/4 (cytokinin receptor) [EC:2.7.13.3]	ko04075: Plant hormone signal transduction
Plant hormone signal transduction	COCNU_scaffold014606G000010	1.08897	0.158867	0.8455	1.28796	0.187897	0.365083	-2.41199	0.360167	0.0779667	0.3003	1.19936	0.259629	0.26226	-1.94548	CK	K14489 arabidopsis histidine kinase 2/3/4 (cytokinin receptor) [EC:2.7.13.3]	ko04075: Plant hormone signal transduction
Plant hormone signal transduction	novel.8896	2.99403	1.09523	0.867333	3.452	1.26276	1.78743	0.33658	2.5772	1.61697	1.54663	1.66633	1.04548	0.736673	0.0641587	CK	K14490 histidine-containing phosphotransfer peotein	ko04075: Plant hormone signal transduction
Plant hormone signal transduction	COCNU_04G001530	18.2894	34.0748	40.9576	0.446544	0.831952	-1.16313	-0.265427	12.1212	14.6893	31.7287	0.382027	0.462967	-1.38825	-1.11102	CK	K14491 two-component response regulator ARR-B family	ko04075: Plant hormone signal transduction
Plant hormone signal transduction	COCNU_04G015660	0.0784333	0.468533	2.94223	0.0266578	0.159244	-5.2293	-2.65069	0.0751333	0.0479333	0.144067	0.521518	0.332716	-0.939212	-1.58764	CK	K14491 two-component response regulator ARR-B family	ko04075: Plant hormone signal transduction
Plant hormone signal transduction	COCNU_08G003920	6.44117	8.09957	13.1333	0.490445	0.61672	-1.02784	-0.697313	4.64733	6.26997	11.4672	0.405272	0.546774	-1.30304	-0.870983	CK	K14491 two-component response regulator ARR-B family	ko04075: Plant hormone signal transduction
Plant hormone signal transduction	COCNU_09G000770	4.77633	8.1028	10.96	0.435796	0.739304	-1.19828	-0.43576	3.05973	6.2717	7.2573	0.421608	0.864192	-1.24603	-0.210576	CK	K14491 two-component response regulator ARR-B family	ko04075: Plant hormone signal transduction
Plant hormone signal transduction	COCNU_11G002030	3.28283	3.8071	5.18803	0.63277	0.733823	-0.660246	-0.446495	2.69093	2.42447	4.1639	0.646253	0.582259	-0.629829	-0.780268	CK	K14491 two-component response regulator ARR-B family	ko04075: Plant hormone signal transduction
Plant hormone signal transduction	COCNU_14G010430	30.451	47.4865	28.1119	1.08321	1.6892	0.115309	0.756337	26.7726	30.6836	46.0043	0.581958	0.666972	-0.781013	-0.584301	CK	K14491 two-component response regulator ARR-B family	ko04075: Plant hormone signal transduction
Plant hormone signal transduction	COCNU_16G003980	0.468033	0.455633	1.26457	0.370114	0.360308	-1.43396	-1.4727	0.427967	0.2386	0.433733	0.986705	0.550108	-0.0193099	-0.862214	CK	K14491 two-component response regulator ARR-B family	ko04075: Plant hormone signal transduction
Plant hormone signal transduction	COCNU_16G008190	0.5679	1.82083	4.64877	0.122161	0.391681	-3.03314	-1.35225	0.102733	0.0966667	0.368267	0.278965	0.262491	-1.84185	-1.92966	CK	K14491 two-component response regulator ARR-B family	ko04075: Plant hormone signal transduction
Plant hormone signal transduction	COCNU_scaffold004706G000020	36.1411	32.7925	12.8743	2.80723	2.54713	1.48915	1.34887	62.5196	66.2448	40.4965	1.54383	1.63582	0.626513	0.710011	CK	K14491 two-component response regulator ARR-B family	ko04075: Plant hormone signal transduction
Plant hormone signal transduction	COCNU_scaffold084534G000010	54.6998	20.3255	9.46867	5.77692	2.14661	2.5303	1.10206	85.6568	41.4518	22.5222	3.80322	1.84049	1.92722	0.88009	CK	K14491 two-component response regulator ARR-B family	ko04075: Plant hormone signal transduction
Plant hormone signal transduction	COCNU_02G011970	5.33003	16.6652	16.0119	0.33288	1.0408	-1.58693	0.0576971	5.1784	11.7706	23.9722	0.216017	0.491012	-2.21078	-1.02617	CK	K14492 two-component response regulator ARR-A family	ko04075: Plant hormone signal transduction
Plant hormone signal transduction	COCNU_16G002150	0.151867	0.688867	0.393767	0.385677	1.74943	-1.37454	0.806884	0.510967	1.22247	1.26233	0.40478	0.968418	-1.30479	-0.0462978	CK	K14492 two-component response regulator ARR-A family	ko04075: Plant hormone signal transduction
Plant hormone signal transduction	COCNU_02G010430	16.6505	11.6393	7.83913	2.12402	1.48477	1.0868	0.570242	16.5461	8.1903	8.1267	2.03602	1.00783	1.02575	0.0112467	ABA	K14498 serine/threonine-protein kinase SRK2 [EC:2.7.11.1]	ko04016: MAPK signaling pathway - plant; ko04075: Plant hormone signal transduction
Plant hormone signal transduction	COCNU_07G004780	35.6622	76.2337	163.896	0.21759	0.465133	-2.20032	-1.10428	26.3147	24.4366	18.0599	1.45708	1.35309	0.543084	0.436256	ABA	K14498 serine/threonine-protein kinase SRK2 [EC:2.7.11.1]	ko04016: MAPK signaling pathway - plant; ko04075: Plant hormone signal transduction
Plant hormone signal transduction	COCNU_14G010410	21.5593	19.2703	16.486	1.30774	1.16889	0.387074	0.225141	24.1649	16.5622	17.0079	1.42081	0.973794	0.506709	-0.0383108	ABA	K14498 serine/threonine-protein kinase SRK2 [EC:2.7.11.1]	ko04016: MAPK signaling pathway - plant; ko04075: Plant hormone signal transduction
Plant hormone signal transduction	COCNU_03G013950	7.51323	14.4742	18.8238	0.399135	0.768929	-1.32505	-0.379078	4.3877	7.2629	10.5984	0.413995	0.685281	-1.27231	-0.545233	ABA	K14502 protein brassinosteroid insensitive 2 [EC:2.7.11.1]	ko04075: Plant hormone signal transduction
Plant hormone signal transduction	COCNU_03G014010	1.82357	1.48827	2.2462	0.811845	0.662571	-0.300723	-0.593853	2.0628	1.3875	1.25487	1.64384	1.1057	0.71707	0.144954	BR	K14503 brassinosteroid resistant 1/2	ko04075: Plant hormone signal transduction
Plant hormone signal transduction	COCNU_14G002470	2.5731	2.74707	3.24937	0.791877	0.845416	-0.336651	-0.242267	1.7563	1.10023	2.0772	0.845513	0.529671	-0.242101	-0.916831	BR	K14503 brassinosteroid resistant 1/2	ko04075: Plant hormone signal transduction
Plant hormone signal transduction	COCNU_01G008330	0.1968	0.768833	0	#DIV/0!	#DIV/0!	#DIV/0!	#DIV/0!	0.240867	1.76297	0	#DIV/0!	#DIV/0!	#DIV/0!	#DIV/0!	BR	K14504 xyloglucan:xyloglucosyl transferase TCH4 [EC:2.4.1.207]	ko04075: Plant hormone signal transduction
Plant hormone signal transduction	COCNU_02G018800	0.712133	1.05413	0.420467	1.69367	2.50706	0.760156	1.32599	0.49	1.5084	0.183	2.6776	8.24262	1.42094	3.0431	BR	K14504 xyloglucan:xyloglucosyl transferase TCH4 [EC:2.4.1.207]	ko04075: Plant hormone signal transduction
Plant hormone signal transduction	COCNU_02G018850	0.510333	3.2766	0.5894	0.865852	5.55921	-0.207807	2.47488	1.17013	4.38127	0.385133	3.03826	11.376	1.60324	3.50792	BR	K14504 xyloglucan:xyloglucosyl transferase TCH4 [EC:2.4.1.207]	ko04075: Plant hormone signal transduction
Plant hormone signal transduction	COCNU_11G013000	2.07703	1.03347	3.29777	0.62983	0.313384	-0.666965	-1.674	1.22697	0.241667	0.626767	1.95761	0.385577	0.969096	-1.37491	BR	K14504 xyloglucan:xyloglucosyl transferase TCH4 [EC:2.4.1.207]	ko04075: Plant hormone signal transduction
Plant hormone signal transduction	novel.8981	0.338767	1.6817	0.2354	1.43911	7.14401	0.525178	2.83673	2.27	2.64953	0.112733	20.136	23.5027	4.33171	4.55475	BR	K14504 xyloglucan:xyloglucosyl transferase TCH4 [EC:2.4.1.207]	ko04075: Plant hormone signal transduction
Plant hormone signal transduction	COCNU_03G015070	11.8452	13.0668	7.46597	1.58656	1.75019	0.665902	0.807509	8.78243	7.7603	5.2607	1.66944	1.47515	0.739366	0.560858		K14508 regulatory protein NPR1	ko04075: Plant hormone signal transduction
Plant hormone signal transduction	COCNU_16G002390	0.709467	0.484567	0.271	2.61796	1.78807	1.38844	0.838402	0.7693	1.00783	0.523467	1.46963	1.92531	0.555449	0.945088		K14508 regulatory protein NPR1	ko04075: Plant hormone signal transduction
Plant hormone signal transduction	COCNU_06G000330	4.61343	1.38113	2.98597	1.54504	0.462541	0.627643	-1.11235	3.95377	1.37077	3.2221	1.22708	0.425426	0.295226	-1.23302	ET	K14510 serine/threonine-protein kinase CTR1 [EC:2.7.11.1]	ko04016: MAPK signaling pathway - plant; ko04075: Plant hormone signal transduction
Plant hormone signal transduction	COCNU_09G004840	6.43	6.23937	5.0418	1.27534	1.23753	0.35088	0.307461	5.2597	8.17823	7.0259	0.748616	1.16401	-0.417703	0.219106	ET	K14510 serine/threonine-protein kinase CTR1 [EC:2.7.11.1]	ko04016: MAPK signaling pathway - plant; ko04075: Plant hormone signal transduction
Plant hormone signal transduction	novel.12793	2.71867	1.14967	1.1656	2.33242	0.98633	1.22183	-0.0198572	2.4651	1.98187	2.03333	1.21234	0.974689	0.277799	-0.0369868	ET	K14510 serine/threonine-protein kinase CTR1 [EC:2.7.11.1]	ko04016: MAPK signaling pathway - plant; ko04075: Plant hormone signal transduction
Plant hormone signal transduction	COCNU_02G002620	41.6467	29.0302	20.403	2.0412	1.42284	1.02942	0.508773	58.1581	35.1671	26.0559	2.23205	1.34968	1.15837	0.432619		K14512 mitogen-activated protein kinase 6 [EC:2.7.11.24]	ko04016: MAPK signaling pathway - plant; ko04075: Plant hormone signal transduction; ko04626: Plant-pathogen interaction
Plant hormone signal transduction	COCNU_11G005690	0.937	0.642833	0.758767	1.2349	0.847208	0.304393	-0.239212	0.852233	0.4906	0.5942	1.43425	0.825648	0.5203	-0.276401		K16189 phytochrome-interacting factor 4	ko04075: Plant hormone signal transduction
Plant hormone signal transduction	COCNU_14G009040	36.5894	16.1442	14.1346	2.58864	1.14218	1.37219	0.191785	40.1927	20.08	29.6855	1.35395	0.676425	0.437175	-0.563999		K16189 phytochrome-interacting factor 4	ko04075: Plant hormone signal transduction
Plant hormone signal transduction	novel.1268	0.7265	0.994467	0	#DIV/0!	#DIV/0!	#DIV/0!	#DIV/0!	1.11117	1.60297	0.0607	18.3059	26.408	4.19423	4.7229		K19892 glucan endo-1,3-beta-glucosidase 4 [EC:3.2.1.39]	ko00500: Starch and sucrose metabolism; ko01100: Metabolic pathways
Amino sugar and nucleotide sugar metabolism	COCNU_04G009630	0.479433	0.0567667	0	#DIV/0!	#DIV/0!	#DIV/0!	#DIV/0!	2.13817	0.802633	0.1863	11.477	4.30828	3.52067	2.10711	K01183 chitinase [EC:3.2.1.14]	ko00520: Amino sugar and nucleotide sugar metabolism; ko01100: Metabolic pathways
Amino sugar and nucleotide sugar metabolism	COCNU_06G018650	2.6494	0.144433	0.234067	11.319	0.617061	3.50067	-0.696516	7.9592	0.929933	0	#DIV/0!	#DIV/0!	#DIV/0!	#DIV/0!	K01183 chitinase [EC:3.2.1.14]	ko00520: Amino sugar and nucleotide sugar metabolism; ko01100: Metabolic pathways
Amino sugar and nucleotide sugar metabolism	COCNU_06G018670	0.6723	0.858367	0	#DIV/0!	#DIV/0!	#DIV/0!	#DIV/0!	2.03547	1.4496	0.119867	16.9811	12.0934	4.08586	3.59615	K01183 chitinase [EC:3.2.1.14]	ko00520: Amino sugar and nucleotide sugar metabolism; ko01100: Metabolic pathways
Amino sugar and nucleotide sugar metabolism	COCNU_06G018680	3.16513	2.84117	0.921867	3.4334	3.08197	1.77964	1.62385	7.26153	1.67727	1.4319	5.07126	1.17136	2.34234	0.228181	K01183 chitinase [EC:3.2.1.14]	ko00520: Amino sugar and nucleotide sugar metabolism; ko01100: Metabolic pathways
Amino sugar and nucleotide sugar metabolism	COCNU_scaffold006534G000060	6.53207	1.42843	0.600833	10.8717	2.37742	3.4425	1.2494	18.9161	4.9997	0.988	19.1459	5.06043	4.25896	2.33926	K01183 chitinase [EC:3.2.1.14]	ko00520: Amino sugar and nucleotide sugar metabolism; ko01100: Metabolic pathways
Amino sugar and nucleotide sugar metabolism	COCNU_14G001870	22.1297	8.02553	1.67233	13.2328	4.799	3.72605	2.26273	75.0591	14.6517	4.1307	18.171	3.54703	4.18357	1.82661	K01183 chitinase [EC:3.2.1.14]	ko00520: Amino sugar and nucleotide sugar metabolism; ko01100: Metabolic pathways
Amino sugar and nucleotide sugar metabolism	COCNU_scaffold006534G000050	3.6184	2.3949	1.30183	2.77946	1.83964	1.47481	0.879421	2.96453	2.11993	1.9682	1.50622	1.07709	0.590928	0.107142	K01183 chitinase [EC:3.2.1.14]	ko00520: Amino sugar and nucleotide sugar metabolism; ko01100: Metabolic pathways
Amino sugar and nucleotide sugar metabolism	COCNU_scaffold006850G000050	3.1657	2.8151	1.72107	1.83938	1.63567	0.879222	0.709883	5.95543	8.5556	3.8804	1.53475	2.20482	0.618001	1.14066	K20547 basic endochitinase B [EC:3.2.1.14]	ko00520: Amino sugar and nucleotide sugar metabolism; ko01100: Metabolic pathways; ko04016: MAPK signaling pathway - plant
Amino sugar and nucleotide sugar metabolism	COCNU_13G005830	0.2477	0.0231667	0	#DIV/0!	#DIV/0!	#DIV/0!	#DIV/0!	0.0937	0.0459	0.0434667	2.15567	1.05598	1.10814	0.0785847	K00012 UDPglucose 6-dehydrogenase [EC:1.1.1.22]	ko00040: Pentose and glucuronate interconversions; ko00053: Ascorbate and aldarate metabolism; ko00520: Amino sugar and nucleotide sugar metabolism; ko01100: Metabolic pathways; ko01240: Biosynthesis of cofactors; ko01250: Biosynthesis of nucleotide sugars
Amino sugar and nucleotide sugar metabolism	COCNU_01G015690	6.05957	4.67313	5.09247	1.18991	0.917656	0.25085	-0.123974	6.10327	5.71827	6.1257	0.996338	0.933488	-0.00529309	-0.0992968	K00326 cytochrome-b5 reductase [EC:1.6.2.2]	ko00520: Amino sugar and nucleotide sugar metabolism
Amino sugar and nucleotide sugar metabolism	COCNU_03G017020	23.8675	58.4645	146.553	0.16286	0.398932	-2.6183	-1.32578	28.1952	49.8344	63.336	0.445168	0.786825	-1.16758	-0.345885	K00326 cytochrome-b5 reductase [EC:1.6.2.2]	ko00520: Amino sugar and nucleotide sugar metabolism
Amino sugar and nucleotide sugar metabolism	COCNU_06G000240	12.8797	12.6423	14.6247	0.880683	0.86445	-0.183305	-0.210145	27.1979	20.9278	12.6823	2.14456	1.65016	1.10068	0.722607	K00326 cytochrome-b5 reductase [EC:1.6.2.2]	ko00520: Amino sugar and nucleotide sugar metabolism
Amino sugar and nucleotide sugar metabolism	COCNU_12G005640	5.3408	1.70077	0.262567	20.3407	6.47747	4.3463	2.69543	6.13443	2.5655	0.246767	24.8592	10.3965	4.63571	3.37802	K00326 cytochrome-b5 reductase [EC:1.6.2.2]	ko00520: Amino sugar and nucleotide sugar metabolism
Amino sugar and nucleotide sugar metabolism	COCNU_03G014710	5.20023	3.3544	2.32877	2.23304	1.44042	1.15901	0.526489	7.45133	3.31507	2.88457	2.58317	1.14924	1.36914	0.200683	K00844 hexokinase [EC:2.7.1.1]	ko00010: Glycolysis / Gluconeogenesis; ko00051: Fructose and mannose metabolism; ko00052: Galactose metabolism; ko00500: Starch and sucrose metabolism; ko00520: Amino sugar and nucleotide sugar metabolism; ko00524: Neomycin, kanamycin and gentamicin biosynthesis; ko01100: Metabolic pathways; ko01110: Biosynthesis of secondary metabolites; ko01200: Carbon metabolism; ko01250: Biosynthesis of nucle…
Amino sugar and nucleotide sugar metabolism	COCNU_01G021630	2.33903	1.5545	1.08447	2.15685	1.43342	1.10893	0.519465	4.46523	1.872	1.26553	3.52834	1.47922	1.81899	0.564835	K00847 fructokinase [EC:2.7.1.4]	ko00051: Fructose and mannose metabolism; ko00500: Starch and sucrose metabolism; ko00520: Amino sugar and nucleotide sugar metabolism; ko01100: Metabolic pathways; ko01110: Biosynthesis of secondary metabolites; ko01250: Biosynthesis of nucleotide sugars
Amino sugar and nucleotide sugar metabolism	COCNU_16G006330	25.2263	28.0204	14.8674	1.69675	1.88469	0.762778	0.914327	19.3964	16.2188	9.98947	1.94169	1.62359	0.957312	0.699185	K00975 glucose-1-phosphate adenylyltransferase [EC:2.7.7.27]	ko00500: Starch and sucrose metabolism; ko00520: Amino sugar and nucleotide sugar metabolism; ko01100: Metabolic pathways; ko01110: Biosynthesis of secondary metabolites; ko01250: Biosynthesis of nucleotide sugars
Amino sugar and nucleotide sugar metabolism	novel.6745	33.7508	20.1553	19.7141	1.71201	1.02238	0.77569	0.031929	31.0212	16.7994	15.5372	1.99658	1.08124	0.997528	0.11268	K08678 UDP-glucuronate decarboxylase [EC:4.1.1.35]	ko00520: Amino sugar and nucleotide sugar metabolism; ko01100: Metabolic pathways
Amino sugar and nucleotide sugar metabolism	COCNU_06G015260	63.0932	39.7927	22.2864	2.83102	1.78552	1.50132	0.836341	89.1028	87.6127	55.4584	1.60666	1.57979	0.684063	0.659733	K10046 GDP-D-mannose 3', 5'-epimerase [EC:5.1.3.18 5.1.3.-]	ko00520: Amino sugar and nucleotide sugar metabolism; ko01100: Metabolic pathways
Amino sugar and nucleotide sugar metabolism	COCNU_14G002620	5.1696	4.026	3.3839	1.5277	1.18975	0.611366	0.25066	6.3505	4.437	3.13447	2.02602	1.41555	1.01865	0.501365	K12450 UDP-glucose 4,6-dehydratase [EC:4.2.1.76]	ko00520: Amino sugar and nucleotide sugar metabolism; ko01100: Metabolic pathways
Amino sugar and nucleotide sugar metabolism	COCNU_11G011170	11.7682	8.00913	6.20603	1.89625	1.29054	0.92315	0.367975	10.3735	9.07303	4.78703	2.16701	1.89534	1.1157	0.922453	K13648 alpha-1,4-galacturonosyltransferase [EC:2.4.1.43]	ko00250: Alanine, aspartate and glutamate metabolism; ko00520: Amino sugar and nucleotide sugar metabolism; ko01100: Metabolic pathways; ko01250: Biosynthesis of nucleotide sugars
Amino sugar and nucleotide sugar metabolism	COCNU_14G009380	15.391	14.1564	13.1767	1.16805	1.07435	0.224097	0.103458	16.0622	12.0084	9.02467	1.77981	1.33062	0.831721	0.412098	K13648 alpha-1,4-galacturonosyltransferase [EC:2.4.1.43]	ko00010: Glycolysis / Gluconeogenesis; ko00051: Fructose and mannose metabolism; ko00052: Galactose metabolism; ko00500: Starch and sucrose metabolism; ko00520: Amino sugar and nucleotide sugar metabolism; ko00524: Neomycin, kanamycin and gentamicin biosynthesis; ko01100: Metabolic pathways; ko01110: Biosynthesis of secondary metabolites; ko01200: Carbon metabolism; ko01250: Biosynthesis of nucle…
Amino sugar and nucleotide sugar metabolism	COCNU_scaffold006354G000010	4.2584	2.44933	2.7314	1.55905	0.896732	0.640671	-0.157251	4.0765	2.38133	2.0814	1.95854	1.1441	0.969777	0.194215	K13648 alpha-1,4-galacturonosyltransferase [EC:2.4.1.43]	ko00051: Fructose and mannose metabolism; ko00500: Starch and sucrose metabolism; ko00520: Amino sugar and nucleotide sugar metabolism; ko01100: Metabolic pathways; ko01110: Biosynthesis of secondary metabolites; ko01250: Biosynthesis of nucleotide sugars
Amino sugar and nucleotide sugar metabolism	novel.4118	1.71517	1.17897	0.1687	10.167	6.98854	3.34582	2.80499	1.32867	0.703233	0.191167	6.95031	3.67864	2.79708	1.87917	K23541 Ca2+/H+ antiporter, TMEM165/GDT1 family	ko00051: Fructose and mannose metabolism; ko00500: Starch and sucrose metabolism; ko00520: Amino sugar and nucleotide sugar metabolism; ko01100: Metabolic pathways; ko01110: Biosynthesis of secondary metabolites; ko01250: Biosynthesis of nucleotide sugars
Amino sugar and nucleotide sugar metabolism	COCNU_12G005350	3.0083	3.35637	3.6746	0.818674	0.913396	-0.288639	-0.130687	2.65377	2.7063	3.89777	0.680843	0.694321	-0.554606	-0.526326	K00770 1,4-beta-D-xylan synthase [EC:2.4.2.24]	ko00051: Fructose and mannose metabolism; ko00500: Starch and sucrose metabolism; ko00520: Amino sugar and nucleotide sugar metabolism; ko01100: Metabolic pathways; ko01110: Biosynthesis of secondary metabolites; ko01250: Biosynthesis of nucleotide sugars
Amino sugar and nucleotide sugar metabolism	novel.11113	1.8675	2.9409	2.6198	0.712841	1.12257	-0.488348	0.166801	1.8603	2.28893	4.86253	0.382578	0.470729	-1.38617	-1.08703	K00770 1,4-beta-D-xylan synthase [EC:2.4.2.24]	ko00051: Fructose and mannose metabolism; ko00500: Starch and sucrose metabolism; ko00520: Amino sugar and nucleotide sugar metabolism; ko01100: Metabolic pathways; ko01110: Biosynthesis of secondary metabolites; ko01250: Biosynthesis of nucleotide sugars
Amino sugar and nucleotide sugar metabolism	novel.3120	1.22623	0.225433	0.113333	10.8197	1.98912	3.43559	0.992129	0.449833	0.0911	0.1148	3.91841	0.793554	1.97027	-0.3336	K00770 1,4-beta-D-xylan synthase [EC:2.4.2.24]	ko00051: Fructose and mannose metabolism; ko00500: Starch and sucrose metabolism; ko00520: Amino sugar and nucleotide sugar metabolism; ko01100: Metabolic pathways; ko01110: Biosynthesis of secondary metabolites; ko01250: Biosynthesis of nucleotide sugars
Amino sugar and nucleotide sugar metabolism	COCNU_04G005820	5.07437	5.32533	6.43507	0.788549	0.827549	-0.342727	-0.273083	5.04433	4.06147	3.79977	1.32754	1.06887	0.408753	0.09609	K00820 glutamine---fructose-6-phosphate transaminase (isomerizing) [EC:2.6.1.16]	ko00051: Fructose and mannose metabolism; ko00500: Starch and sucrose metabolism; ko00520: Amino sugar and nucleotide sugar metabolism; ko01100: Metabolic pathways; ko01110: Biosynthesis of secondary metabolites; ko01250: Biosynthesis of nucleotide sugars
Amino sugar and nucleotide sugar metabolism	COCNU_07G001680	6.76293	7.49893	11.9488	0.565994	0.627591	-0.821141	-0.672104	5.72867	5.1202	5.6225	1.01888	0.910663	0.0269876	-0.135012	K00844 hexokinase [EC:2.7.1.1]	ko00051: Fructose and mannose metabolism; ko00500: Starch and sucrose metabolism; ko00520: Amino sugar and nucleotide sugar metabolism; ko01100: Metabolic pathways; ko01110: Biosynthesis of secondary metabolites; ko01250: Biosynthesis of nucleotide sugars
Amino sugar and nucleotide sugar metabolism	COCNU_01G022270	175.563	178.232	161.029	1.09026	1.10683	0.12467	0.146435	134.393	159.859	203.692	0.659785	0.784805	-0.599931	-0.349594	K00847 fructokinase [EC:2.7.1.4]	ko00040: Pentose and glucuronate interconversions; ko00052: Galactose metabolism; ko00500: Starch and sucrose metabolism; ko00520: Amino sugar and nucleotide sugar metabolism; ko01100: Metabolic pathways; ko01110: Biosynthesis of secondary metabolites; ko01240: Biosynthesis of cofactors; ko01250: Biosynthesis of nucleotide sugars
Amino sugar and nucleotide sugar metabolism	COCNU_07G007790	4.12033	2.26143	9.0116	0.457226	0.250947	-1.12902	-1.99455	4.23593	2.1846	4.40037	0.962632	0.496459	-0.0549439	-1.01025	K00847 fructokinase [EC:2.7.1.4]	ko00051: Fructose and mannose metabolism; ko00520: Amino sugar and nucleotide sugar metabolism; ko01100: Metabolic pathways; ko01110: Biosynthesis of secondary metabolites; ko01240: Biosynthesis of cofactors; ko01250: Biosynthesis of nucleotide sugars
Amino sugar and nucleotide sugar metabolism	COCNU_11G004870	3.84073	2.7861	3.48033	1.10355	0.800527	0.142156	-0.320978	3.002	2.02427	3.78163	0.793837	0.535289	-0.333086	-0.90161	K00847 fructokinase [EC:2.7.1.4]	ko00051: Fructose and mannose metabolism; ko00520: Amino sugar and nucleotide sugar metabolism; ko01100: Metabolic pathways; ko01110: Biosynthesis of secondary metabolites; ko01240: Biosynthesis of cofactors; ko01250: Biosynthesis of nucleotide sugars
Amino sugar and nucleotide sugar metabolism	COCNU_scaffold000734G000020	20.6003	14.2412	16.995	1.21214	0.837962	0.277557	-0.255043	20.9486	11.3577	10.2406	2.04565	1.10909	1.03256	0.149379	K00847 fructokinase [EC:2.7.1.4]	ko00051: Fructose and mannose metabolism; ko00520: Amino sugar and nucleotide sugar metabolism; ko01100: Metabolic pathways; ko01110: Biosynthesis of secondary metabolites; ko01240: Biosynthesis of cofactors; ko01250: Biosynthesis of nucleotide sugars
Amino sugar and nucleotide sugar metabolism	COCNU_scaffold003228G000010	0.619633	0.357333	0.378333	1.6378	0.944493	0.711757	-0.0823874	0.862633	0.348	0.634833	1.35883	0.548175	0.44237	-0.867291	K00847 fructokinase [EC:2.7.1.4]	ko00051: Fructose and mannose metabolism; ko00520: Amino sugar and nucleotide sugar metabolism; ko01100: Metabolic pathways; ko01110: Biosynthesis of secondary metabolites; ko01240: Biosynthesis of cofactors; ko01250: Biosynthesis of nucleotide sugars
Amino sugar and nucleotide sugar metabolism	COCNU_scaffold017942G000030	0.4915	0.2381	1.0099	0.486682	0.235766	-1.03895	-2.08457	0.186433	0.0539667	0.357033	0.522173	0.151153	-0.937399	-2.72592	K00847 fructokinase [EC:2.7.1.4]	ko00500: Starch and sucrose metabolism; ko00520: Amino sugar and nucleotide sugar metabolism; ko01100: Metabolic pathways; ko01110: Biosynthesis of secondary metabolites; ko01250: Biosynthesis of nucleotide sugars
Amino sugar and nucleotide sugar metabolism	COCNU_scaffold039842G000010	2.4787	3.3675	4.01223	0.617786	0.839308	-0.694822	-0.252728	5.91493	4.32533	2.43763	2.42651	1.7744	1.27888	0.82733	K00847 fructokinase [EC:2.7.1.4]	ko00500: Starch and sucrose metabolism; ko00520: Amino sugar and nucleotide sugar metabolism; ko01100: Metabolic pathways; ko01110: Biosynthesis of secondary metabolites; ko01250: Biosynthesis of nucleotide sugars
Amino sugar and nucleotide sugar metabolism	COCNU_04G004830	2.77017	2.08663	2.50523	1.10575	0.83291	0.145028	-0.263768	2.69393	1.60887	1.86517	1.44434	0.862586	0.53041	-0.21326	K00963 UTP--glucose-1-phosphate uridylyltransferase [EC:2.7.7.9]	ko00500: Starch and sucrose metabolism; ko00520: Amino sugar and nucleotide sugar metabolism; ko01100: Metabolic pathways; ko01110: Biosynthesis of secondary metabolites; ko01250: Biosynthesis of nucleotide sugars
Amino sugar and nucleotide sugar metabolism	COCNU_04G015570	5.0889	3.21793	4.4557	1.14211	0.722206	0.191702	-0.469518	5.60037	2.74433	2.46423	2.27266	1.11367	1.18438	0.155317	K00966 mannose-1-phosphate guanylyltransferase [EC:2.7.7.13]	ko00500: Starch and sucrose metabolism; ko00520: Amino sugar and nucleotide sugar metabolism; ko01100: Metabolic pathways; ko01110: Biosynthesis of secondary metabolites; ko01250: Biosynthesis of nucleotide sugars
Amino sugar and nucleotide sugar metabolism	COCNU_08G008280	1.8125	2.6915	7.23407	0.250551	0.372059	-1.99683	-1.4264	1.40073	2.3076	4.93663	0.283743	0.467444	-1.81735	-1.09713	K00966 mannose-1-phosphate guanylyltransferase [EC:2.7.7.13]	ko00500: Starch and sucrose metabolism; ko00520: Amino sugar and nucleotide sugar metabolism; ko01100: Metabolic pathways; ko01110: Biosynthesis of secondary metabolites; ko01250: Biosynthesis of nucleotide sugars
Amino sugar and nucleotide sugar metabolism	COCNU_12G008080	4.9524	2.53477	0.785167	6.30745	3.22832	2.65706	1.69078	3.92683	3.51587	1.50517	2.6089	2.33587	1.38344	1.22396	K00966 mannose-1-phosphate guanylyltransferase [EC:2.7.7.13]	ko00500: Starch and sucrose metabolism; ko00520: Amino sugar and nucleotide sugar metabolism; ko01100: Metabolic pathways; ko01110: Biosynthesis of secondary metabolites; ko01250: Biosynthesis of nucleotide sugars
Amino sugar and nucleotide sugar metabolism	COCNU_16G008380	18.0406	14.7176	15.372	1.1736	0.957427	0.23094	-0.0627657	23.5802	18.141	11.8282	1.99355	1.5337	0.995343	0.617017	K00966 mannose-1-phosphate guanylyltransferase [EC:2.7.7.13]	ko00500: Starch and sucrose metabolism; ko00520: Amino sugar and nucleotide sugar metabolism; ko01100: Metabolic pathways; ko01110: Biosynthesis of secondary metabolites; ko01250: Biosynthesis of nucleotide sugars
Amino sugar and nucleotide sugar metabolism	COCNU_01G007180	0.7594	0.695967	0.712067	1.06647	0.97739	0.0928477	-0.0329941	0.8046	0.864833	0.7649	1.0519	1.13065	0.0730006	0.177151	K00975 glucose-1-phosphate adenylyltransferase [EC:2.7.7.27]	ko00500: Starch and sucrose metabolism; ko00520: Amino sugar and nucleotide sugar metabolism; ko01100: Metabolic pathways; ko01110: Biosynthesis of secondary metabolites; ko01250: Biosynthesis of nucleotide sugars
Amino sugar and nucleotide sugar metabolism	COCNU_01G021660	4.14067	5.28767	8.9162	0.464398	0.59304	-1.10657	-0.753798	3.0118	3.5598	4.5607	0.660381	0.780538	-0.598629	-0.357459	K00975 glucose-1-phosphate adenylyltransferase [EC:2.7.7.27]	ko00500: Starch and sucrose metabolism; ko00520: Amino sugar and nucleotide sugar metabolism; ko01100: Metabolic pathways; ko01110: Biosynthesis of secondary metabolites; ko01250: Biosynthesis of nucleotide sugars
Amino sugar and nucleotide sugar metabolism	COCNU_04G005350	2.19583	0.823467	1.65647	1.32561	0.497122	0.406659	-1.00833	2.84573	1.48257	3.7025	0.768598	0.400423	-0.379699	-1.3204	K00975 glucose-1-phosphate adenylyltransferase [EC:2.7.7.27]	ko00500: Starch and sucrose metabolism; ko00520: Amino sugar and nucleotide sugar metabolism; ko01100: Metabolic pathways; ko01110: Biosynthesis of secondary metabolites; ko01250: Biosynthesis of nucleotide sugars
Amino sugar and nucleotide sugar metabolism	COCNU_05G007520	6.47497	7.26973	15.4793	0.418298	0.469642	-1.2574	-1.09037	7.0645	6.26383	13.6076	0.519158	0.460319	-0.945753	-1.11929	K00975 glucose-1-phosphate adenylyltransferase [EC:2.7.7.27]	ko00500: Starch and sucrose metabolism; ko00520: Amino sugar and nucleotide sugar metabolism; ko01100: Metabolic pathways; ko01110: Biosynthesis of secondary metabolites; ko01250: Biosynthesis of nucleotide sugars
Amino sugar and nucleotide sugar metabolism	COCNU_06G006820	0.1724	0.0284	0.0192	8.97917	1.47917	3.16658	0.564785	0.0225333	0.1502	0.3983	0.0565738	0.377103	-4.14372	-1.40697	K00975 glucose-1-phosphate adenylyltransferase [EC:2.7.7.27]	ko00500: Starch and sucrose metabolism; ko00520: Amino sugar and nucleotide sugar metabolism; ko01100: Metabolic pathways; ko01110: Biosynthesis of secondary metabolites; ko01250: Biosynthesis of nucleotide sugars
Amino sugar and nucleotide sugar metabolism	COCNU_07G014020	1.8044	2.43393	2.37133	0.760922	1.0264	-0.394179	0.0375912	2.12753	1.6943	1.71237	1.24245	0.989449	0.31319	-0.0153023	K00975 glucose-1-phosphate adenylyltransferase [EC:2.7.7.27]	ko00500: Starch and sucrose metabolism; ko00520: Amino sugar and nucleotide sugar metabolism; ko01100: Metabolic pathways; ko01110: Biosynthesis of secondary metabolites; ko01250: Biosynthesis of nucleotide sugars
Amino sugar and nucleotide sugar metabolism	COCNU_11G006380	11.275	14.9945	15.8851	0.709785	0.943935	-0.494546	-0.0832406	11.6876	18.3247	19.2262	0.607901	0.953113	-0.718091	-0.0692814	K00975 glucose-1-phosphate adenylyltransferase [EC:2.7.7.27]	ko00520: Amino sugar and nucleotide sugar metabolism; ko01100: Metabolic pathways; ko01250: Biosynthesis of nucleotide sugars
Amino sugar and nucleotide sugar metabolism	COCNU_14G003820	0.7111	0.4022	0.131233	5.41859	3.06477	2.43792	1.61578	0.798933	0.357233	0.605733	1.31895	0.589753	0.399392	-0.761816	K00975 glucose-1-phosphate adenylyltransferase [EC:2.7.7.27]	ko00520: Amino sugar and nucleotide sugar metabolism; ko01100: Metabolic pathways
Amino sugar and nucleotide sugar metabolism	COCNU_14G004380	1.91307	1.1886	1.61487	1.18466	0.736036	0.244472	-0.442152	0.4323	0.3095	0.6107	0.707876	0.506795	-0.498431	-0.980524	K00975 glucose-1-phosphate adenylyltransferase [EC:2.7.7.27]	ko00520: Amino sugar and nucleotide sugar metabolism; ko01100: Metabolic pathways
Amino sugar and nucleotide sugar metabolism	COCNU_scaffold008009G000010	3.8504	4.7216	6.9497	0.554038	0.679396	-0.851942	-0.557675	3.07193	4.35373	5.02297	0.611577	0.866765	-0.709393	-0.206287	K00975 glucose-1-phosphate adenylyltransferase [EC:2.7.7.27]	ko00520: Amino sugar and nucleotide sugar metabolism; ko01100: Metabolic pathways
Amino sugar and nucleotide sugar metabolism	COCNU_scaffold008643G000010	5.08307	6.46767	34.7019	0.146478	0.186378	-2.77124	-2.4237	3.6276	3.15393	7.70623	0.470736	0.40927	-1.08701	-1.28887	K00975 glucose-1-phosphate adenylyltransferase [EC:2.7.7.27]	ko00520: Amino sugar and nucleotide sugar metabolism; ko01100: Metabolic pathways
Amino sugar and nucleotide sugar metabolism	COCNU_scaffold009732G000010	4.32897	3.0588	6.7894	0.637607	0.450526	-0.649261	-1.15032	2.1994	0.705867	1.39277	1.57916	0.506809	0.659156	-0.980486	K00975 glucose-1-phosphate adenylyltransferase [EC:2.7.7.27]	ko00520: Amino sugar and nucleotide sugar metabolism; ko01100: Metabolic pathways
Amino sugar and nucleotide sugar metabolism	COCNU_scaffold036128G000020	46.9522	30.9238	35.1438	1.336	0.879922	0.417922	-0.184552	52.098	29.1984	48.6717	1.0704	0.599904	0.0981448	-0.737195	K00975 glucose-1-phosphate adenylyltransferase [EC:2.7.7.27]	ko00520: Amino sugar and nucleotide sugar metabolism; ko01100: Metabolic pathways
Amino sugar and nucleotide sugar metabolism	COCNU_16G002140	251.836	96.8275	28.3022	8.8981	3.4212	3.1535	1.7745	390.598	232.931	103.523	3.77304	2.25004	1.91573	1.16995	K01097 N-acylneuraminate-9-phosphatase [EC:3.1.3.29]	ko00520: Amino sugar and nucleotide sugar metabolism; ko01100: Metabolic pathways
Amino sugar and nucleotide sugar metabolism	COCNU_01G005420	11.2638	6.0115	3.3902	3.32246	1.7732	1.73225	0.826355	15.9841	9.12833	8.151	1.96099	1.1199	0.971586	0.163374	K01183 chitinase [EC:3.2.1.14]	ko00520: Amino sugar and nucleotide sugar metabolism; ko01100: Metabolic pathways
Amino sugar and nucleotide sugar metabolism	COCNU_02G012560	31.0372	16.9948	24.4788	1.26792	0.694265	0.342464	-0.526442	13.2003	2.6096	10.0347	1.31546	0.260057	0.395565	-1.9431	K01183 chitinase [EC:3.2.1.14]	ko00520: Amino sugar and nucleotide sugar metabolism; ko01100: Metabolic pathways
Amino sugar and nucleotide sugar metabolism	COCNU_02G014700	0.422567	0.872133	1.44547	0.292339	0.603358	-1.77428	-0.728915	0.5433	0.5	0.5117	1.06175	0.977135	0.0864508	-0.0333701	K01183 chitinase [EC:3.2.1.14]	ko00520: Amino sugar and nucleotide sugar metabolism; ko01100: Metabolic pathways
Amino sugar and nucleotide sugar metabolism	COCNU_04G002990	3.14023	5.55707	7.84783	0.40014	0.708102	-1.32142	-0.497971	3.53863	4.1737	6.0789	0.582117	0.686588	-0.780618	-0.542483	K01183 chitinase [EC:3.2.1.14]	ko00520: Amino sugar and nucleotide sugar metabolism; ko01100: Metabolic pathways
Amino sugar and nucleotide sugar metabolism	COCNU_04G009610	23.2609	2.72697	0.433133	53.7038	6.29591	5.74695	2.65441	52.1167	9.88883	1.18217	44.0857	8.36501	5.46224	3.06437	K01183 chitinase [EC:3.2.1.14]	ko00520: Amino sugar and nucleotide sugar metabolism; ko01100: Metabolic pathways
Amino sugar and nucleotide sugar metabolism	COCNU_06G003490	1.07707	0.4787	0.3118	3.45435	1.53528	1.78841	0.618501	1.67927	1.05463	0.587467	2.85849	1.79522	1.51525	0.844163	K01183 chitinase [EC:3.2.1.14]	ko00520: Amino sugar and nucleotide sugar metabolism; ko01100: Metabolic pathways
Amino sugar and nucleotide sugar metabolism	COCNU_06G003500	1.0269	0.927267	0.212567	4.83095	4.36224	2.27231	2.12507	11.2846	2.42963	0.5117	22.0531	4.74816	4.46291	2.24737	K01183 chitinase [EC:3.2.1.14]	ko00520: Amino sugar and nucleotide sugar metabolism; ko01100: Metabolic pathways
Amino sugar and nucleotide sugar metabolism	COCNU_06G018660	0.233133	0.177133	0.0401	5.8138	4.41729	2.53948	2.14316	1.1465	0.348667	0.0386667	29.6509	9.01724	4.89	3.17269	K01183 chitinase [EC:3.2.1.14]	ko00520: Amino sugar and nucleotide sugar metabolism; ko01100: Metabolic pathways
Amino sugar and nucleotide sugar metabolism	COCNU_10G005000	9.2245	10.0279	8.13397	1.13407	1.23284	0.181512	0.301989	8.1153	8.80527	9.01007	0.900693	0.97727	-0.150893	-0.0331711	K01183 chitinase [EC:3.2.1.14]	ko00520: Amino sugar and nucleotide sugar metabolism; ko01100: Metabolic pathways
Amino sugar and nucleotide sugar metabolism	COCNU_11G000800	4.8675	6.75883	4.48397	1.08553	1.50733	0.118405	0.591999	5.10007	7.68547	5.23883	0.973512	1.46702	-0.0387295	0.552887	K01183 chitinase [EC:3.2.1.14]	ko00520: Amino sugar and nucleotide sugar metabolism; ko01100: Metabolic pathways
Amino sugar and nucleotide sugar metabolism	COCNU_14G001880	3.3487	2.0463	1.05877	3.16283	1.93272	1.66122	0.950633	11.3109	4.80723	1.43033	7.90788	3.36092	2.98329	1.74886	K01183 chitinase [EC:3.2.1.14]	ko00520: Amino sugar and nucleotide sugar metabolism; ko01100: Metabolic pathways
Amino sugar and nucleotide sugar metabolism	COCNU_scaffold001753G000010	0.259767	0.504867	0.5295	0.490589	0.953478	-1.02741	-0.0687283	0.167933	0.282233	0.533667	0.314678	0.528857	-1.66805	-0.919051	K01183 chitinase [EC:3.2.1.14]	ko00520: Amino sugar and nucleotide sugar metabolism; ko01100: Metabolic pathways
Amino sugar and nucleotide sugar metabolism	COCNU_scaffold006534G000030	38.7696	0	55.921	0.693293	0	-0.528463	#NUM!	50.419	0.484067	76.4712	0.65932	0.00633005	-0.600949	-7.30357	K01183 chitinase [EC:3.2.1.14]	ko00520: Amino sugar and nucleotide sugar metabolism; ko01100: Metabolic pathways
Amino sugar and nucleotide sugar metabolism	COCNU_scaffold006534G000080	9.79423	13.3909	1.69547	5.77672	7.89804	2.53025	2.9815	10.1765	12.701	1.32367	7.68811	9.59532	2.94263	3.26233	K01183 chitinase [EC:3.2.1.14]	ko00520: Amino sugar and nucleotide sugar metabolism; ko01100: Metabolic pathways
Amino sugar and nucleotide sugar metabolism	COCNU_scaffold016592G000070	1.41233	2.74073	1.3292	1.06254	2.06194	0.0875224	1.044	1.65457	3.61593	1.47427	1.1223	2.4527	0.166456	1.29437	K01183 chitinase [EC:3.2.1.14]	ko00520: Amino sugar and nucleotide sugar metabolism; ko01100: Metabolic pathways
Amino sugar and nucleotide sugar metabolism	COCNU_03G002700	1.32317	1.4785	3.0799	0.429614	0.480048	-1.21889	-1.05875	1.15977	1.1697	1.603	0.723498	0.729694	-0.46694	-0.454636	K01209 alpha-L-arabinofuranosidase [EC:3.2.1.55]	ko00520: Amino sugar and nucleotide sugar metabolism; ko01100: Metabolic pathways
Amino sugar and nucleotide sugar metabolism	COCNU_10G006440	29.7367	28.5843	27.1157	1.09666	1.05416	0.13312	0.0760963	13.921	13.5864	25.1677	0.553131	0.539835	-0.854307	-0.88941	K01209 alpha-L-arabinofuranosidase [EC:3.2.1.55]	ko00520: Amino sugar and nucleotide sugar metabolism; ko01100: Metabolic pathways
Amino sugar and nucleotide sugar metabolism	COCNU_12G005280	0.779	0.6248	1.02447	0.760396	0.609878	-0.395178	-0.713407	0.460967	0.426333	0.5548	0.83087	0.768445	-0.267305	-0.379986	K01209 alpha-L-arabinofuranosidase [EC:3.2.1.55]	ko00520: Amino sugar and nucleotide sugar metabolism; ko01100: Metabolic pathways
Amino sugar and nucleotide sugar metabolism	COCNU_15G001910	3.59913	25.0269	12.9321	0.27831	1.93525	-1.84524	0.952523	2.21817	20.1745	13.9422	0.159098	1.44701	-2.65202	0.533076	K01209 alpha-L-arabinofuranosidase [EC:3.2.1.55]	ko00520: Amino sugar and nucleotide sugar metabolism; ko01100: Metabolic pathways
Amino sugar and nucleotide sugar metabolism	COCNU_scaffold003092G000030	0.1034	0	0.140933	0.73368	0	-0.446777	#NUM!	0.0817667	0.00886667	0.160967	0.507973	0.0550839	-0.977177	-4.18223	K01209 alpha-L-arabinofuranosidase [EC:3.2.1.55]	ko00520: Amino sugar and nucleotide sugar metabolism; ko01100: Metabolic pathways
Amino sugar and nucleotide sugar metabolism	COCNU_scaffold012629G000030	1.47277	1.4643	0.545533	2.69968	2.68416	1.43279	1.42447	1.45903	1.0676	0.4048	3.60433	2.63735	1.84973	1.39909	K01209 alpha-L-arabinofuranosidase [EC:3.2.1.55]	ko00520: Amino sugar and nucleotide sugar metabolism; ko01100: Metabolic pathways
Amino sugar and nucleotide sugar metabolism	novel.10308	3.83457	3.32697	3.3649	1.13958	0.988727	0.1885	-0.0163562	1.8063	1.71467	3.58397	0.503995	0.478427	-0.98852	-1.06363	K01209 alpha-L-arabinofuranosidase [EC:3.2.1.55]	ko00520: Amino sugar and nucleotide sugar metabolism; ko01100: Metabolic pathways
Amino sugar and nucleotide sugar metabolism	novel.11072	4.72113	2.01533	1.15267	4.09584	1.74841	2.03416	0.806043	1.70993	1.0531	1.51987	1.12505	0.69289	0.169995	-0.529302	K01209 alpha-L-arabinofuranosidase [EC:3.2.1.55]	ko00520: Amino sugar and nucleotide sugar metabolism; ko01100: Metabolic pathways
Amino sugar and nucleotide sugar metabolism	novel.1174	0.834767	1.22337	2.52973	0.329982	0.483595	-1.59954	-1.04813	0.416233	0.4478	1.3936	0.298675	0.321326	-1.74335	-1.63789	K01209 alpha-L-arabinofuranosidase [EC:3.2.1.55]	ko00520: Amino sugar and nucleotide sugar metabolism; ko01100: Metabolic pathways
Amino sugar and nucleotide sugar metabolism	novel.1456	0.157733	0.581167	0.151633	1.04023	3.83271	0.0569006	1.93837	0.282333	0.114333	0.0125333	22.5266	9.12234	4.49356	3.1894	K01209 alpha-L-arabinofuranosidase [EC:3.2.1.55]	ko00520: Amino sugar and nucleotide sugar metabolism; ko01100: Metabolic pathways
Amino sugar and nucleotide sugar metabolism	novel.1461	1.25867	0.783533	0.6821	1.84528	1.14871	0.883841	0.200011	1.46703	1.30777	1.15343	1.27188	1.1338	0.346967	0.181171	K01209 alpha-L-arabinofuranosidase [EC:3.2.1.55]	ko00520: Amino sugar and nucleotide sugar metabolism; ko01100: Metabolic pathways
Amino sugar and nucleotide sugar metabolism	novel.1905	6.18203	16.7436	24.1955	0.255503	0.692012	-1.96859	-0.531132	2.03117	5.89243	15.7196	0.129213	0.374847	-2.95218	-1.41563	K01209 alpha-L-arabinofuranosidase [EC:3.2.1.55]	ko00520: Amino sugar and nucleotide sugar metabolism; ko01100: Metabolic pathways
Amino sugar and nucleotide sugar metabolism	novel.2602	2.26693	2.35507	3.43117	0.660689	0.686375	-0.597957	-0.542931	1.38637	1.53003	2.20303	0.629299	0.694512	-0.668182	-0.525928	K01209 alpha-L-arabinofuranosidase [EC:3.2.1.55]	ko00520: Amino sugar and nucleotide sugar metabolism; ko01100: Metabolic pathways
Amino sugar and nucleotide sugar metabolism	novel.3189	1.78013	2.28187	0.1267	14.05	18.01	3.8125	4.17073	0.724933	0.758067	0.0838333	8.64732	9.04254	3.11225	3.17673	K01209 alpha-L-arabinofuranosidase [EC:3.2.1.55]	ko00520: Amino sugar and nucleotide sugar metabolism; ko01100: Metabolic pathways
Amino sugar and nucleotide sugar metabolism	novel.3367	1.36957	2.2317	3.21013	0.426639	0.695205	-1.22891	-0.52449	1.03237	1.36443	1.96327	0.525841	0.694981	-0.927301	-0.524954	K01209 alpha-L-arabinofuranosidase [EC:3.2.1.55]	ko00520: Amino sugar and nucleotide sugar metabolism; ko01100: Metabolic pathways
Amino sugar and nucleotide sugar metabolism	novel.410	0.990533	1.5304	2.217	0.44679	0.690302	-1.16233	-0.5347	1.04237	1.06947	1.37913	0.755813	0.775463	-0.403899	-0.36687	K01209 alpha-L-arabinofuranosidase [EC:3.2.1.55]	ko00520: Amino sugar and nucleotide sugar metabolism; ko01100: Metabolic pathways
Amino sugar and nucleotide sugar metabolism	novel.5353	5.82993	8.1562	13.9184	0.418864	0.586	-1.25545	-0.771028	7.94043	6.61543	8.2198	0.966013	0.804817	-0.0498855	-0.313268	K01209 alpha-L-arabinofuranosidase [EC:3.2.1.55]	ko00520: Amino sugar and nucleotide sugar metabolism; ko01100: Metabolic pathways
Amino sugar and nucleotide sugar metabolism	novel.5452	1.86553	2.02223	4.62203	0.403617	0.43752	-1.30894	-1.19258	0.765133	1.38733	3.1579	0.242292	0.439321	-2.04518	-1.18665	K01209 alpha-L-arabinofuranosidase [EC:3.2.1.55]	ko00520: Amino sugar and nucleotide sugar metabolism; ko01100: Metabolic pathways
Amino sugar and nucleotide sugar metabolism	novel.5453	0.111267	0.662767	1.5833	0.0702752	0.418598	-3.83084	-1.25636	0.0459	0.4184	1.7908	0.025631	0.233639	-5.28597	-2.09765	K01209 alpha-L-arabinofuranosidase [EC:3.2.1.55]	ko00051: Fructose and mannose metabolism; ko00520: Amino sugar and nucleotide sugar metabolism; ko01100: Metabolic pathways; ko01250: Biosynthesis of nucleotide sugars
Amino sugar and nucleotide sugar metabolism	novel.5490	0.5229	0.437433	0.471333	1.10941	0.928076	0.149787	-0.107685	0.559633	0.3638	0.426733	1.31144	0.852523	0.391147	-0.230189	K01209 alpha-L-arabinofuranosidase [EC:3.2.1.55]	ko00051: Fructose and mannose metabolism; ko00520: Amino sugar and nucleotide sugar metabolism; ko01100: Metabolic pathways; ko01250: Biosynthesis of nucleotide sugars
Amino sugar and nucleotide sugar metabolism	novel.6476	0.8062	1.40493	2.04887	0.393486	0.685712	-1.34562	-0.544324	0.8694	0.788733	0.818233	1.06253	0.963947	0.0875078	-0.0529747	K01209 alpha-L-arabinofuranosidase [EC:3.2.1.55]	ko00051: Fructose and mannose metabolism; ko00520: Amino sugar and nucleotide sugar metabolism; ko01100: Metabolic pathways; ko01110: Biosynthesis of secondary metabolites; ko01240: Biosynthesis of cofactors; ko01250: Biosynthesis of nucleotide sugars
Amino sugar and nucleotide sugar metabolism	novel.6597	0.642367	0.7137	2.75713	0.232984	0.258856	-2.1017	-1.94978	0.435767	0.4831	2.08707	0.208794	0.231473	-2.25985	-2.11108	K01209 alpha-L-arabinofuranosidase [EC:3.2.1.55]	ko00051: Fructose and mannose metabolism; ko00520: Amino sugar and nucleotide sugar metabolism; ko01100: Metabolic pathways; ko01110: Biosynthesis of secondary metabolites; ko01240: Biosynthesis of cofactors; ko01250: Biosynthesis of nucleotide sugars
Amino sugar and nucleotide sugar metabolism	novel.6842	9.05797	6.284	9.12957	0.992157	0.688313	-0.0113592	-0.538863	6.7139	5.61757	10.4387	0.643174	0.538148	-0.636719	-0.893925	K01209 alpha-L-arabinofuranosidase [EC:3.2.1.55]	ko00010: Glycolysis / Gluconeogenesis; ko00030: Pentose phosphate pathway; ko00500: Starch and sucrose metabolism; ko00520: Amino sugar and nucleotide sugar metabolism; ko01100: Metabolic pathways; ko01110: Biosynthesis of secondary metabolites; ko01200: Carbon metabolism; ko01250: Biosynthesis of nucleotide sugars
Amino sugar and nucleotide sugar metabolism	novel.972	24.0395	30.0996	32.1413	0.747932	0.936476	-0.419021	-0.0946855	11.9494	19.3223	31.7672	0.376154	0.608247	-1.4106	-0.717271	K01209 alpha-L-arabinofuranosidase [EC:3.2.1.55]	ko00010: Glycolysis / Gluconeogenesis; ko00030: Pentose phosphate pathway; ko00052: Galactose metabolism; ko00230: Purine metabolism; ko00500: Starch and sucrose metabolism; ko00520: Amino sugar and nucleotide sugar metabolism; ko01100: Metabolic pathways; ko01110: Biosynthesis of secondary metabolites; ko01250: Biosynthesis of nucleotide sugars
Amino sugar and nucleotide sugar metabolism	novel.9962	12.2156	7.19057	5.52033	2.21284	1.30256	1.1459	0.38135	6.0969	5.02003	4.09853	1.48758	1.22484	0.572968	0.292589	K01209 alpha-L-arabinofuranosidase [EC:3.2.1.55]	ko00010: Glycolysis / Gluconeogenesis; ko00030: Pentose phosphate pathway; ko00052: Galactose metabolism; ko00230: Purine metabolism; ko00500: Starch and sucrose metabolism; ko00520: Amino sugar and nucleotide sugar metabolism; ko01100: Metabolic pathways; ko01110: Biosynthesis of secondary metabolites; ko01250: Biosynthesis of nucleotide sugars
Amino sugar and nucleotide sugar metabolism	COCNU_08G006900	8.30187	6.42637	3.17527	2.61454	2.02388	1.38656	1.01713	12.3737	9.9241	4.59503	2.69284	2.15974	1.42913	1.11086	K01711 GDPmannose 4,6-dehydratase [EC:4.2.1.47]	ko00010: Glycolysis / Gluconeogenesis; ko00030: Pentose phosphate pathway; ko00052: Galactose metabolism; ko00230: Purine metabolism; ko00500: Starch and sucrose metabolism; ko00520: Amino sugar and nucleotide sugar metabolism; ko01100: Metabolic pathways; ko01110: Biosynthesis of secondary metabolites; ko01250: Biosynthesis of nucleotide sugars
Amino sugar and nucleotide sugar metabolism	COCNU_09G001930	1.09877	0.1332	0.0387667	28.3431	3.43594	4.82492	1.78071	1.21567	0.294733	0.1174	10.3549	2.51051	3.37224	1.32798	K01711 GDPmannose 4,6-dehydratase [EC:4.2.1.47]	ko00010: Glycolysis / Gluconeogenesis; ko00030: Pentose phosphate pathway; ko00052: Galactose metabolism; ko00230: Purine metabolism; ko00500: Starch and sucrose metabolism; ko00520: Amino sugar and nucleotide sugar metabolism; ko01100: Metabolic pathways; ko01110: Biosynthesis of secondary metabolites; ko01250: Biosynthesis of nucleotide sugars
Amino sugar and nucleotide sugar metabolism	COCNU_02G006030	6.77863	4.84083	3.04043	2.2295	1.59215	1.15672	0.670978	8.5851	5.46663	2.83543	3.02779	1.92797	1.59827	0.947083	K01809 mannose-6-phosphate isomerase [EC:5.3.1.8]	ko00520: Amino sugar and nucleotide sugar metabolism; ko01100: Metabolic pathways; ko01250: Biosynthesis of nucleotide sugars
Amino sugar and nucleotide sugar metabolism	COCNU_02G006040	4.42083	4.17193	3.05797	1.44568	1.36428	0.531746	0.448143	7.86587	3.81307	2.99347	2.62768	1.2738	1.39379	0.349135	K01809 mannose-6-phosphate isomerase [EC:5.3.1.8]	ko00051: Fructose and mannose metabolism; ko00520: Amino sugar and nucleotide sugar metabolism; ko01100: Metabolic pathways; ko01110: Biosynthesis of secondary metabolites; ko01250: Biosynthesis of nucleotide sugars
Amino sugar and nucleotide sugar metabolism	COCNU_13G003770	43.2809	36.5896	21.4992	2.01314	1.7019	1.00944	0.76715	42.937	41.2629	40.8521	1.05104	1.01006	0.0718123	0.0144362	K01810 glucose-6-phosphate isomerase [EC:5.3.1.9]	ko00051: Fructose and mannose metabolism; ko00520: Amino sugar and nucleotide sugar metabolism; ko01100: Metabolic pathways; ko01250: Biosynthesis of nucleotide sugars
Amino sugar and nucleotide sugar metabolism	COCNU_01G013900	9.32213	6.13393	2.85597	3.26409	2.14776	1.70668	1.10283	10.5933	7.93407	4.4025	2.40619	1.80217	1.26675	0.849738	K01835 phosphoglucomutase [EC:5.4.2.2]	ko00520: Amino sugar and nucleotide sugar metabolism; ko01100: Metabolic pathways; ko01250: Biosynthesis of nucleotide sugars
Amino sugar and nucleotide sugar metabolism	COCNU_14G012730	0.1735	0.1948	1.1509	0.150752	0.169259	-2.72975	-2.5627	0.145833	0.279333	0.7405	0.196939	0.377223	-2.34418	-1.40651	K01835 phosphoglucomutase [EC:5.4.2.2]	ko00520: Amino sugar and nucleotide sugar metabolism; ko01100: Metabolic pathways; ko01250: Biosynthesis of nucleotide sugars
Amino sugar and nucleotide sugar metabolism	novel.3727	1.4514	5.34187	12.1556	0.119402	0.439457	-3.0661	-1.18621	0.813033	1.98067	5.69497	0.142763	0.347792	-2.8083	-1.5237	K01835 phosphoglucomutase [EC:5.4.2.2]	ko00520: Amino sugar and nucleotide sugar metabolism; ko01100: Metabolic pathways; ko01250: Biosynthesis of nucleotide sugars
Amino sugar and nucleotide sugar metabolism	novel.8250	14.2093	18.436	29.7508	0.477611	0.61968	-1.06609	-0.690404	13.2338	13.6785	13.1689	1.00492	1.0387	0.00708525	0.0547751	K01835 phosphoglucomutase [EC:5.4.2.2]	ko00520: Amino sugar and nucleotide sugar metabolism; ko01100: Metabolic pathways; ko01250: Biosynthesis of nucleotide sugars
Amino sugar and nucleotide sugar metabolism	COCNU_07G003000	11.0798	16.9114	22.8624	0.484628	0.739705	-1.04505	-0.434978	9.22577	7.77127	13.5754	0.679593	0.572451	-0.557258	-0.804777	K01836 phosphoacetylglucosamine mutase [EC:5.4.2.3]	ko00520: Amino sugar and nucleotide sugar metabolism; ko01100: Metabolic pathways; ko01250: Biosynthesis of nucleotide sugars
Amino sugar and nucleotide sugar metabolism	COCNU_03G008580	221.358	413.669	594.697	0.37222	0.695596	-1.42577	-0.523679	184.993	219.042	538.992	0.34322	0.406391	-1.5428	-1.29906	K01840 phosphomannomutase [EC:5.4.2.8]	ko00520: Amino sugar and nucleotide sugar metabolism; ko01100: Metabolic pathways; ko01250: Biosynthesis of nucleotide sugars
Amino sugar and nucleotide sugar metabolism	COCNU_11G005540	33.5281	29.1165	17.3648	1.93081	1.67675	0.949204	0.745671	33.6965	32.9897	25.06	1.34464	1.31643	0.427216	0.396631	K02377 GDP-L-fucose synthase [EC:1.1.1.271]	ko00520: Amino sugar and nucleotide sugar metabolism; ko01100: Metabolic pathways; ko01250: Biosynthesis of nucleotide sugars
Amino sugar and nucleotide sugar metabolism	COCNU_04G002050	9.5298	10.2937	9.49873	1.00327	1.08369	0.0047108	0.11595	7.69713	7.01213	7.02467	1.09573	0.998216	0.131891	-0.00257634	K08678 UDP-glucuronate decarboxylase [EC:4.1.1.35]	ko00520: Amino sugar and nucleotide sugar metabolism; ko01100: Metabolic pathways; ko01250: Biosynthesis of nucleotide sugars
Amino sugar and nucleotide sugar metabolism	COCNU_04G002440	8.103	10.5798	10.5119	0.770841	1.00646	-0.375495	0.00929344	10.2586	7.31973	3.33573	3.07536	2.19434	1.62075	1.13379	K08678 UDP-glucuronate decarboxylase [EC:4.1.1.35]	ko00053: Ascorbate and aldarate metabolism; ko00520: Amino sugar and nucleotide sugar metabolism; ko01100: Metabolic pathways; ko01240: Biosynthesis of cofactors; ko01250: Biosynthesis of nucleotide sugars
Amino sugar and nucleotide sugar metabolism	COCNU_04G015040	51.9249	50.6555	37.5981	1.38105	1.34729	0.465768	0.430059	48.5251	33.2512	22.9049	2.11855	1.45171	1.08308	0.537751	K08678 UDP-glucuronate decarboxylase [EC:4.1.1.35]	ko00053: Ascorbate and aldarate metabolism; ko00520: Amino sugar and nucleotide sugar metabolism; ko01100: Metabolic pathways; ko01110: Biosynthesis of secondary metabolites; ko01240: Biosynthesis of cofactors; ko01250: Biosynthesis of nucleotide sugars
Amino sugar and nucleotide sugar metabolism	COCNU_12G002470	17.6151	20.9704	18.5834	0.947894	1.12845	-0.0772018	0.174342	20.4063	13.4633	10.706	1.90607	1.25755	0.930602	0.330613	K08678 UDP-glucuronate decarboxylase [EC:4.1.1.35]	ko00053: Ascorbate and aldarate metabolism; ko00520: Amino sugar and nucleotide sugar metabolism; ko01100: Metabolic pathways; ko01110: Biosynthesis of secondary metabolites; ko01240: Biosynthesis of cofactors; ko01250: Biosynthesis of nucleotide sugars
Amino sugar and nucleotide sugar metabolism	COCNU_13G003790	0.5611	0.9964	1.55283	0.361339	0.641666	-1.46857	-0.640106	0.723667	1.19207	2.171	0.333333	0.549086	-1.58496	-0.864895	K08678 UDP-glucuronate decarboxylase [EC:4.1.1.35]	ko00520: Amino sugar and nucleotide sugar metabolism; ko01100: Metabolic pathways; ko01250: Biosynthesis of nucleotide sugars
Amino sugar and nucleotide sugar metabolism	novel.5511	1.20073	1.56043	1.95683	0.61361	0.797428	-0.704605	-0.326574	0.8965	1.19233	1.43503	0.624724	0.830875	-0.678709	-0.267297	K08678 UDP-glucuronate decarboxylase [EC:4.1.1.35]	ko00520: Amino sugar and nucleotide sugar metabolism; ko01100: Metabolic pathways; ko01250: Biosynthesis of nucleotide sugars
Amino sugar and nucleotide sugar metabolism	novel.5626	0.4529	0.0467667	0	#DIV/0!	#DIV/0!	#DIV/0!	#DIV/0!	0.593767	0	0	#DIV/0!	#DIV/0!	#DIV/0!	#DIV/0!	K08678 UDP-glucuronate decarboxylase [EC:4.1.1.35]	ko00040: Pentose and glucuronate interconversions; ko00052: Galactose metabolism; ko00053: Ascorbate and aldarate metabolism; ko00520: Amino sugar and nucleotide sugar metabolism; ko01100: Metabolic pathways; ko01110: Biosynthesis of secondary metabolites; ko01250: Biosynthesis of nucleotide sugars
Amino sugar and nucleotide sugar metabolism	COCNU_scaffold159321G000010	2.43537	6.87143	1.51577	1.60669	4.53331	0.684091	2.18056	4.34027	9.83627	0.867567	5.0028	11.3378	2.32274	3.50306	K08679 UDP-glucuronate 4-epimerase [EC:5.1.3.6]	ko00040: Pentose and glucuronate interconversions; ko00052: Galactose metabolism; ko00053: Ascorbate and aldarate metabolism; ko00520: Amino sugar and nucleotide sugar metabolism; ko01100: Metabolic pathways; ko01110: Biosynthesis of secondary metabolites; ko01250: Biosynthesis of nucleotide sugars
Amino sugar and nucleotide sugar metabolism	COCNU_08G000820	18.7107	31.6902	29.2765	0.639103	1.08244	-0.645879	0.114292	18.5208	32.523	33.0267	0.560784	0.98475	-0.834484	-0.022171	K10046 GDP-D-mannose 3', 5'-epimerase [EC:5.1.3.18 5.1.3.-]	ko00040: Pentose and glucuronate interconversions; ko00052: Galactose metabolism; ko00053: Ascorbate and aldarate metabolism; ko00520: Amino sugar and nucleotide sugar metabolism; ko01100: Metabolic pathways; ko01110: Biosynthesis of secondary metabolites; ko01250: Biosynthesis of nucleotide sugars
Amino sugar and nucleotide sugar metabolism	COCNU_11G013620	18.9303	14.6164	13.5936	1.3926	1.07525	0.477776	0.104667	16.9257	9.6309	6.63293	2.55177	1.45198	1.3515	0.538024	K12446 L-arabinokinase [EC:2.7.1.46]	ko00520: Amino sugar and nucleotide sugar metabolism; ko01100: Metabolic pathways; ko01250: Biosynthesis of nucleotide sugars
Amino sugar and nucleotide sugar metabolism	novel.6222	16.0621	25.561	12.4862	1.28639	2.04715	0.363333	1.03361	14.5433	16.2418	10.4443	1.39247	1.55509	0.477643	0.637	K12446 L-arabinokinase [EC:2.7.1.46]	ko00520: Amino sugar and nucleotide sugar metabolism; ko01100: Metabolic pathways; ko01250: Biosynthesis of nucleotide sugars
Amino sugar and nucleotide sugar metabolism	COCNU_scaffold004188G000010	0.288967	0.348733	0.354233	0.815752	0.984474	-0.293797	-0.0225757	0.2854	0.260967	0.4184	0.682122	0.623725	-0.551898	-0.681017	K12447 UDP-sugar pyrophosphorylase [EC:2.7.7.64]	ko00520: Amino sugar and nucleotide sugar metabolism; ko01100: Metabolic pathways; ko01250: Biosynthesis of nucleotide sugars
Amino sugar and nucleotide sugar metabolism	novel.4733	0.0434333	0.0194667	0.392233	0.110733	0.0496303	-3.17484	-4.33263	0.0478333	0.00396667	0.081	0.590535	0.0489712	-0.759906	-4.35192	K12447 UDP-sugar pyrophosphorylase [EC:2.7.7.64]	ko00520: Amino sugar and nucleotide sugar metabolism; ko01100: Metabolic pathways; ko01250: Biosynthesis of nucleotide sugars
Amino sugar and nucleotide sugar metabolism	novel.523	1.47297	2.00793	1.85897	0.792358	1.08013	-0.335776	0.11121	0.751667	1.25227	1.82733	0.411346	0.685297	-1.28157	-0.545198	K12447 UDP-sugar pyrophosphorylase [EC:2.7.7.64]	ko00520: Amino sugar and nucleotide sugar metabolism; ko00523: Polyketide sugar unit biosynthesis; ko01100: Metabolic pathways; ko01110: Biosynthesis of secondary metabolites; ko01250: Biosynthesis of nucleotide sugars
Amino sugar and nucleotide sugar metabolism	COCNU_scaffold047479G000030	8.35387	10.5218	4.5746	1.82614	2.30005	0.868799	1.20166	10.0754	8.5289	6.1063	1.65	1.39674	0.722467	0.482061	K12448 UDP-arabinose 4-epimerase [EC:5.1.3.5]	ko00520: Amino sugar and nucleotide sugar metabolism; ko01100: Metabolic pathways; ko01250: Biosynthesis of nucleotide sugars
Amino sugar and nucleotide sugar metabolism	novel.1202	0.3668	3.05447	0.347633	1.05513	8.78646	0.0774272	3.13528	0.5113	2.3358	0.1067	4.79194	21.8913	2.26061	4.45228	K12448 UDP-arabinose 4-epimerase [EC:5.1.3.5]	ko00520: Amino sugar and nucleotide sugar metabolism; ko01100: Metabolic pathways; ko01250: Biosynthesis of nucleotide sugars
Amino sugar and nucleotide sugar metabolism	COCNU_09G007410	2.38843	2.41137	2.42923	0.983205	0.992645	-0.0244365	-0.01065	1.91047	1.40973	1.33507	1.43099	1.05593	0.517013	0.0785105	K12450 UDP-glucose 4,6-dehydratase [EC:4.2.1.76]	ko00520: Amino sugar and nucleotide sugar metabolism; ko01100: Metabolic pathways
Amino sugar and nucleotide sugar metabolism	COCNU_10G005510	88.1395	53.1065	18.7584	4.69867	2.83108	2.23225	1.50135	80.2534	45.0799	16.065	4.99553	2.80609	2.32064	1.48856	K12451 3,5-epimerase/4-reductase [EC:5.1.3.- 1.1.1.-]	ko00520: Amino sugar and nucleotide sugar metabolism; ko01100: Metabolic pathways
Amino sugar and nucleotide sugar metabolism	COCNU_06G015840	47.6062	26.9842	17.6886	2.69136	1.52552	1.42833	0.6093	75.4779	42.8944	21.4793	3.51398	1.99701	1.8131	0.99784	K13379 reversibly glycosylated polypeptide / UDP-arabinopyranose mutase [EC:2.4.1.- 5.4.99.30]	ko00520: Amino sugar and nucleotide sugar metabolism; ko01100: Metabolic pathways
Amino sugar and nucleotide sugar metabolism	COCNU_14G011370	6.57783	6.309	6.554	1.00364	0.962618	0.00523678	-0.0549643	7.81337	8.7163	5.34457	1.46193	1.63087	0.547871	0.705643	K13379 reversibly glycosylated polypeptide / UDP-arabinopyranose mutase [EC:2.4.1.- 5.4.99.30]	ko00520: Amino sugar and nucleotide sugar metabolism; ko01100: Metabolic pathways
Amino sugar and nucleotide sugar metabolism	COCNU_01G013080	0.872667	1.14007	1.9617	0.444852	0.581163	-1.1686	-0.782986	0.795067	1.07453	1.86943	0.425298	0.574791	-1.23345	-0.798891	K13648 alpha-1,4-galacturonosyltransferase [EC:2.4.1.43]	ko00520: Amino sugar and nucleotide sugar metabolism; ko01100: Metabolic pathways
Amino sugar and nucleotide sugar metabolism	COCNU_09G000910	21.779	11.6415	9.38417	2.32082	1.24055	1.21464	0.310981	15.6251	9.07473	9.68227	1.61379	0.937253	0.690449	-0.0934896	K13648 alpha-1,4-galacturonosyltransferase [EC:2.4.1.43]	ko00520: Amino sugar and nucleotide sugar metabolism; ko01100: Metabolic pathways
Amino sugar and nucleotide sugar metabolism	COCNU_13G002340	0.120267	0.250867	0.468933	0.256469	0.534973	-1.96315	-0.902462	0.140933	0.4785	0.687933	0.204865	0.695562	-2.28726	-0.52375	K13648 alpha-1,4-galacturonosyltransferase [EC:2.4.1.43]	ko00520: Amino sugar and nucleotide sugar metabolism; ko01100: Metabolic pathways
Amino sugar and nucleotide sugar metabolism	COCNU_scaffold000481G000010	3.47843	3.1387	3.83663	0.906637	0.818087	-0.141403	-0.289674	2.84397	1.49157	4.65347	0.61115	0.320528	-0.710401	-1.64148	K13648 alpha-1,4-galacturonosyltransferase [EC:2.4.1.43]	ko00520: Amino sugar and nucleotide sugar metabolism; ko01100: Metabolic pathways
Amino sugar and nucleotide sugar metabolism	COCNU_scaffold003614G000020	0.3877	0.2942	0.4461	0.869088	0.659493	-0.202426	-0.60057	0.339733	0.341467	0.439767	0.772531	0.776472	-0.372335	-0.364994	K13648 alpha-1,4-galacturonosyltransferase [EC:2.4.1.43]	ko00520: Amino sugar and nucleotide sugar metabolism; ko01100: Metabolic pathways
Amino sugar and nucleotide sugar metabolism	novel.11794	10.2184	6.67953	8.41487	1.21433	0.793778	0.280157	-0.333193	8.9883	5.11267	4.92963	1.82332	1.03713	0.866568	0.0525956	K13648 alpha-1,4-galacturonosyltransferase [EC:2.4.1.43]	ko00520: Amino sugar and nucleotide sugar metabolism; ko01100: Metabolic pathways
Amino sugar and nucleotide sugar metabolism	COCNU_05G006350	0.1399	0.765767	0.0294	4.7585	26.0465	2.25051	4.70302	0.3352	1.32263	0.371667	0.901883	3.55865	-0.148987	1.83133	K15920 xylan 1,4-beta-xylosidase [EC:3.2.1.37]	ko00520: Amino sugar and nucleotide sugar metabolism; ko01100: Metabolic pathways
Amino sugar and nucleotide sugar metabolism	COCNU_13G006990	1.95843	0.585367	0.3658	5.35384	1.60024	2.42057	0.678286	5.18623	1.11463	0.159833	32.4478	6.97372	5.02005	2.80193	K15920 xylan 1,4-beta-xylosidase [EC:3.2.1.37]	ko00520: Amino sugar and nucleotide sugar metabolism; ko01100: Metabolic pathways
Amino sugar and nucleotide sugar metabolism	novel.7884	4.69533	6.10357	10.534	0.445733	0.579418	-1.16575	-0.787324	3.67053	3.1375	5.43397	0.67548	0.577387	-0.566016	-0.79239	K15920 xylan 1,4-beta-xylosidase [EC:3.2.1.37]	ko00040: Pentose and glucuronate interconversions; ko00053: Ascorbate and aldarate metabolism; ko00520: Amino sugar and nucleotide sugar metabolism; ko01100: Metabolic pathways; ko01250: Biosynthesis of nucleotide sugars
Amino sugar and nucleotide sugar metabolism	COCNU_02G019250	110.305	125.091	46.2393	2.38553	2.70529	1.25431	1.43578	98.157	73.4239	44.3493	2.21327	1.65558	1.14618	0.727338	K16190 glucuronokinase [EC:2.7.1.43]	--
Amino sugar and nucleotide sugar metabolism	COCNU_scaffold031272G000010	6.02953	4.74843	4.05973	1.4852	1.16964	0.570661	0.226067	5.56153	7.5056	2.46183	2.2591	3.04878	1.17575	1.60823	K17771 mitochondrial import receptor subunit TOM7	ko00520: Amino sugar and nucleotide sugar metabolism; ko01100: Metabolic pathways; ko01250: Biosynthesis of nucleotide sugars
Amino sugar and nucleotide sugar metabolism	COCNU_contig69561301G000010	54.2645	90.8789	118.911	0.456345	0.764258	-1.1318	-0.387868	39.8545	50.4959	59.1713	0.673544	0.853384	-0.570156	-0.228732	K18674 N-acetylgalactosamine kinase [EC:2.7.1.157]	ko00520: Amino sugar and nucleotide sugar metabolism; ko01100: Metabolic pathways; ko01250: Biosynthesis of nucleotide sugars
Amino sugar and nucleotide sugar metabolism	COCNU_01G007800	3.88653	3.45553	0.479967	8.09751	7.19953	3.01748	2.8479	3.64997	3.1635	0.402133	9.07651	7.86679	3.18214	2.97578	K18677 galacturonokinase [EC:2.7.1.44]	ko00520: Amino sugar and nucleotide sugar metabolism; ko01100: Metabolic pathways; ko04016: MAPK signaling pathway - plant
Amino sugar and nucleotide sugar metabolism	COCNU_01G022440	0.8482	0.426367	0.0888667	9.54464	4.79782	3.25469	2.26238	1.04707	0.0800667	0.3375	3.10242	0.237235	1.63339	-2.07561	K20547 basic endochitinase B [EC:3.2.1.14]	ko00520: Amino sugar and nucleotide sugar metabolism; ko01100: Metabolic pathways; ko04016: MAPK signaling pathway - plant
Amino sugar and nucleotide sugar metabolism	COCNU_07G014740	0.5799	0.9909	0	#DIV/0!	#DIV/0!	#DIV/0!	#DIV/0!	0.925267	0.358833	0.190867	4.84771	1.88002	2.2773	0.910749	K20547 basic endochitinase B [EC:3.2.1.14]	ko00520: Amino sugar and nucleotide sugar metabolism; ko01100: Metabolic pathways; ko04016: MAPK signaling pathway - plant
Amino sugar and nucleotide sugar metabolism	COCNU_scaffold019103G000050	14.1061	19.3091	18.0972	0.77946	1.06696	-0.359453	0.0935093	16.2174	20.1849	11.3581	1.42783	1.77714	0.513828	0.829559	K20547 basic endochitinase B [EC:3.2.1.14]	--
