# Supplementary material for: Transcriptome sequencing of Cocos nucifera leaves in response to Rhynchophorus ferrugineus infestation
Source: Front Genet. 2023 Feb 7;14:1115392. doi: 10.3389/fgene.2023.1115392 (PMC9942928; doi:10.3389/fgene.2023.1115392)
Supplement: Supplementary file 5 [file Table4.XLSX]

## Sheet: Table 2A
Supplementary Table 2A: Six hundred and sixty two differentially expressed genes detected commonly among 5 days after inoculation (DAI) CK_vs_C; 5 DAI CK_vs_D, 20 DAI CK_vs_C and 20 DAI CK_vs_D. Two red weevil (RPW) densities (C and D) relative to the CK (no RPW). (CK=no RPW; C=15 males and 21 females; D=20 males and 28 females)
Gene	5DAIC	5DAID	5DAICK	C/CK	D/CK	log2FC(C/CK)	log2FC(D/CK)	20DAIC	20DAID	20DAICK	C/CK	D/CK	log2FC(C/CK)	log2FC(D/CK)	KEGG	KEGG pathway	TF-Family
COCNU_15G006330	6.6395	6.49003	0	#DIV/0!	#DIV/0!	#DIV/0!	#DIV/0!	4.22887	2.95123	0	#DIV/0!	#DIV/0!	#DIV/0!	#DIV/0!	K01102 pyruvate dehydrogenase phosphatase [EC:3.1.3.43] | (RefSeq) putative protein phosphatase 2C 46 (A)	--	--
COCNU_05G004480	88.3947	42.9221	13.2505	6.67104	3.23928	2.73791	1.69567	161.713	91.7849	23.2857	6.94474	3.94169	2.79592	1.97881	K08287 dual-specificity kinase [EC:2.7.12.1] | (RefSeq) serine/threonine-protein kinase AFC2-like (A)	--	--
COCNU_03G002950	484.646	423.034	156.449	3.09779	2.70398	1.63124	1.43508	616.487	492.6	241.465	2.55311	2.04005	1.35226	1.0286	K01915 glutamine synthetase [EC:6.3.1.2] | (RefSeq) glutamine synthetase nodule isozyme (A)	ko00220: Arginine biosynthesis; ko00250: Alanine, aspartate and glutamate metabolism; ko00630: Glyoxylate and dicarboxylate metabolism; ko00910: Nitrogen metabolism; ko01100: Metabolic pathways; ko01230: Biosynthesis of amino acids	--
COCNU_01G008610	17.0414	4.79043	0.7188	23.7081	6.66449	4.56731	2.73649	48.5769	19.4564	4.31913	11.2469	4.5047	3.49146	2.17143	K01904 4-coumarate--CoA ligase [EC:6.2.1.12] | (RefSeq) 4-coumarate--CoA ligase 2 (A)	ko00130: Ubiquinone and other terpenoid-quinone biosynthesis; ko00940: Phenylpropanoid biosynthesis; ko01100: Metabolic pathways; ko01110: Biosynthesis of secondary metabolites	--
COCNU_scaffold008687G000010	28.3036	35.0619	9.7595	2.90011	3.59259	1.53611	1.84503	29.2979	35.9983	13.1817	2.22262	2.73094	1.15226	1.4494	K01662 1-deoxy-D-xylulose-5-phosphate synthase [EC:2.2.1.7] | (RefSeq) probable 1-deoxy-D-xylulose-5-phosphate synthase, chloroplastic (A)	ko00730: Thiamine metabolism; ko00900: Terpenoid backbone biosynthesis; ko01100: Metabolic pathways; ko01110: Biosynthesis of secondary metabolites	--
COCNU_06G013430	50.2231	26.7778	7.90177	6.35594	3.38884	2.6681	1.76079	58.152	61.6693	17.4217	3.33791	3.5398	1.73895	1.82367	K01662 1-deoxy-D-xylulose-5-phosphate synthase [EC:2.2.1.7] | (RefSeq) probable 1-deoxy-D-xylulose-5-phosphate synthase 2, chloroplastic (A)	ko00730: Thiamine metabolism; ko00900: Terpenoid backbone biosynthesis; ko01100: Metabolic pathways; ko01110: Biosynthesis of secondary metabolites	--
COCNU_scaffold006534G000080	9.79423	13.3909	1.69547	5.77672	7.89804	2.53025	2.9815	10.1765	12.701	1.32367	7.68811	9.59532	2.94263	3.26233	K01183 chitinase [EC:3.2.1.14] | (RefSeq) endochitinase EP3-like (A)	ko00520: Amino sugar and nucleotide sugar metabolism; ko01100: Metabolic pathways	--
COCNU_06G003500	1.0269	0.927267	0.212567	4.83095	4.36224	2.27231	2.12507	11.2846	2.42963	0.5117	22.0531	4.74816	4.46291	2.24737	K01183 chitinase [EC:3.2.1.14] | (RefSeq) acidic endochitinase (A)	ko00520: Amino sugar and nucleotide sugar metabolism; ko01100: Metabolic pathways	--
COCNU_04G009610	23.2609	2.72697	0.433133	53.7038	6.29591	5.74695	2.65441	52.1167	9.88883	1.18217	44.0857	8.36501	5.46224	3.06437	K01183 chitinase [EC:3.2.1.14] | (RefSeq) acidic endochitinase (A)	ko00520: Amino sugar and nucleotide sugar metabolism; ko01100: Metabolic pathways	--
COCNU_14G001870	22.1297	8.02553	1.67233	13.2328	4.799	3.72605	2.26273	75.0591	14.6517	4.1307	18.171	3.54703	4.18357	1.82661	K01183 chitinase [EC:3.2.1.14] | (RefSeq) acidic endochitinase (A)	ko00520: Amino sugar and nucleotide sugar metabolism; ko01100: Metabolic pathways	--
COCNU_01G002110	306.71	147.803	43.3658	7.07264	3.40829	2.82225	1.76905	492.295	361.677	78.3466	6.28355	4.61637	2.65158	2.20676	K00799 glutathione S-transferase [EC:2.5.1.18] | (RefSeq) GST; probable glutathione S-transferase GSTF1 (A)	ko00480: Glutathione metabolism; ko01100: Metabolic pathways	--
COCNU_07G007380	77.3948	77.3412	33.7287	2.29463	2.29304	1.19826	1.19726	118.663	86.2749	36.7855	3.22581	2.34535	1.68966	1.2298	K00799 glutathione S-transferase [EC:2.5.1.18] | (RefSeq) glutathione S-transferase U17-like (A)	ko00480: Glutathione metabolism; ko01100: Metabolic pathways	--
COCNU_08G005080	64.5643	19.2754	9.9802	6.46924	1.93137	2.6936	0.949623	144.684	50.6305	23.3721	6.19047	2.16628	2.63005	1.11522	K00588 caffeoyl-CoA O-methyltransferase [EC:2.1.1.104] | (RefSeq) caffeoyl-CoA O-methyltransferase-like (A)	ko00940: Phenylpropanoid biosynthesis; ko00941: Flavonoid biosynthesis; ko00945: Stilbenoid, diarylheptanoid and gingerol biosynthesis; ko01100: Metabolic pathways; ko01110: Biosynthesis of secondary metabolites	--
COCNU_scaffold000819G000030	45.9258	7.96583	1.00603	45.6503	7.91806	5.51255	2.98515	131.72	28.0459	10.8134	12.1812	2.59363	3.60659	1.37497	K00366 ferredoxin-nitrite reductase [EC:1.7.7.1] | (RefSeq) ferredoxin--nitrite reductase, chloroplastic (A)	ko00910: Nitrogen metabolism; ko01100: Metabolic pathways	--
COCNU_06G014360	1.94537	0.738333	0.0937333	20.7543	7.87696	4.37534	2.97764	3.9735	1.68483	0.363333	10.9362	4.63716	3.45104	2.21324	K00276 primary-amine oxidase [EC:1.4.3.21] | (RefSeq) primary amine oxidase (A)	ko00260: Glycine, serine and threonine metabolism; ko00350: Tyrosine metabolism; ko00360: Phenylalanine metabolism; ko00410: beta-Alanine metabolism; ko00950: Isoquinoline alkaloid biosynthesis; ko00960: Tropane, piperidine and pyridine alkaloid biosynthesis; ko01100: Metabolic pathways; ko01110: Biosynthesis of secondary metabolites	--
COCNU_14G004370	2.2461	1.10893	0.106067	21.1763	10.4551	4.40438	3.38613	4.7239	1.18393	0.4227	11.1755	2.80088	3.48227	1.48588	K25731 VPS35 endosomal protein-sorting factor-like | (RefSeq) UPF0505 protein C16orf62 homolog isoform X1 (A)	--	WRKY
COCNU_01G005130	28.3548	9.60327	3.33347	8.50611	2.88086	3.0885	1.5265	64.1459	9.22877	4.74903	13.5071	1.94329	3.75565	0.958504	K25731 VPS35 endosomal protein-sorting factor-like | (RefSeq) UPF0505 protein C16orf62 homolog isoform X1 (A)	--	WRKY
COCNU_11G012030	65.2955	31.7459	5.55673	11.7507	5.71305	3.55467	2.51426	107.079	26.2995	12.8921	8.30581	2.03998	3.05412	1.02855	K25731 VPS35 endosomal protein-sorting factor-like | (RefSeq) UPF0505 protein C16orf62 homolog isoform X1 (A)	--	WRKY
COCNU_09G006830	0	0	3.94533	0	0	#NUM!	#NUM!	0.108667	0	5.9794	0.0181735	0	-5.78202	#NUM!	K25507 high mobility group B protein, plant | (RefSeq) high mobility group B protein 7-like (A)	--	--
COCNU_04G008710	24.962	6.77383	1.18523	21.0609	5.71519	4.39649	2.5148	72.9228	20.8147	3.17643	22.9574	6.55285	4.52089	2.71212	K25108 licheninase [EC:3.2.1.73] | (RefSeq) glucan endo-1,3-beta-glucosidase (A)	--	--
COCNU_contig69383855G000010	56.4589	6.6819	0.578633	97.5729	11.5477	6.60841	3.52954	113.8	25.5668	0.913233	124.612	27.9959	6.9613	4.80715	K25108 licheninase [EC:3.2.1.73] | (RefSeq) glucan endo-1,3-beta-glucosidase (A)	--	--
COCNU_09G005330	20.6944	4.80873	2.20697	9.37684	2.17889	3.2291	1.12359	33.7367	16.6285	4.0355	8.35998	4.12055	3.0635	2.04284	K25075 pterocarpan synthase [EC:4.2.1.139] | (RefSeq) dirigent protein 22-like (A)	ko00943: Isoflavonoid biosynthesis; ko01100: Metabolic pathways; ko01110: Biosynthesis of secondary metabolites	--
novel.5447	0	0.1684	1.2179	0	0.138271	#NUM!	-2.85443	0	0.108733	2.3857	0	0.0455771	#NUM!	-4.45555	K24976 Trk/Ktr/HKT type cation transporter | (RefSeq) cation transporter HKT1-like isoform X1 (A)	--	--
COCNU_01G021160	4.4039	3.67477	1.73523	2.53793	2.11774	1.34365	1.08252	7.40047	2.46913	0.576667	12.8332	4.28173	3.68181	2.0982	K24917 amino acid permease | (RefSeq) amino acid permease 6-like isoform X1 (A)	--	--
COCNU_11G002170	13.5697	43.1998	2.24543	6.04324	19.2389	2.59532	4.26596	17.911	52.4024	2.65003	6.75877	19.7742	2.75676	4.30555	K24917 amino acid permease | (RefSeq) Amino acid permease 2 (A)	--	--
COCNU_11G002130	61.3025	8.97147	22.9517	2.67093	0.390884	1.41734	-1.35519	71.6327	11.4076	28.5517	2.50888	0.399543	1.32704	-1.32358	K24917 amino acid permease | (RefSeq) Amino acid permease 2 (A)	--	--
novel.6341	5.87797	2.48343	18.0981	0.324784	0.137221	-1.62245	-2.86543	3.5574	1.5649	9.9156	0.358768	0.157822	-1.47888	-2.66363	K24739 WD repeat-containing protein 13 | (RefSeq) WD repeat-containing protein 13 isoform X1 (A)	--	--
COCNU_14G000720	14.8361	51.598	186.24	0.079661	0.277051	-3.64998	-1.85178	11.6611	17.1524	47.6882	0.244528	0.359678	-2.03193	-1.47522	K24687 AN1-type zinc finger protein 5/6 | (RefSeq) zinc finger A20 and AN1 domain-containing stress-associated protein 12-like (A)	--	--
COCNU_10G006220	102.403	54.3993	15.4529	6.62677	3.52032	2.72831	1.81571	134.087	79.1452	39.2018	3.42043	2.01892	1.77418	1.01358	K24028 salicylic acid 3-hydroxylase [EC:1.14.11.-] | (RefSeq) protein DOWNY MILDEW RESISTANCE 6 (A)	--	--
COCNU_08G007860	131.869	13.0037	3.4553	38.1643	3.76341	5.25415	1.91204	290.438	31.5159	14.8061	19.6161	2.12858	4.29397	1.08989	K24028 salicylic acid 3-hydroxylase [EC:1.14.11.-] | (RefSeq) protein DMR6-LIKE OXYGENASE 2 (A)	--	--
COCNU_10G006260	23.37	20.4164	1.2336	18.9446	16.5503	4.24371	4.04878	50.6277	24.079	6.223	8.13557	3.86936	3.02424	1.95209	K24028 salicylic acid 3-hydroxylase [EC:1.14.11.-] | (RefSeq) LOW QUALITY PROTEIN: protein DMR6-LIKE OXYGENASE 2-like (A)	--	--
COCNU_10G004440	2.52177	2.02367	0.5986	4.21277	3.38067	2.07477	1.75731	4.4955	3.29177	0.155867	28.842	21.1191	4.8501	4.40048	K23872 putative homogalacturonan methyltransferase [EC:2.1.1.-] | (RefSeq) probable pectin methyltransferase QUA3 (A)	--	--
COCNU_scaffold001054G000120	41.1832	16.9224	7.3856	5.57615	2.29127	2.47927	1.19615	43.6104	19.4177	6.9637	6.26254	2.78842	2.64675	1.47945	K23677 MFS transporter, Spinster family, sphingosine-1-phosphate transporter | (RefSeq) uncharacterized LOC105802280 (A)	--	--
COCNU_09G005850	5.69973	3.56237	0.482333	11.817	7.38569	3.56279	2.88473	10.5263	3.62897	1.36777	7.69595	2.65321	2.9441	1.40774	K23618 acyl-activating enzyme 11/12 [EC:6.2.1.2 6.2.1.-] | (RefSeq) trans-cinnamate:CoA ligase, peroxisomal-like (A)	--	--
COCNU_06G000260	6.69243	1.9131	0.167467	39.9628	11.4238	5.32058	3.51397	20.7886	11.4969	0.906767	22.9261	12.679	4.51892	3.66437	K23618 acyl-activating enzyme 11/12 [EC:6.2.1.2 6.2.1.-] | (RefSeq) butyrate--CoA ligase AAE11, peroxisomal-like (A)	--	--
COCNU_09G006500	50.0083	23.9474	5.611	8.91255	4.26794	3.15584	2.09354	65.3233	24.2376	9.84423	6.63569	2.46211	2.73025	1.2999	K23618 acyl-activating enzyme 11/12 [EC:6.2.1.2 6.2.1.-] | (RefSeq) butyrate--CoA ligase AAE11, peroxisomal-like (A)	--	--
COCNU_03G008490	1.13037	1.09837	3.6655	0.30838	0.29965	-1.69722	-1.73865	0.779633	1.13523	3.2591	0.239217	0.348327	-2.06361	-1.52148	K23541 Ca2+/H+ antiporter, TMEM165/GDT1 family | (RefSeq) pentatricopeptide repeat-containing protein At5g04780, mitochondrial-like (A)	--	--
COCNU_08G004400	9.0149	8.57853	2.65533	3.39502	3.23068	1.76342	1.69184	4.53657	5.3148	1.717	2.64215	3.0954	1.40171	1.63013	K23541 Ca2+/H+ antiporter, TMEM165/GDT1 family | (RefSeq) pentatricopeptide repeat-containing protein At5g04780, mitochondrial-like (A)	--	--
COCNU_scaffold006950G000050	103.334	23.3515	7.44237	13.8845	3.13764	3.7954	1.64968	234.324	44.8474	13.453	17.418	3.33363	4.12251	1.7371	K23050 phenylcoumaran benzylic ether reductase [EC:1.3.1.-] | (RefSeq) isoflavone reductase-like protein (A)	--	--
COCNU_13G000790	359.489	345.433	137.48	2.61485	2.51261	1.38673	1.32919	578.114	449.509	52.1896	11.0772	8.613	3.46952	3.10652	K23050 phenylcoumaran benzylic ether reductase [EC:1.3.1.-] | (RefSeq) isoflavone reductase-like protein (A)	--	--
COCNU_01G009320	1.75033	0.8476	0.158933	11.013	5.33305	3.46114	2.41496	1.3085	1.46723	0.105867	12.3599	13.8593	3.62759	3.79278	K22804 structural maintenance of chromosomes protein 6 | (RefSeq) structural maintenance of chromosomes protein 6B-like (A)	--	--
COCNU_03G016690	4.81533	1.28123	0.212767	22.632	6.02178	4.50029	2.59019	7.6559	2.80527	0.604033	12.6746	4.64422	3.66387	2.21544	K22771 flavonol-3-O-L-rhamnoside-7-O-glucosyltransferase [EC:2.4.1.-] | (RefSeq) UDP-glycosyltransferase 73C6-like (A)	ko00944: Flavone and flavonol biosynthesis	--
COCNU_11G010100	12.3065	12.2704	5.5536	2.21596	2.20944	1.14793	1.14368	15.7267	19.892	4.8876	3.21767	4.06989	1.68602	2.02499	K22596 gamma-glutamylcyclotransferase, plant [EC:4.3.2.9] | (RefSeq) gamma-glutamylcyclotransferase 2-2-like (A)	ko00480: Glutathione metabolism; ko01100: Metabolic pathways	--
COCNU_01G007760	76.8478	45.1981	20.4889	3.75071	2.20599	1.90716	1.14142	112.83	69.3352	16.7762	6.72557	4.13294	2.74966	2.04717	K22596 gamma-glutamylcyclotransferase, plant [EC:4.3.2.9] | (RefSeq) gamma-glutamylcyclotransferase 2-1 (A)	ko00480: Glutathione metabolism; ko01100: Metabolic pathways	--
COCNU_scaffold008698G000020	27.9265	3.44417	1.73063	16.1366	1.99012	4.01226	0.992855	32.6302	4.95203	1.9133	17.0544	2.58822	4.09207	1.37196	K22588 acetylserotonin O-methyltransferase, plant [EC:2.1.1.4] | (RefSeq) trans-resveratrol di-O-methyltransferase-like (A)	ko00380: Tryptophan metabolism; ko01100: Metabolic pathways; ko01110: Biosynthesis of secondary metabolites	--
COCNU_scaffold014566G000010	30.2396	26.1382	8.99107	3.3633	2.90713	1.74988	1.5396	45.5641	37.4786	7.31023	6.23292	5.12687	2.63991	2.35808	K22588 acetylserotonin O-methyltransferase, plant [EC:2.1.1.4] | (RefSeq) (R,S)-reticuline 7-O-methyltransferase-like (A)	ko00380: Tryptophan metabolism; ko01100: Metabolic pathways; ko01110: Biosynthesis of secondary metabolites	--
COCNU_07G002270	63.9394	42.0797	8.94303	7.14964	4.70531	2.83787	2.23429	75.1424	63.7957	16.9635	4.42964	3.76075	2.14719	1.91102	K22547 arsenate reductase [EC:1.20.4.1] | (RefSeq) rhodanese-like domain-containing protein 19, mitochondrial (A)	--	--
COCNU_11G004670	0.932967	1.11787	0.246567	3.78383	4.53373	1.91985	2.1807	1.7533	1.13383	0.0660333	26.5517	17.1706	4.73073	4.10187	K22418 11beta/17beta-hydroxysteroid dehydrogenase [EC:1.1.1.146 1.1.1.-] | (RefSeq) 11-beta-hydroxysteroid dehydrogenase-like 5 (A)	--	--
COCNU_scaffold003742G000050	14.4593	8.2209	3.9829	3.63034	2.06405	1.8601	1.04548	16.6756	13.7916	7.17217	2.32504	1.92294	1.21725	0.943312	K22395 cinnamyl-alcohol dehydrogenase [EC:1.1.1.195] | (RefSeq) berberine bridge enzyme-like 15 (A)	ko00940: Phenylpropanoid biosynthesis; ko01100: Metabolic pathways; ko01110: Biosynthesis of secondary metabolites	--
COCNU_14G013080	4.2241	5.78583	20.7845	0.203233	0.278372	-2.29879	-1.84491	3.157	5.58727	14.7046	0.214695	0.379968	-2.21964	-1.39605	K22390 acid phosphatase type 7 | (RefSeq) purple acid phosphatase 2-like (A)	--	--
COCNU_02G019440	13.0313	10.6837	4.41847	2.94929	2.41797	1.56037	1.2738	21.266	15.1421	7.53173	2.82352	2.01044	1.49749	1.00751	K22285 oxysterol-binding protein-related protein 8 | (RefSeq) oxysterol-binding protein-related protein 4C-like isoform X1 (A)	--	--
COCNU_01G018250	0.8171	1.0998	0.0192333	42.4835	57.182	5.40883	5.83749	1.0314	1.1851	0	#DIV/0!	#DIV/0!	#DIV/0!	#DIV/0!	K22133 oxalate---CoA ligase [EC:6.2.1.8] | (RefSeq) oxalate--CoA ligase (A)	ko00630: Glyoxylate and dicarboxylate metabolism; ko01100: Metabolic pathways	--
COCNU_01G018390	2.63903	1.92927	0.661933	3.98686	2.91459	1.99525	1.54329	2.15473	1.5395	0.362567	5.943	4.24612	2.57119	2.08614	K22133 oxalate---CoA ligase [EC:6.2.1.8] | (RefSeq) oxalate--CoA ligase (A)	ko00630: Glyoxylate and dicarboxylate metabolism; ko01100: Metabolic pathways	--
COCNU_01G018230	0.996067	0.973733	0.0962667	10.347	10.115	3.37113	3.33842	2.2186	1.3881	0.112767	19.6743	12.3095	4.29824	3.6217	K22133 oxalate---CoA ligase [EC:6.2.1.8] | (RefSeq) oxalate--CoA ligase (A)	ko00630: Glyoxylate and dicarboxylate metabolism; ko01100: Metabolic pathways	--
COCNU_scaffold002973G000020	108.175	62.6932	20.4912	5.27911	3.05952	2.40029	1.6133	134.085	112.484	37.2862	3.59611	3.01677	1.84644	1.593	K21994 LOB domain-containing protein 18 | (RefSeq) LOB domain-containing protein 19-like (A)	--	LOB
COCNU_03G013490	1.24843	1.05147	0.0354333	35.2333	29.6745	5.13887	4.89115	2.28407	2.0274	0.1722	13.264	11.7735	3.72945	3.55747	K21867 potassium channel | (RefSeq) potassium channel KAT3-like (A)	--	--
COCNU_11G006690	42.6359	25.8728	2.66567	15.9945	9.70595	3.9995	3.27887	77.7295	71.0441	14.2825	5.44229	4.97421	2.44421	2.31447	K21485 anthranilate O-methyltransferase [EC:2.1.1.277] | (RefSeq) anthranilate O-methyltransferase 1 (A)	--	--
COCNU_01G017080	12.403	11.8545	29.3843	0.422095	0.40343	-1.24436	-1.30961	8.68883	6.14803	19.7022	0.441008	0.312048	-1.18112	-1.68016	K21437 ankyrin repeat domain-containing protein 13 | (RefSeq) uncharacterized protein LOC112523844 (A)	--	--
COCNU_01G015970	68.6065	64.1079	12.0658	5.68601	5.31318	2.50742	2.40958	91.6326	102.795	41.7145	2.19666	2.46426	1.13531	1.30115	K20890 xylan alpha-glucuronosyltransferase [EC:2.4.1.-] | (RefSeq) putative UDP-glucuronate:xylan alpha-glucuronosyltransferase 4 (A)	--	--
COCNU_11G004370	9.69973	6.6598	2.47667	3.91645	2.68902	1.96955	1.42708	13.5822	6.79113	2.18583	6.21374	3.10689	2.63546	1.63547	K20890 xylan alpha-glucuronosyltransferase [EC:2.4.1.-] | (RefSeq) putative UDP-glucuronate:xylan alpha-glucuronosyltransferase 3 isoform X1 (A)	--	--
COCNU_15G003550	1.6721	1.49203	0.6363	2.62785	2.34486	1.39388	1.2295	1.53993	1.37967	0.460533	3.3438	2.9958	1.74149	1.58294	K20890 xylan alpha-glucuronosyltransferase [EC:2.4.1.-] | (RefSeq) putative UDP-glucuronate:xylan alpha-glucuronosyltransferase 3 (A)	--	--
COCNU_04G001770	1.89517	3.0756	0.6069	3.1227	5.06772	1.64279	2.34134	6.34167	6.98263	2.1112	3.00382	3.30742	1.5868	1.72571	K20628 expansin | (RefSeq) expansin-A2 (A)	--	--
COCNU_12G007880	7.19777	6.5838	1.2936	5.56414	5.08952	2.47616	2.34753	12.4764	10.0536	3.84467	3.24512	2.61495	1.69827	1.38678	K20628 expansin | (RefSeq) expansin-A1 (A)	--	--
COCNU_scaffold004226G000020	9.33663	7.244	0.384633	24.2741	18.8335	4.60135	4.23523	15.0743	5.82167	0.4804	31.3786	12.1184	4.97171	3.59912	K20617 cytochrome P450 family 71 subfamily A | (RefSeq) cytochrome P450 71A9-like (A)	--	--
COCNU_10G004780	25.7066	10.4903	3.42323	7.50944	3.06444	2.90871	1.61562	49.773	26.2979	8.82487	5.64008	2.97997	2.49572	1.5753	K20617 cytochrome P450 family 71 subfamily A | (RefSeq) cytochrome P450 71A1-like (A)	--	--
COCNU_09G004900	142.424	86.6393	5.78943	24.6007	14.9651	4.62063	3.90353	193.924	220.457	46.0881	4.20769	4.78338	2.07303	2.25803	K20617 cytochrome P450 family 71 subfamily A | (RefSeq) cytochrome P450 71A1-like (A)	--	--
COCNU_06G008770	1.7359	2.1579	6.58467	0.263628	0.327716	-1.92343	-1.60948	1.77953	1.56687	4.75277	0.374421	0.329675	-1.41727	-1.60089	K20557 transcription factor VIP1 | (RefSeq) transcription factor VIP1-like (A)	ko04016: MAPK signaling pathway - plant	bZIP
COCNU_01G014520	37.8602	5.44667	0.4803	78.8262	11.3401	6.3006	3.50337	74.1517	39.0223	9.9806	7.42959	3.90982	2.89328	1.9671	K20417 palmitoyl-[glycerolipid] 3-(E)-desaturase [EC:1.14.19.43] | (RefSeq) fatty acid desaturase 4, chloroplastic (A)	--	--
COCNU_13G003780	0.0657	0.0926667	0.868367	0.0756593	0.106714	-3.72434	-3.22818	0.0296333	0.0998667	0.458033	0.0646969	0.218034	-3.95016	-2.19738	K20363 protein YIPF5/7 | (RefSeq) uncharacterized protein LOC114296056 isoform X1 (A)	--	--
novel.7573	0.3378	0.330233	1.64267	0.205641	0.201035	-2.2818	-2.31448	0.2528	0.2195	1.47783	0.171061	0.148528	-2.54742	-2.75119	K20352 p24 family protein delta-1 | (RefSeq) uncharacterized protein LOC103712550 (A)	--	--
COCNU_14G008180	0.926333	0.332233	3.1225	0.296664	0.1064	-1.7531	-3.23243	0.545167	0.168667	1.99423	0.273372	0.0845772	-1.87106	-3.56359	K20299 vacuolar protein sorting-associated protein 53 | (RefSeq) vacuolar protein sorting-associated protein 53 A (A)	--	--
COCNU_07G013520	5.1079	5.6391	11.9617	0.427022	0.471431	-1.22762	-1.08488	3.79173	3.65187	8.70643	0.435509	0.419445	-1.19922	-1.25345	K20291 conserved oligomeric Golgi complex subunit 4 | (RefSeq) pentatricopeptide repeat-containing protein At4g01400, mitochondrial (A)	--	--
COCNU_04G010790	0.0740667	1.09057	4.1545	0.0178281	0.262503	-5.80971	-1.9296	0.149767	0.500567	1.4968	0.100058	0.334425	-3.32109	-1.58025	K20285 Rab9 effector protein with kelch motifs | (RefSeq) rab9 effector protein with kelch motifs isoform X1 (A)	--	--
COCNU_contig69327147G000010	7.24653	3.3008	0.689333	10.5124	4.78839	3.39402	2.25954	12.5298	8.36623	0.884133	14.1718	9.46264	3.82495	3.24224	K20240 spermidine dicoumaroyl transferase [EC:2.3.1.249] | (RefSeq) spermidine coumaroyl-CoA acyltransferase-like (A)	--	--
COCNU_06G000800	24.7371	14.189	6.9826	3.54268	2.03205	1.82484	1.02293	42.9908	28.3553	9.29667	4.62433	3.05005	2.20924	1.60883	K20240 spermidine dicoumaroyl transferase [EC:2.3.1.249] | (RefSeq) spermidine coumaroyl-CoA acyltransferase-like (A)	--	--
COCNU_scaffold114074G000010	9.3863	12.8221	3.3571	2.79595	3.8194	1.48334	1.93335	12.4303	14.4215	4.73087	2.62748	3.04839	1.39368	1.60805	K20131 Rab5 GDP/GTP exchange factor | (RefSeq) vacuolar protein sorting-associated protein 9A (A)	--	--
COCNU_04G000040	2.77213	1.83083	0.688033	4.02907	2.66097	2.01045	1.41195	5.20713	2.57457	1.0137	5.13676	2.53977	2.36086	1.3447	K19891 glucan endo-1,3-beta-glucosidase 1/2/3 [EC:3.2.1.39] | (RefSeq) hypothetical protein (A)	ko00500: Starch and sucrose metabolism; ko01100: Metabolic pathways	--
COCNU_02G008350	7.4082	7.73343	3.0237	2.45004	2.55761	1.29281	1.35479	10.9334	10.1286	5.13563	2.12893	1.97223	1.09013	0.979825	K19891 glucan endo-1,3-beta-glucosidase 1/2/3 [EC:3.2.1.39] | (RefSeq) hypothetical protein (A)	ko00500: Starch and sucrose metabolism; ko01100: Metabolic pathways	--
COCNU_14G000870	6.77327	2.63893	0.585933	11.5598	4.50381	3.53104	2.17115	10.9266	7.13017	0.9015	12.1205	7.90923	3.59938	2.98354	K19861 benzyl alcohol O-benzoyltransferase [EC:2.3.1.196 2.3.1.232] | (RefSeq) benzyl alcohol O-benzoyltransferase (A)	--	--
novel.13706	4.225	4.92903	0	#DIV/0!	#DIV/0!	#DIV/0!	#DIV/0!	4.705	5.08127	0	#DIV/0!	#DIV/0!	#DIV/0!	#DIV/0!	K19825 2-alkenal reductase (NADP+) [EC:1.3.1.102] | (RefSeq) 2-alkenal reductase (NADP(+)-dependent)-like (A)	--	--
COCNU_scaffold159916G000010	16.8779	18.5405	0.0212333	794.879	873.179	9.63459	9.77013	17.4154	25.8962	0	#DIV/0!	#DIV/0!	#DIV/0!	#DIV/0!	K19825 2-alkenal reductase (NADP+) [EC:1.3.1.102] | (RefSeq) 2-alkenal reductase (NADP(+)-dependent)-like (A)	--	--
COCNU_02G012350	24.3936	28.0539	0	#DIV/0!	#DIV/0!	#DIV/0!	#DIV/0!	23.1332	34.6598	0	#DIV/0!	#DIV/0!	#DIV/0!	#DIV/0!	K19825 2-alkenal reductase (NADP+) [EC:1.3.1.102] | (RefSeq) 2-alkenal reductase (NADP(+)-dependent)-like (A)	--	--
novel.12029	50.9975	56.0386	0	#DIV/0!	#DIV/0!	#DIV/0!	#DIV/0!	45.0324	69.3752	0	#DIV/0!	#DIV/0!	#DIV/0!	#DIV/0!	K19825 2-alkenal reductase (NADP+) [EC:1.3.1.102] | (RefSeq) 2-alkenal reductase (NADP(+)-dependent)-like (A)	--	--
novel.1882	0.0677	0.0858333	0.788767	0.0858302	0.10882	-3.54237	-3.19999	0.0284667	0.0614	0.316533	0.0899326	0.193976	-3.47501	-2.36605	K19525 vacuolar protein sorting-associated protein 13A/C | (RefSeq) uncharacterized protein LOC110098611 (A)	--	--
novel.3281	1.06557	0.9164	3.20407	0.332567	0.286012	-1.58828	-1.80585	1.02247	0.436467	2.36473	0.432381	0.184573	-1.20962	-2.43773	K19054 frataxin [EC:1.16.3.1] | (RefSeq) frataxin, mitochondrial (A)	ko00860: Porphyrin metabolism	--
novel.285	0.855367	1.12547	2.64407	0.323504	0.425657	-1.62814	-1.23224	0.411467	0.592467	1.91273	0.21512	0.309749	-2.21679	-1.69083	K19044 E3 ubiquitin-protein ligase XBAT32/33 [EC:2.3.2.27] | (RefSeq) probable E3 ubiquitin-protein ligase XBOS32 isoform X2 (A)	--	--
COCNU_09G002740	3.54087	4.64857	9.67857	0.365846	0.480295	-1.45069	-1.05801	3.051	3.00993	9.4496	0.322871	0.318525	-1.63097	-1.65052	K19040 E3 ubiquitin-protein ligase ATL10/75/76/77/78 [EC:2.3.2.27] | (RefSeq) RING-H2 finger protein ATL79-like (A)	--	--
COCNU_04G004630	31.8731	8.55453	2.20387	14.4624	3.8816	3.85423	1.95665	65.3477	18.4362	4.2196	15.4867	4.36918	3.95296	2.12736	K19040 E3 ubiquitin-protein ligase ATL10/75/76/77/78 [EC:2.3.2.27] | (RefSeq) RING-H2 finger protein ATL74 (A)	--	--
novel.4438	2.22227	5.99683	12.9716	0.171318	0.462306	-2.54525	-1.11308	0.9488	2.30943	5.9258	0.160113	0.389725	-2.64283	-1.35947	K19039 E3 ubiquitin-protein ligase ATL7/58/59 [EC:2.3.2.27] | (RefSeq) RING-H2 finger protein ATL7-like (A)	--	--
COCNU_02G002820	12.1826	34.7821	79.6184	0.153013	0.43686	-2.70828	-1.19476	6.5837	4.31893	19.9663	0.329741	0.216312	-1.60059	-2.20882	K19038 E3 ubiquitin-protein ligase ATL41 [EC:2.3.2.27] | (RefSeq) RING-H2 finger protein ATL32-like (A)	--	--
novel.7559	1.03713	0.357567	0	#DIV/0!	#DIV/0!	#DIV/0!	#DIV/0!	0.921533	0.3452	0	#DIV/0!	#DIV/0!	#DIV/0!	#DIV/0!	K19026 spatacsin | (RefSeq) uncharacterized LOC107760795 (A)	--	--
COCNU_15G003500	3.5519	4.63473	12.0599	0.294521	0.384308	-1.76356	-1.37966	3.6951	5.61253	12.2245	0.30227	0.459122	-1.72609	-1.12305	K18857 alcohol dehydrogenase class-P [EC:1.1.1.1] | (RefSeq) alcohol dehydrogenase 1 (A)	ko00010: Glycolysis / Gluconeogenesis; ko00071: Fatty acid degradation; ko00350: Tyrosine metabolism; ko00592: alpha-Linolenic acid metabolism; ko00620: Pyruvate metabolism; ko01100: Metabolic pathways; ko01110: Biosynthesis of secondary metabolites	--
COCNU_06G014020	1.2143	1.0682	3.3755	0.359739	0.316457	-1.47498	-1.65992	0.748767	0.7401	2.08407	0.359282	0.355123	-1.47681	-1.49361	K18823 soyasaponin III rhamnosyltransferase [EC:2.4.1.273] | (RefSeq) soyasaponin III rhamnosyltransferase (A)	--	--
COCNU_01G009400	0.720567	0.780967	3.1707	0.227258	0.246307	-2.1376	-2.02147	0.962467	1.06127	4.93683	0.194956	0.214969	-2.35878	-2.2178	K18810 cyclin D1/2/4, plant | (RefSeq) cyclin-D2-1 isoform X1 (A)	--	--
COCNU_01G007800	3.88653	3.45553	0.479967	8.09751	7.19953	3.01748	2.8479	3.64997	3.1635	0.402133	9.07651	7.86679	3.18214	2.97578	K18677 galacturonokinase [EC:2.7.1.44] | (RefSeq) galacturonokinase (A)	ko00520: Amino sugar and nucleotide sugar metabolism; ko01100: Metabolic pathways; ko01250: Biosynthesis of nucleotide sugars	--
COCNU_08G009910	11.5381	7.4035	2.40413	4.79926	3.07949	2.26281	1.62269	12.4221	9.64277	4.6831	2.65254	2.05906	1.40737	1.04198	K18643 katanin p80 WD40 repeat-containing subunit B1 | (RefSeq) uncharacterized LOC105795008 (A)	--	--
COCNU_04G010230	9.69777	15.8467	3.63767	2.66593	4.35627	1.41464	2.12309	11.6759	12.509	2.1813	5.35274	5.73467	2.42028	2.51971	K18368 caffeoylshikimate esterase [EC:3.1.1.-] | (RefSeq) caffeoylshikimate esterase-like isoform X1 (A)	ko00940: Phenylpropanoid biosynthesis; ko01100: Metabolic pathways; ko01110: Biosynthesis of secondary metabolites	--
COCNU_02G000040	8.7864	3.81803	0.920567	9.54456	4.14748	3.25468	2.05224	19.1837	8.0218	1.63987	11.6983	4.89174	3.54823	2.29035	K18368 caffeoylshikimate esterase [EC:3.1.1.-] | (RefSeq) caffeoylshikimate esterase-like (A)	ko00940: Phenylpropanoid biosynthesis; ko01100: Metabolic pathways; ko01110: Biosynthesis of secondary metabolites	--
novel.1836	0	0.0449333	0.9149	0	0.0491128	#NUM!	-4.34776	0.0816333	0.134133	1.0111	0.0807372	0.132661	-3.63062	-2.91419	K18195 rhamnogalacturonan endolyase [EC:4.2.2.23] | (RefSeq) probable LRR receptor-like serine/threonine-protein kinase At3g47570 (A)	--	--
novel.6301	0.0322	0.0266667	3.83873	0.00838818	0.00694674	-6.89743	-7.16945	0	0.126833	2.61323	0	0.048535	#NUM!	-4.36483	K18187 protein PET100, fungi type | (RefSeq) uncharacterized protein LOC103704522 (A)	--	--
COCNU_06G009630	66.8526	21.5302	4.07667	16.3988	5.28132	4.03552	2.4009	112.759	62.6644	30.7972	3.66133	2.03475	1.87237	1.02485	K17982 geranyllinalool synthase [EC:4.2.3.144] | (RefSeq) (E,E)-geranyllinalool synthase-like (A)	ko00904: Diterpenoid biosynthesis; ko01110: Biosynthesis of secondary metabolites	--
novel.5361	0.4683	0.625533	1.75793	0.266392	0.355835	-1.90838	-1.49072	0.456667	0.4726	1.03473	0.441338	0.456736	-1.18005	-1.13057	K17776 metaxin | (RefSeq) mitochondrial outer membrane import complex protein METAXIN isoform X1 (A)	--	--
COCNU_06G004870	74.0866	69.3654	22.143	3.34582	3.1326	1.74236	1.64736	99.1552	97.3697	48.0593	2.06318	2.02603	1.04487	1.01866	K17613 calcineurin-binding protein cabin-1 | (RefSeq) hypothetical protein (A)	--	MYB-related
COCNU_06G011240	45.0054	30.3132	4.8117	9.35333	6.29989	3.22548	2.65533	43.4401	25.9326	3.51283	12.3661	7.38225	3.62832	2.88406	K17500 integrin-linked kinase-associated serine/threonine phosphatase 2C [EC:3.1.3.16] | (RefSeq) WAT1-related protein At3g18200-like (A)	--	--
COCNU_06G011250	1.13987	1.2767	0.116033	9.82361	11.0029	3.29625	3.45981	1.73977	0.830933	0.179267	9.70491	4.63518	3.27871	2.21263	K17500 integrin-linked kinase-associated serine/threonine phosphatase 2C [EC:3.1.3.16] | (RefSeq) WAT1-related protein At3g18200 isoform X1 (A)	--	--
COCNU_14G008950	1017.71	443.228	41.3567	24.6081	10.7172	4.62106	3.42186	998.513	591.879	226.757	4.40344	2.61019	2.13863	1.38415	K17302 coatomer subunit beta' | (RefSeq) leucine-rich repeat receptor protein kinase HPCA1-like isoform X1 (A)	--	--
COCNU_14G011580	1006.99	815.497	184.659	5.45323	4.41623	2.44711	2.14282	1094.19	1142.28	438.384	2.49596	2.60565	1.31959	1.38164	K17290 oxidoreductase [EC:1.1.1.-] | (RefSeq) Oxidoreductase HTATIP2 (A)	--	--
COCNU_11G010870	1.4449	2.36823	0.444933	3.24745	5.32267	1.69931	2.41215	1.50337	1.32627	0.2559	5.87482	5.18275	2.55454	2.37372	K16732 Ase1/PRC1/MAP65 family protein | (RefSeq) 65-kDa microtubule-associated protein 1-like isoform X1 (A)	--	--
novel.8764	1.2321	1.13937	0.4852	2.53937	2.34824	1.34447	1.23158	1.94993	1.08637	0.458033	4.25719	2.37181	2.0899	1.24599	K16578 CLIP-associating protein 1/2 | (RefSeq) CLIP-associated protein-like (A)	--	--
COCNU_07G011120	1.97157	2.32133	7.15577	0.275521	0.3244	-1.85976	-1.62415	2.01183	2.63897	6.68963	0.300739	0.394486	-1.73342	-1.34195	K16298 serine carboxypeptidase-like clade IV [EC:3.4.16.-] | (RefSeq) serine carboxypeptidase-like (A)	--	--
COCNU_16G001620	7.8799	2.68727	0.544767	14.4647	4.93288	3.85447	2.30243	8.6957	2.8619	1.03657	8.38894	2.76094	3.06849	1.46516	K16297 serine carboxypeptidase-like clade II [EC:3.4.16.-] | (RefSeq) serine carboxypeptidase II-3 isoform X1 (A)	--	--
novel.1967	0.5882	0.6396	6.0045	0.0979599	0.10652	-3.35167	-3.2308	0.355033	0.5837	4.40133	0.080665	0.132619	-3.63191	-2.91464	K16292 KDEL-tailed cysteine endopeptidase [EC:3.4.22.-] | (RefSeq) uncharacterized protein LOC112176750 isoform X1 (A)	--	--
novel.2421	1.46207	0.425833	0.0458667	31.8765	9.28416	4.99442	3.21477	1.88503	0.527767	0.0153	123.205	34.4946	6.94491	5.1083	K16292 KDEL-tailed cysteine endopeptidase [EC:3.4.22.-] | (RefSeq) uncharacterized protein LOC112176750 isoform X1 (A)	--	--
novel.8215	37.1147	28.9784	11.7926	3.1473	2.45734	1.65411	1.2971	45.138	33.4459	14.0223	3.21901	2.38519	1.68662	1.2541	K16292 KDEL-tailed cysteine endopeptidase [EC:3.4.22.-] | (RefSeq) uncharacterized protein LOC112176750 isoform X1 (A)	--	--
COCNU_04G012570	21.1578	17.747	6.86247	3.08312	2.5861	1.62439	1.37078	36.1488	16.6196	8.18033	4.41899	2.03165	2.14372	1.02265	K16225 probable WRKY transcription factor 52 | (RefSeq) disease resistance protein RRS1-like (A)	ko04626: Plant-pathogen interaction	WRKY
COCNU_12G006170	14.7303	6.4342	1.3569	10.8559	4.74184	3.4404	2.24545	21.0539	5.6441	2.69627	7.80855	2.0933	2.96505	1.06578	K16225 probable WRKY transcription factor 52 | (RefSeq) disease resistance protein RRS1 (A)	ko04626: Plant-pathogen interaction	WRKY
COCNU_01G017600	28.9649	33.4135	12.6888	2.28271	2.63331	1.19075	1.39688	17.0528	19.1758	7.2683	2.34619	2.63828	1.23032	1.3996	K16224 senescence-induced receptor-like serine/threonine-protein kinase | (RefSeq) senescence-induced receptor-like serine/threonine-protein kinase (A)	ko04016: MAPK signaling pathway - plant; ko04626: Plant-pathogen interaction	--
COCNU_scaffold030321G000020	23.9432	53.811	4.97563	4.8121	10.8149	2.26667	3.43495	14.2678	71.4077	5.8363	2.44467	12.2351	1.28964	3.61295	K16040 trans-resveratrol di-O-methyltransferase [EC:2.1.1.240] | (RefSeq) trans-resveratrol di-O-methyltransferase (A)	ko00945: Stilbenoid, diarylheptanoid and gingerol biosynthesis; ko01110: Biosynthesis of secondary metabolites	--
COCNU_04G003060	5.70167	3.37573	0.222967	25.5718	15.1401	4.67648	3.9203	3.6801	3.83653	0.375467	9.8014	10.218	3.29299	3.35305	K15718 linoleate 9S-lipoxygenase [EC:1.13.11.58] | (RefSeq) probable linoleate 9S-lipoxygenase 4 (A)	ko00591: Linoleic acid metabolism	--
COCNU_03G010470	0.6605	0.322833	2.3272	0.283817	0.138722	-1.81696	-2.84973	0.171633	0.286567	2.15617	0.0796011	0.132906	-3.65107	-2.91153	K15639 PHYB activation tagged suppressor 1 [EC:1.14.-.-] | (RefSeq) cytochrome P450 734A1-like (A)	ko00905: Brassinosteroid biosynthesis; ko01110: Biosynthesis of secondary metabolites	--
COCNU_03G009510	1.6233	0.749233	0.0837667	19.3788	8.94429	4.27641	3.16097	2.08887	0.7539	0.247567	8.43759	3.04524	3.07683	1.60656	K15639 PHYB activation tagged suppressor 1 [EC:1.14.-.-] | (RefSeq) cytochrome P450 734A1-like (A)	ko00905: Brassinosteroid biosynthesis; ko01110: Biosynthesis of secondary metabolites	--
COCNU_03G009490	1.02647	0.7205	0.1356	7.56981	5.31342	2.92026	2.40964	2.19627	0.982	0.3244	6.77024	3.02713	2.75921	1.59795	K15639 PHYB activation tagged suppressor 1 [EC:1.14.-.-] | (RefSeq) cytochrome P450 734A1-like (A)	ko00905: Brassinosteroid biosynthesis; ko01110: Biosynthesis of secondary metabolites	--
COCNU_15G004880	4.15053	3.5193	0.784167	5.29292	4.48795	2.40406	2.16606	5.73657	3.2657	0.350933	16.3466	9.30576	4.03092	3.21812	K15631 molybdenum cofactor sulfurtransferase [EC:2.8.1.9] | (RefSeq) molybdenum cofactor sulfurase-like (A)	ko00790: Folate biosynthesis; ko01100: Metabolic pathways	--
COCNU_03G005910	21.642	12.0515	5.79463	3.73484	2.07977	1.90104	1.05643	28.4038	28.7082	11.0432	2.57206	2.59963	1.36293	1.3783	K15601 [histone H3]-dimethyl-L-lysine9 demethylase [EC:1.14.11.65] | (RefSeq) lysine-specific demethylase JMJ25-like (A)	--	zf-HD
COCNU_12G008620	21.0792	10.8934	5.1751	4.0732	2.10496	2.02616	1.07379	31.7376	20.5775	10.1555	3.12517	2.02625	1.64393	1.01881	K15535 phosphoglucan, water dikinase [EC:2.7.9.5] | (RefSeq) uncharacterized protein (A)	--	--
COCNU_13G008300	24.0475	10.0229	4.60903	5.21746	2.17462	2.38335	1.12076	45.6011	12.9728	5.971	7.6371	2.17264	2.93302	1.11945	K15472 premnaspirodiene oxygenase [EC:1.14.14.151] | (RefSeq) premnaspirodiene oxygenase (A)	ko00909: Sesquiterpenoid and triterpenoid biosynthesis; ko01110: Biosynthesis of secondary metabolites	--
COCNU_13G008330	120.202	86.5012	43.146	2.78594	2.00485	1.47816	1.00349	148.918	111.212	34.2723	4.34513	3.24495	2.1194	1.69819	K15472 premnaspirodiene oxygenase [EC:1.14.14.151] | (RefSeq) CYP71D4; premnaspirodiene oxygenase (A)	ko00909: Sesquiterpenoid and triterpenoid biosynthesis; ko01110: Biosynthesis of secondary metabolites	--
COCNU_03G007010	14.6515	14.4508	3.4227	4.28069	4.22205	2.09784	2.07794	22.4891	12.9392	2.83783	7.92475	4.55952	2.98637	2.18888	K15448 multifunctional methyltransferase subunit TRM112 | (RefSeq) multifunctional methyltransferase subunit TRM112-like protein At1g22270 (A)	--	--
COCNU_14G000700	16.3708	12.8924	5.40167	3.03069	2.38674	1.59965	1.25504	14.3564	9.9962	4.49573	3.19335	2.22349	1.67507	1.15282	K15397 3-ketoacyl-CoA synthase [EC:2.3.1.199] | (RefSeq) 3-ketoacyl-CoA synthase 11-like (A)	ko00062: Fatty acid elongation; ko01100: Metabolic pathways; ko01110: Biosynthesis of secondary metabolites; ko04626: Plant-pathogen interaction	--
novel.4459	1.46677	0.956567	3.7028	0.396124	0.258336	-1.33598	-1.95268	1.30353	0.6265	3.08137	0.423037	0.203319	-1.24114	-2.29818	K15255 ATP-dependent DNA helicase PIF1 [EC:5.6.2.3] | (RefSeq) ATP-dependent DNA helicase PIF1-like (A)	--	--
COCNU_06G003230	0.937533	0.8298	0.2698	3.47492	3.07561	1.79698	1.62087	1.61947	1.33237	0.578167	2.80104	2.30447	1.48596	1.20443	K15196 transcription factor IIIB 90 kDa subunit | (RefSeq) hypothetical protein (A)	--	--
COCNU_scaffold002677G000010	7.3301	10.5413	0	#DIV/0!	#DIV/0!	#DIV/0!	#DIV/0!	5.66137	7.04803	0.0790667	71.6024	89.1404	6.16194	6.47801	K15176 RNA polymerase-associated protein CTR9 | (RefSeq) protein CTR9 homolog (A)	--	--
COCNU_scaffold008811G000020	0	3.30797	1.2513	0	2.64362	#NUM!	1.40252	0	3.86967	1.64283	0	2.35548	#NUM!	1.23602	K15078 structure-specific endonuclease subunit SLX1 [EC:3.6.1.-] | (RefSeq) putative disease resistance protein RGA3 (A)	--	--
COCNU_07G011870	3.82713	3.81843	8.72683	0.438548	0.437551	-1.18919	-1.19248	3.56533	3.24153	9.932	0.358974	0.326373	-1.47805	-1.61541	K15078 structure-specific endonuclease subunit SLX1 [EC:3.6.1.-] | (RefSeq) putative disease resistance protein RGA3 (A)	--	--
COCNU_scaffold057376G000010	5.6409	0	0.764167	7.38177	0	2.88397	#NUM!	5.03073	0	0.497667	10.1086	0	3.33752	#NUM!	K15078 structure-specific endonuclease subunit SLX1 [EC:3.6.1.-] | (RefSeq) putative disease resistance protein RGA3 (A)	--	--
COCNU_06G016140	16.5463	7.60887	2.71033	6.10491	2.80735	2.60997	1.48921	12.3563	6.28937	2.5681	4.81147	2.44903	2.26648	1.29221	K15078 structure-specific endonuclease subunit SLX1 [EC:3.6.1.-] | (RefSeq) putative disease resistance protein RGA3 (A)	--	--
COCNU_09G005960	25.4843	24.1409	8.05743	3.16283	2.9961	1.66121	1.58309	23.3123	22.0348	7.5266	3.09732	2.92759	1.63102	1.54971	K15078 structure-specific endonuclease subunit SLX1 [EC:3.6.1.-] | (RefSeq) putative disease resistance protein RGA3 (A)	--	--
COCNU_16G000610	33.3773	27.7643	99.7895	0.334477	0.278229	-1.58002	-1.84566	33.4997	21.8331	81.4626	0.411228	0.268014	-1.28199	-1.89962	K15078 structure-specific endonuclease subunit SLX1 [EC:3.6.1.-] | (RefSeq) putative disease resistance protein RGA3 (A)	--	--
novel.4160	0	0	3.18933	0	0	#NUM!	#NUM!	0.0102667	0	3.42463	0.00299789	0	-8.38184	#NUM!	K15078 structure-specific endonuclease subunit SLX1 [EC:3.6.1.-] | (RefSeq) disease resistance protein RGA2-like (A)	--	--
COCNU_15G001240	8.697	6.74683	2.3533	3.69566	2.86697	1.88583	1.51953	6.9407	7.50353	2.29313	3.02673	3.27217	1.59776	1.71025	K14842 ribosome biogenesis protein NSA2 | (RefSeq) ribosome biogenesis protein NSA2 homolog (A)	--	--
novel.10676	6.8298	8.44107	1.61817	4.2207	5.21644	2.07748	2.38307	4.1837	6.22153	1.85127	2.25991	3.36069	1.17627	1.74876	K14834 nucleolar complex protein 3 | (RefSeq) nucleolar complex protein 3 homolog (A)	--	--
COCNU_04G003720	77.4908	58.0227	25.698	3.01544	2.25787	1.59237	1.17496	129.119	105.046	50.5253	2.55552	2.07907	1.35362	1.05594	K14709 solute carrier family 39 (zinc transporter), member 1/2/3 | (RefSeq) zinc transporter 8 (A)	--	--
COCNU_11G006280	16.6845	46.8813	112.812	0.147897	0.415572	-2.75733	-1.26683	17.9598	16.8513	37.4126	0.480048	0.450419	-1.05875	-1.15066	K14686 solute carrier family 31 (copper transporter), member 1 | (RefSeq) copper transporter 1-like (A)	--	--
COCNU_03G015170	388.92	276.729	62.4884	6.22387	4.42848	2.63781	2.14681	403.257	270.35	101.18	3.98555	2.67198	1.99478	1.41791	K14684 solute carrier family 25 (mitochondrial phosphate transporter), member 23/24/25/41 | (RefSeq) probable mitochondrial adenine nucleotide transporter BTL3 isoform X1 (A)	--	--
COCNU_scaffold063961G000020	9.8435	8.20033	3.48577	2.82391	2.35252	1.4977	1.23421	7.89	5.49773	1.39223	5.66715	3.94886	2.50262	1.98144	K14638 solute carrier family 15 (peptide/histidine transporter), member 3/4 | (RefSeq) protein NRT1/ PTR FAMILY 8.1-like (A)	--	--
COCNU_04G001190	1.1623	0.749667	2.58977	0.448805	0.289473	-1.15584	-1.7885	1.20647	1.25153	3.20157	0.376836	0.390913	-1.40799	-1.35508	K14638 solute carrier family 15 (peptide/histidine transporter), member 3/4 | (RefSeq) protein NRT1/ PTR FAMILY 5.6-like (A)	--	--
COCNU_10G000820	43.5513	25.2205	11.7888	3.69428	2.13936	1.88529	1.09718	56.5099	40.3433	21.0099	2.68969	1.92021	1.42744	0.941261	K14638 solute carrier family 15 (peptide/histidine transporter), member 3/4 | (RefSeq) protein NRT1/ PTR FAMILY 5.2-like (A)	--	--
novel.6328	3.76363	8.2331	1.28697	2.92442	6.39729	1.54815	2.67746	8.74917	8.26023	0.989633	8.84082	8.34676	3.14418	3.06122	K14638 solute carrier family 15 (peptide/histidine transporter), member 3/4 | (RefSeq) protein NRT1/ PTR FAMILY 2.13-like (A)	--	--
COCNU_06G013130	14.0886	8.9891	0.964833	14.6021	9.31674	3.8681	3.21983	20.4159	12.9487	6.60887	3.08917	1.95929	1.62722	0.970332	K14638 solute carrier family 15 (peptide/histidine transporter), member 3/4 | (RefSeq) protein NRT1/ PTR FAMILY 2.13-like (A)	--	--
novel.7899	0	0	1.16553	0	0	#NUM!	#NUM!	0	0	1.04017	0	0	#NUM!	#NUM!	K14552 NET1-associated nuclear protein 1 (U3 small nucleolar RNA-associated protein 17) | (RefSeq) WD repeat-containing protein 75 (A)	ko03008: Ribosome biogenesis in eukaryotes	--
COCNU_scaffold014080G000010	5.28033	4.02977	1.92967	2.7364	2.08832	1.45228	1.06234	6.10337	5.16753	1.54717	3.94487	3.34	1.97998	1.73985	K14506 jasmonic acid-amino synthetase [EC:6.3.2.52] | (RefSeq) uncharacterized LOC109115461 (A)	ko04075: Plant hormone signal transduction	--
COCNU_13G004040	7.8722	9.689	3.00477	2.6199	3.22454	1.38951	1.68909	11.5734	10.002	0.869367	13.3124	11.5049	3.7347	3.52418	K14499 BRI1 kinase inhibitor 1 | (RefSeq) BRI1 kinase inhibitor 1-like (A)	ko04075: Plant hormone signal transduction	--
COCNU_10G002700	31.4465	29.2404	7.17007	4.3858	4.07812	2.13284	2.0279	77.2235	107.457	35.3165	2.18661	3.04267	1.1287	1.60534	K14496 abscisic acid receptor PYR/PYL family | (RefSeq) abscisic acid receptor PYR1 (A)	ko04016: MAPK signaling pathway - plant; ko04075: Plant hormone signal transduction	--
COCNU_16G006150	2.1458	3.33233	0.699167	3.06908	4.76615	1.61781	2.25282	3.39223	3.4339	1.4158	2.39598	2.42541	1.26062	1.27823	K14496 abscisic acid receptor PYR/PYL family | (RefSeq) abscisic acid receptor PYL4-like (A)	ko04016: MAPK signaling pathway - plant; ko04075: Plant hormone signal transduction	--
COCNU_01G016750	4.90513	4.50163	1.87847	2.61124	2.39644	1.38474	1.26089	11.8977	9.52627	3.6137	3.2924	2.63615	1.71914	1.39843	K14493 gibberellin receptor GID1 [EC:3.-.-.-] | (RefSeq) GID1b-1; hypothetical protein (A)	ko04075: Plant hormone signal transduction	--
COCNU_04G007110	14.0854	7.6192	3.06303	4.5985	2.48747	2.20116	1.31468	22.8535	16.3684	5.169	4.42125	3.16664	2.14446	1.66295	K14492 two-component response regulator ARR-A family | (RefSeq) two-component response regulator ORR9-like (A)	ko04075: Plant hormone signal transduction	Others
novel.1268	0.7265	0.994467	0	#DIV/0!	#DIV/0!	#DIV/0!	#DIV/0!	1.11117	1.60297	0.0607	18.3059	26.408	4.19423	4.7229	K14488 SAUR family protein | (RefSeq) auxin-responsive protein SAUR71-like (A)	ko04075: Plant hormone signal transduction	--
COCNU_05G002640	2.4963	2.0918	1.00753	2.47764	2.07616	1.30896	1.05392	4.9901	1.73163	0.676067	7.38108	2.56134	2.88383	1.3569	K14487 auxin responsive GH3 gene family | (RefSeq) probable indole-3-acetic acid-amido synthetase GH3.8 (A)	ko04075: Plant hormone signal transduction	--
COCNU_03G014760	0	0.4735	3.03477	0	0.156025	#NUM!	-2.68015	0.0466333	0.575067	4.08397	0.0114186	0.140811	-6.45247	-2.82817	K14484 auxin-responsive protein IAA | (RefSeq) auxin-responsive protein IAA16-like isoform X1 (A)	ko04075: Plant hormone signal transduction	AUX/IAA
COCNU_01G012230	51.2732	53.6749	21.3444	2.40219	2.5147	1.26435	1.33039	71.3379	68.2745	32.5797	2.18964	2.09561	1.13069	1.06737	K14445 solute carrier family 13 (sodium-dependent dicarboxylate transporter), member 2/3/5 | (RefSeq) tonoplast dicarboxylate transporter-like isoform X1 (A)	--	--
COCNU_01G017150	1.2769	3.4026	19.1518	0.0666726	0.177665	-3.90676	-2.49277	1.13217	0.8641	3.4116	0.331858	0.253283	-1.59136	-1.98118	K14432 ABA responsive element binding factor | (RefSeq) ABSCISIC ACID-INSENSITIVE 5-like protein 2 isoform X2 (A)	ko04075: Plant hormone signal transduction	bZIP
COCNU_12G006550	8.67373	8.31803	2.07857	4.17294	4.00181	2.06106	2.00065	19.9634	12.077	1.0723	18.6173	11.2627	4.21857	3.49348	K14207 solute carrier family 38 (sodium-coupled neutral amino acid transporter), member 2 | (RefSeq) probable sodium-coupled neutral amino acid transporter 6 (A)	--	--
novel.7911	1.79067	1.5142	0.0482	37.1508	31.4149	5.21532	4.97338	2.25507	1.7438	0.334533	6.74093	5.21263	2.75295	2.38201	K14175 (3S,6E)-nerolidol synthase [EC:4.2.3.48] | (RefSeq) (3S,6E)-nerolidol synthase 1-like (A)	ko00909: Sesquiterpenoid and triterpenoid biosynthesis; ko01100: Metabolic pathways	--
novel.2424	0.696367	0.931467	3.4044	0.204549	0.273607	-2.28948	-1.86982	0.6418	0.679733	1.8276	0.351171	0.371927	-1.50975	-1.42691	K14011 UBX domain-containing protein 6 | (RefSeq) plant UBX domain-containing protein 2-like (A)	ko04141: Protein processing in endoplasmic reticulum	--
COCNU_02G012080	4.81983	4.19597	35.2139	0.136873	0.119157	-2.86909	-3.06907	3.02953	35.8889	8.49143	0.356775	4.22648	-1.48691	2.07946	K13993 HSP20 family protein | (RefSeq) 22.7 kDa class IV heat shock protein-like (A)	ko04141: Protein processing in endoplasmic reticulum	--
COCNU_03G008710	3.50447	2.50723	13.6089	0.257512	0.184234	-1.95729	-2.44039	2.3149	45.2823	15.038	0.153936	3.01118	-2.69959	1.59033	K13993 HSP20 family protein | (RefSeq) 18.1 kDa class I heat shock protein-like (A)	ko04141: Protein processing in endoplasmic reticulum	--
COCNU_03G008740	6.19417	11.9172	111.664	0.0554716	0.106724	-4.17211	-3.22804	3.67567	76.5941	31.2441	0.117644	2.45147	-3.08751	1.29365	K13993 HSP20 family protein | (RefSeq) 18.1 kDa class I heat shock protein-like (A)	ko04141: Protein processing in endoplasmic reticulum	--
COCNU_02G006320	2.6164	2.25193	1.13477	2.30567	1.98449	1.20519	0.988768	3.0031	26.5272	0.6062	4.95398	43.7598	2.30859	5.45153	K13993 HSP20 family protein | (RefSeq) 16.9 kDa class I heat shock protein 2-like (A)	ko04141: Protein processing in endoplasmic reticulum	--
COCNU_02G006280	12.9462	9.64327	46.7178	0.277115	0.206415	-1.85144	-2.27638	10.9645	185.518	39.8609	0.275068	4.65414	-1.86214	2.21852	K13993 HSP20 family protein | (RefSeq) 16.9 kDa class I heat shock protein 2-like (A)	ko04141: Protein processing in endoplasmic reticulum	--
novel.9679	4.00763	5.09857	1.68577	2.37734	3.02448	1.24935	1.59669	3.20027	5.0635	1.28893	2.48288	3.92844	1.31201	1.97396	K13811 3'-phosphoadenosine 5'-phosphosulfate synthase [EC:2.7.7.4 2.7.1.25] | (RefSeq) ATP sulfurylase 1, chloroplastic-like (A)	ko00230: Purine metabolism; ko00261: Monobactam biosynthesis; ko00450: Selenocompound metabolism; ko00920: Sulfur metabolism; ko01100: Metabolic pathways; ko01110: Biosynthesis of secondary metabolites	--
COCNU_03G016090	45.3764	37.5808	14.7186	3.08292	2.55328	1.6243	1.35235	58.4079	49.3389	22.1918	2.63196	2.22329	1.39614	1.1527	K13692 UDP-glucose:(indol-3-yl)acetate beta-D-glucosyltransferase [EC:2.4.1.121] | (RefSeq) UDP-glycosyltransferase 75B1-like (A)	--	--
COCNU_scaffold004019G000030	3.0448	3.4749	1.26143	2.41376	2.75472	1.27128	1.46191	3.6928	3.40847	0.745133	4.95589	4.5743	2.30914	2.19355	K13681 xyloglucan fucosyltransferase [EC:2.4.1.-] | (RefSeq) galactoside 2-alpha-L-fucosyltransferase-like (A)	--	--
COCNU_05G004770	7.77243	4.5719	1.68457	4.61391	2.71399	2.20599	1.44042	10.7144	6.42383	1.14477	9.35943	5.61148	3.22642	2.48838	K13681 xyloglucan fucosyltransferase [EC:2.4.1.-] | (RefSeq) galactoside 2-alpha-L-fucosyltransferase-like (A)	--	--
COCNU_06G016080	3.5396	3.29413	1.2884	2.74728	2.55676	1.45801	1.35432	4.94793	3.71937	1.08323	4.56774	3.43358	2.19148	1.77971	K13544 pheophorbidase [EC:3.1.1.82] | (RefSeq) pheophorbidase isoform X1 (A)	ko00860: Porphyrin metabolism; ko01110: Biosynthesis of secondary metabolites	--
COCNU_scaffold012933G000070	2.47743	3.90687	0.609533	4.06448	6.4096	2.02307	2.68023	19.2687	5.908	1.50387	12.8127	3.92854	3.67951	1.97399	K13513 lysocardiolipin and lysophospholipid acyltransferase [EC:2.3.1.- 2.3.1.51] | (RefSeq) probable 1-acyl-sn-glycerol-3-phosphate acyltransferase 4 isoform X1 (A)	ko00561: Glycerolipid metabolism; ko00564: Glycerophospholipid metabolism; ko01100: Metabolic pathways; ko01110: Biosynthesis of secondary metabolites	--
COCNU_scaffold012933G000050	2.4332	1.4406	0.0231667	105.03	62.1842	6.71466	5.95848	19.6749	4.60793	0.0934667	210.502	49.3003	7.71769	5.62352	K13513 lysocardiolipin and lysophospholipid acyltransferase [EC:2.3.1.- 2.3.1.51] | (RefSeq) probable 1-acyl-sn-glycerol-3-phosphate acyltransferase 4 isoform X1 (A)	ko00561: Glycerolipid metabolism; ko00564: Glycerophospholipid metabolism; ko01100: Metabolic pathways; ko01110: Biosynthesis of secondary metabolites	--
COCNU_02G015690	0.246567	0.345133	27.1201	0.00909166	0.0127261	-6.78124	-6.29606	0.121867	0.0934333	23.5249	0.00518032	0.00397167	-7.59274	-7.97604	K13509 lysophosphatidate acyltransferase [EC:2.3.1.51] | (RefSeq) 1-acyl-sn-glycerol-3-phosphate acyltransferase-like isoform X1 (A)	ko00561: Glycerolipid metabolism; ko00564: Glycerophospholipid metabolism; ko01100: Metabolic pathways; ko01110: Biosynthesis of secondary metabolites	--
novel.3823	0	0	2.64153	0	0	#NUM!	#NUM!	0	0.00546667	1.30747	0	0.00418111	#NUM!	-7.9019	K13466 EIX receptor 1/2 | (RefSeq) receptor-like protein EIX2 isoform X1 (A)	ko04626: Plant-pathogen interaction	--
COCNU_07G011490	2.6952	1.95313	0	#DIV/0!	#DIV/0!	#DIV/0!	#DIV/0!	1.65127	1.72817	0.0188333	87.6779	91.7611	6.45414	6.51981	K13466 EIX receptor 1/2 | (RefSeq) receptor-like protein EIX2 (A)	ko04626: Plant-pathogen interaction	--
COCNU_01G018020	5.70187	7.0041	0.5409	10.5414	12.949	3.398	3.69477	6.272	5.88167	1.24553	5.03559	4.72221	2.33216	2.23946	K13466 EIX receptor 1/2 | (RefSeq) receptor-like protein EIX2 (A)	ko04626: Plant-pathogen interaction	--
COCNU_07G011970	12.4805	10.5701	0.0734667	169.879	143.876	7.40837	7.16868	12.0986	7.69907	0.0121667	994.403	632.8	9.95769	9.30561	K13466 EIX receptor 1/2 | (RefSeq) receptor-like protein EIX2 (A)	ko04626: Plant-pathogen interaction	--
COCNU_07G011810	13.6251	0.503533	4.7533	2.86644	0.105933	1.51926	-3.23877	9.63983	0.4661	1.72303	5.59469	0.270511	2.48406	-1.88624	K13466 EIX receptor 1/2 | (RefSeq) receptor-like protein 12 (A)	ko04626: Plant-pathogen interaction	--
COCNU_13G001890	5.1099	5.48867	0.7965	6.41544	6.89098	2.68155	2.78471	9.17987	5.1207	2.15637	4.2571	2.37469	2.08987	1.24774	K13464 jasmonate ZIM domain-containing protein | (RefSeq) protein TIFY 10a (A)	ko04075: Plant hormone signal transduction	Tify
COCNU_03G004790	6.15547	3.5217	0.847733	7.26109	4.15425	2.86019	2.05459	10.8044	6.14787	3.27883	3.29521	1.87502	1.72037	0.906903	K13464 jasmonate ZIM domain-containing protein | (RefSeq) protein TIFY 10a (A)	ko04075: Plant hormone signal transduction	Tify
COCNU_10G010120	52.8015	16.4637	0	#DIV/0!	#DIV/0!	#DIV/0!	#DIV/0!	65.3748	24.7428	0	#DIV/0!	#DIV/0!	#DIV/0!	#DIV/0!	K13459 disease resistance protein RPS2 | (RefSeq) disease resistance protein RPS2-like (A)	ko04626: Plant-pathogen interaction	--
novel.4166	0	0	1.93573	0	0	#NUM!	#NUM!	0	0	2.99567	0	0	#NUM!	#NUM!	K13457 disease resistance protein RPM1 | (RefSeq) putative disease resistance RPP13-like protein 3 isoform X1 (A)	ko04626: Plant-pathogen interaction	--
COCNU_01G013070	2.83943	1.64493	0.818	3.47119	2.01092	1.79543	1.00786	1.97943	1.6174	0.4699	4.21246	3.44201	2.07466	1.78325	K13457 disease resistance protein RPM1 | (RefSeq) disease resistance protein RPM1-like (A)	ko04626: Plant-pathogen interaction	--
novel.6340	10.7204	9.4733	2.85563	3.75412	3.31741	1.90848	1.73006	7.7185	7.8068	2.36687	3.26106	3.29837	1.70534	1.72175	K13457 disease resistance protein RPM1 | (RefSeq) disease resistance protein RPM1-like (A)	ko04626: Plant-pathogen interaction	--
COCNU_01G012760	2.79313	3.00017	0.482233	5.79208	6.2214	2.53408	2.63724	2.2469	2.53147	0.639567	3.51316	3.9581	1.81277	1.98481	K13457 disease resistance protein RPM1 | (RefSeq) disease resistance protein RPM1 (A)	ko04626: Plant-pathogen interaction	--
COCNU_09G005790	53.2811	0.172467	1.16903	45.5771	0.147529	5.51024	-2.76093	44.7403	0.184533	1.1278	39.6704	0.163622	5.30999	-2.61156	K13457 disease resistance protein RPM1 | (RefSeq) disease resistance protein RPM1 (A)	ko04626: Plant-pathogen interaction	--
COCNU_scaffold034232G000010	87.664	32.4143	6.51303	13.4598	4.97684	3.75058	2.31523	183.336	63.812	12.2833	14.9256	5.19502	3.89972	2.37713	K13449 pathogenesis-related protein 1 | (RefSeq) pathogenesis-related protein PRB1-3-like (A)	ko04016: MAPK signaling pathway - plant; ko04075: Plant hormone signal transduction; ko04626: Plant-pathogen interaction	--
COCNU_scaffold012795G000030	46.5754	45.8277	16.4779	2.82653	2.78116	1.49903	1.47568	70.9367	69.4368	12.3437	5.7468	5.62528	2.52276	2.49193	K13448 calcium-binding protein CML | (RefSeq) calmodulin-like protein 3 (A)	ko04626: Plant-pathogen interaction	--
COCNU_14G002050	7.58853	1.4666	0.0805667	94.1895	18.2036	6.55749	4.18615	17.9539	4.90303	0.5814	30.8804	8.43315	4.94862	3.07607	K13447 respiratory burst oxidase [EC:1.6.3.- 1.11.1.-] | (RefSeq) respiratory burst oxidase homolog protein A (A)	ko04016: MAPK signaling pathway - plant; ko04626: Plant-pathogen interaction	--
COCNU_09G002720	0	0	99.4751	0	0	#NUM!	#NUM!	0	0	103.063	0	0	#NUM!	#NUM!	K13437 receptor kinase-like protein | (RefSeq) probable LRR receptor-like serine/threonine-protein kinase At3g47570 (A)	ko04626: Plant-pathogen interaction	--
COCNU_09G002760	0	0	15.385	0	0	#NUM!	#NUM!	0	0	21.019	0	0	#NUM!	#NUM!	K13437 receptor kinase-like protein | (RAP-DB) Os11g0569733; Similar to Leucine Rich Repeat family protein. (A)	ko04626: Plant-pathogen interaction	--
novel.4481	0	0	23.3129	0	0	#NUM!	#NUM!	0	0	28.1459	0	0	#NUM!	#NUM!	K13437 receptor kinase-like protein | (RAP-DB) Os11g0569733; Similar to Leucine Rich Repeat family protein. (A)	ko04626: Plant-pathogen interaction	--
novel.4483	0	0	56.7548	0	0	#NUM!	#NUM!	0	0	67.2047	0	0	#NUM!	#NUM!	K13437 receptor kinase-like protein | (RAP-DB) Os11g0569733; Similar to Leucine Rich Repeat family protein. (A)	ko04626: Plant-pathogen interaction	--
novel.4490	0	0	39.1073	0	0	#NUM!	#NUM!	0	0	60.1381	0	0	#NUM!	#NUM!	K13437 receptor kinase-like protein | (RAP-DB) Os11g0569733; Similar to Leucine Rich Repeat family protein. (A)	ko04626: Plant-pathogen interaction	--
COCNU_09G002770	0.0273667	0.0140333	3.04747	0.00898014	0.00460492	-6.79905	-7.76261	0.00703333	0.00513333	4.82297	0.0014583	0.00106435	-9.4215	-9.87581	K13437 receptor kinase-like protein | (RAP-DB) Os11g0569733; Similar to Leucine Rich Repeat family protein. (A)	ko04626: Plant-pathogen interaction	--
COCNU_16G005670	1.31423	0.806467	0.303133	4.3355	2.66044	2.1162	1.41166	1.92073	0.970733	0.372167	5.16095	2.60833	2.36764	1.38313	K13435 serine/threonine-protein kinase Pto | (RefSeq) Pto; serine/threonine protein kinase Pto (A)	ko04626: Plant-pathogen interaction	--
COCNU_01G009300	1.89877	1.9225	6.0227	0.315268	0.319209	-1.66535	-1.64743	0.701533	0.687667	4.07097	0.172326	0.16892	-2.53679	-2.56559	K13430 serine/threonine-protein kinase PBS1 [EC:2.7.11.1] | (RefSeq) serine/threonine-protein kinase PBS1-like (A)	ko04626: Plant-pathogen interaction	--
COCNU_11G004260	2.58517	2.29843	0.248267	10.4129	9.25792	3.38029	3.21069	2.2393	1.96703	0.465133	4.81432	4.22897	2.26733	2.08031	K13430 serine/threonine-protein kinase PBS1 [EC:2.7.11.1] | (RefSeq) serine/threonine-protein kinase PBS1-like (A)	ko04626: Plant-pathogen interaction	--
COCNU_03G012290	1.206	1.46553	0.4989	2.41732	2.93753	1.27341	1.5546	2.18233	2.5288	0.766433	2.84739	3.29944	1.50964	1.72222	K13425 WRKY transcription factor 22 | (RefSeq) WRKY transcription factor 22-like (A)	ko04016: MAPK signaling pathway - plant; ko04626: Plant-pathogen interaction	WRKY
COCNU_01G008250	23.2438	14.0271	5.71273	4.06878	2.4554	2.02459	1.29596	41.4206	34.529	9.4787	4.36986	3.6428	2.12759	1.86505	K13425 WRKY transcription factor 22 | (RefSeq) WRKY transcription factor 22 (A)	ko04016: MAPK signaling pathway - plant; ko04626: Plant-pathogen interaction	WRKY
COCNU_scaffold019947G000030	7.21317	3.31823	0.7623	9.46237	4.35292	3.2422	2.12198	18.8908	3.94683	1.21877	15.5	3.23838	3.95419	1.69527	K13422 transcription factor MYC2 | (RefSeq) transcription factor bHLH14 (A)	ko04016: MAPK signaling pathway - plant; ko04075: Plant hormone signal transduction	bHLH
COCNU_scaffold022691G000010	19.6119	0.0118	4.20903	4.65949	0.00280349	2.22017	-8.47856	18.0993	0	3.74067	4.83851	0	2.27456	#NUM!	K13420 LRR receptor-like serine/threonine-protein kinase FLS2 [EC:2.7.11.1] | (RefSeq) receptor kinase-like protein Xa21 (A)	ko04016: MAPK signaling pathway - plant; ko04626: Plant-pathogen interaction	--
COCNU_scaffold009298G000060	5.56257	4.9267	0.1121	49.6215	43.9492	5.63289	5.45776	3.83413	3.0092	0.3389	11.3135	8.87932	3.49997	3.15045	K13416 brassinosteroid insensitive 1-associated receptor kinase 1 [EC:2.7.10.1 2.7.11.1] | (RefSeq) BRASSINOSTEROID INSENSITIVE 1-associated receptor kinase 1-like isoform X1 (A)	ko04016: MAPK signaling pathway - plant; ko04075: Plant hormone signal transduction; ko04626: Plant-pathogen interaction	--
novel.8404	4.05313	1.73257	0.387267	10.466	4.47383	3.38764	2.16151	5.01697	3.85183	0.3099	16.189	12.4293	4.01694	3.63567	K13416 brassinosteroid insensitive 1-associated receptor kinase 1 [EC:2.7.10.1 2.7.11.1] | (RefSeq) BRASSINOSTEROID INSENSITIVE 1-associated receptor kinase 1 (A)	ko04016: MAPK signaling pathway - plant; ko04075: Plant hormone signal transduction; ko04626: Plant-pathogen interaction	--
COCNU_14G009700	8.9017	4.75047	2.06727	4.30602	2.29795	2.10636	1.20034	16.4917	10.2449	3.38747	4.86846	3.02436	2.28346	1.59663	K13415 protein brassinosteroid insensitive 1 [EC:2.7.10.1 2.7.11.1] | (RefSeq) systemin receptor SR160 (A)	ko04075: Plant hormone signal transduction	--
COCNU_07G001120	17.64	11.9379	5.42113	3.25393	2.2021	1.70218	1.13888	23.0375	14.8988	7.2	3.19966	2.06928	1.67792	1.04913	K13415 protein brassinosteroid insensitive 1 [EC:2.7.10.1 2.7.11.1] | (RefSeq) brassinosteroid LRR receptor kinase-like (A)	ko04075: Plant hormone signal transduction	--
novel.9070	3.01007	1.5565	0.591267	5.09088	2.63248	2.34791	1.39642	4.84337	6.4193	2.0722	2.33731	3.09782	1.22485	1.63125	K13415 protein brassinosteroid insensitive 1 [EC:2.7.10.1 2.7.11.1] | (RefSeq) brassinosteroid LRR receptor kinase BRI1-like (A)	ko04075: Plant hormone signal transduction	--
COCNU_07G012470	1.08317	1.17427	3.34307	0.324004	0.351254	-1.62592	-1.50941	1.3035	0.687733	2.7943	0.466485	0.24612	-1.1001	-2.02257	K13412 calcium-dependent protein kinase [EC:2.7.11.1] | (RefSeq) calcium-dependent protein kinase 17-like (A)	ko04626: Plant-pathogen interaction	--
novel.2976	0.723067	0.425667	6.98297	0.103547	0.0609579	-3.27164	-4.03604	0.545667	0.514067	8.43493	0.0646913	0.060945	-3.95028	-4.03635	K13343 peroxin-14 | (RefSeq) peroxisomal membrane protein PEX14 (A)	ko04146: Peroxisome	--
COCNU_14G010750	10.7679	9.0534	2.87977	3.73915	3.1438	1.90271	1.65251	12.7721	6.74307	1.89447	6.74181	3.55935	2.75314	1.83161	K13260 isoflavone/4'-methoxyisoflavone 2'-hydroxylase [EC:1.14.14.90 1.14.14.89] | (RefSeq) cytochrome P450 81E8-like (A)	ko00943: Isoflavonoid biosynthesis; ko01100: Metabolic pathways; ko01110: Biosynthesis of secondary metabolites	--
novel.10639	2.27127	2.66947	5.975	0.380128	0.446773	-1.39544	-1.16239	0.800933	1.56323	3.6358	0.220291	0.429956	-2.18252	-1.21774	K13111 WD40 repeat-containing protein SMU1 | (RefSeq) suppressor of mec-8 and unc-52 protein homolog 1-like (A)	--	--
COCNU_scaffold001722G000020	0.1333	0.273967	0.8848	0.150656	0.309637	-2.73067	-1.69135	0.221967	0.155767	1.05613	0.210169	0.147488	-2.25038	-2.76133	K13102 DNA/RNA-binding protein KIN17 | (RefSeq) DNA/RNA-binding protein KIN17 (A)	--	--
COCNU_12G003750	1.40767	4.8085	14.1399	0.099553	0.340067	-3.32839	-1.55611	1.30657	2.90143	7.1033	0.183938	0.408463	-2.44271	-1.29172	K13082 bifunctional dihydroflavonol 4-reductase/flavanone 4-reductase [EC:1.1.1.219 1.1.1.234] | (RefSeq) dihydroflavonol 4-reductase (A)	ko00941: Flavonoid biosynthesis; ko01100: Metabolic pathways; ko01110: Biosynthesis of secondary metabolites	--
COCNU_11G002040	1.29397	4.0488	8.51633	0.151939	0.475416	-2.71843	-1.07274	0.470533	0.6788	2.17393	0.216443	0.312245	-2.20794	-1.67925	K13065 shikimate O-hydroxycinnamoyltransferase [EC:2.3.1.133] | (RefSeq) salutaridinol 7-O-acetyltransferase (A)	ko00940: Phenylpropanoid biosynthesis; ko00941: Flavonoid biosynthesis; ko00945: Stilbenoid, diarylheptanoid and gingerol biosynthesis; ko01100: Metabolic pathways; ko01110: Biosynthesis of secondary metabolites	--
COCNU_01G004800	34.8729	14.3046	7.36	4.73817	1.94356	2.24433	0.958701	60.4164	29.2087	14.2879	4.22849	2.04429	2.08014	1.0316	K13065 shikimate O-hydroxycinnamoyltransferase [EC:2.3.1.133] | (RefSeq) hydroxycinnamoyltransferase 1 (A)	ko00940: Phenylpropanoid biosynthesis; ko00941: Flavonoid biosynthesis; ko00945: Stilbenoid, diarylheptanoid and gingerol biosynthesis; ko01100: Metabolic pathways; ko01110: Biosynthesis of secondary metabolites	--
COCNU_01G000230	44.6343	48.519	187.375	0.238208	0.258941	-2.0697	-1.94931	46.1875	44.5547	136.07	0.339439	0.327439	-1.55878	-1.6107	K12951 cobalt/nickel-transporting P-type ATPase D [EC:7.2.2.-] | (RefSeq) hypothetical protein (A)	--	--
COCNU_14G010110	12.4032	39.3216	117.936	0.105169	0.333414	-3.24922	-1.58461	4.95097	10.0779	37.5856	0.131725	0.268132	-2.9244	-1.89899	K12880 THO complex subunit 3 | (RefSeq) THO complex subunit 3 (A)	ko03013: Nucleocytoplasmic transport; ko03040: Spliceosome	Others
novel.5326	0.318	0.177367	1.44707	0.219755	0.12257	-2.18603	-3.02832	0.250767	0.0689667	1.04133	0.240813	0.0662292	-2.05401	-3.91639	K12874 intron-binding protein aquarius | (RefSeq) LOW QUALITY PROTEIN: intron-binding protein aquarius-like (A)	ko03040: Spliceosome	--
COCNU_06G006630	7.79663	6.15923	2.8547	2.73116	2.15758	1.44951	1.10941	8.45323	8.49087	2.52557	3.34706	3.36196	1.7429	1.7493	K12835 ATP-dependent RNA helicase DDX42 [EC:3.6.4.13] | (RefSeq) DEAD-box ATP-dependent RNA helicase 24 isoform X1 (A)	ko03040: Spliceosome	WRKY
COCNU_14G004310	4.92187	3.11033	1.16793	4.21417	2.66311	2.07525	1.41311	8.7734	3.71773	1.39857	6.27314	2.65825	2.64919	1.41047	K12835 ATP-dependent RNA helicase DDX42 [EC:3.6.4.13] | (RefSeq) DEAD-box ATP-dependent RNA helicase 24 isoform X1 (A)	ko03040: Spliceosome	WRKY
COCNU_02G009450	4.08137	4.30093	11.2079	0.364151	0.383741	-1.45739	-1.38179	3.51477	3.98903	11.8129	0.297537	0.337685	-1.74886	-1.56625	K12823 ATP-dependent RNA helicase DDX5/DBP2 [EC:3.6.4.13] | (RefSeq) DEAD-box ATP-dependent RNA helicase 20 isoform X1 (A)	ko03040: Spliceosome	--
COCNU_09G005980	6.48023	3.98547	1.80613	3.5879	2.20663	1.84314	1.14184	6.86473	4.12857	1.24293	5.52301	3.32163	2.46545	1.73189	K12818 ATP-dependent RNA helicase DHX8/PRP22 [EC:3.6.4.13] | (GenBank) NB-ARC domain disease resistance protein, putative (A)	ko03040: Spliceosome	--
COCNU_16G005870	3.90233	2.85343	1.2273	3.17961	2.32497	1.66885	1.21721	8.38243	3.676	1.68543	4.97346	2.18104	2.31425	1.12502	K12761 carbon catabolite-derepressing protein kinase [EC:2.7.11.1] | (RefSeq) CBL-interacting serine/threonine-protein kinase 14-like (A)	--	--
novel.6651	23.4792	10.6647	2.56417	9.15666	4.15913	3.19482	2.05628	33.4843	26.0527	3.71057	9.02404	7.02122	3.17377	2.81172	K12742 isoprene synthase [EC:4.2.3.27] | (RefSeq) bifunctional levopimaradiene synthase, chloroplastic-like isoform X1 (A)	ko00900: Terpenoid backbone biosynthesis; ko01110: Biosynthesis of secondary metabolites	--
novel.13212	10.9368	7.79037	1.94723	5.61658	4.00074	2.48969	2.00027	22.2881	15.4109	3.45533	6.45035	4.46002	2.68938	2.15705	K12742 isoprene synthase [EC:4.2.3.27] | (RefSeq) bifunctional levopimaradiene synthase, chloroplastic-like (A)	ko00900: Terpenoid backbone biosynthesis; ko01110: Biosynthesis of secondary metabolites	--
COCNU_16G004160	28.2945	15.3992	4.36123	6.48773	3.53094	2.69771	1.82005	45.9871	30.1944	7.41503	6.20187	4.07206	2.6327	2.02576	K12742 isoprene synthase [EC:4.2.3.27] | (RefSeq) bifunctional levopimaradiene synthase, chloroplastic-like (A)	ko00900: Terpenoid backbone biosynthesis; ko01110: Biosynthesis of secondary metabolites	--
COCNU_01G012940	2.62977	2.44897	0.734867	3.57856	3.33253	1.83938	1.73662	3.19017	2.36443	0.177	18.0235	13.3584	4.17181	3.73967	K12486 stromal membrane-associated protein | (RefSeq) ADP-ribosylation factor GTPase-activating protein AGD12-like isoform X1 (A)	ko04144: Endocytosis	--
COCNU_03G012220	131.389	85.9816	38.3648	3.42473	2.24116	1.77599	1.16424	192.609	64.5195	31.6842	6.07901	2.03633	2.60384	1.02597	K12472 epidermal growth factor receptor substrate 15 | (RefSeq) filaggrin-like (A)	ko04144: Endocytosis	--
COCNU_10G005510	88.1395	53.1065	18.7584	4.69867	2.83108	2.23225	1.50135	80.2534	45.0799	16.065	4.99553	2.80609	2.32064	1.48856	K12451 3,5-epimerase/4-reductase [EC:5.1.3.- 1.1.1.-] | (RefSeq) bifunctional dTDP-4-dehydrorhamnose 3,5-epimerase/dTDP-4-dehydrorhamnose reductase-like (A)	ko00520: Amino sugar and nucleotide sugar metabolism; ko00523: Polyketide sugar unit biosynthesis; ko01100: Metabolic pathways; ko01110: Biosynthesis of secondary metabolites; ko01250: Biosynthesis of nucleotide sugars	--
novel.3064	0.1758	0.159767	9.45043	0.0186023	0.0169058	-5.74837	-5.88634	0.0999667	0.0366	5.6921	0.0175624	0.00642996	-5.83137	-7.28097	K12396 AP-3 complex subunit delta | (RefSeq) LOW QUALITY PROTEIN: uncharacterized protein LOC111400700 (A)	--	--
COCNU_06G000970	9.0646	2.1013	0.174233	52.0256	12.0603	5.70115	3.59219	21.2616	3.60063	0.711933	29.8645	5.05754	4.90036	2.33844	K12355 coniferyl-aldehyde dehydrogenase [EC:1.2.1.68] | (RefSeq) aldehyde dehydrogenase family 2 member C4 (A)	ko00940: Phenylpropanoid biosynthesis; ko01110: Biosynthesis of secondary metabolites	--
COCNU_09G008230	1.1661	2.44763	0.0176667	66.0057	138.545	6.04452	7.11421	2.44727	2.08667	0.0168	145.671	124.206	7.18657	6.9566	K12309 beta-galactosidase [EC:3.2.1.23] | (Kazusa) Lj3g3v0323160.1; - (A)	ko00052: Galactose metabolism; ko00511: Other glycan degradation; ko00531: Glycosaminoglycan degradation; ko00600: Sphingolipid metabolism; ko00604: Glycosphingolipid biosynthesis - ganglio series; ko01100: Metabolic pathways	C2H2
COCNU_16G003150	7.19463	4.0744	1.334	5.39328	3.05427	2.43116	1.61083	15.1357	4.74383	1.23467	12.2589	3.8422	3.61576	1.94193	K12309 beta-galactosidase [EC:3.2.1.23] | (Kazusa) Lj3g3v0323160.1; - (A)	ko00052: Galactose metabolism; ko00511: Other glycan degradation; ko00531: Glycosaminoglycan degradation; ko00600: Sphingolipid metabolism; ko00604: Glycosphingolipid biosynthesis - ganglio series; ko01100: Metabolic pathways	C2H2
COCNU_15G005710	397.312	2866.06	11728.9	0.0338746	0.244359	-4.88365	-2.03293	114.452	251.131	1347.4	0.084943	0.186382	-3.55736	-2.42367	K12198 charged multivesicular body protein 5 | (RefSeq) vacuolar protein sorting-associated protein 60.1-like (A)	ko04144: Endocytosis	--
COCNU_scaffold008284G000080	98.7839	30.8932	12.3113	8.02382	2.50933	3.00429	1.3273	161.438	109.507	50.468	3.19882	2.16983	1.67754	1.11758	K12135 zinc finger protein CONSTANS | (RefSeq) zinc finger protein CONSTANS (A)	ko04712: Circadian rhythm - plant	Others
COCNU_08G009590	6.44053	0.937967	0.279833	23.0156	3.35188	4.52454	1.74497	11.7848	3.05033	1.2424	9.48554	2.45519	3.24573	1.29584	K12133 MYB-related transcription factor LHY | (RefSeq) uncharacterized protein LOC112280611 (A)	ko04712: Circadian rhythm - plant	MYB-related
COCNU_06G002100	1.45347	6.4436	13.876	0.104747	0.464371	-3.25502	-1.10665	0.774133	1.45837	4.1826	0.185084	0.348675	-2.43375	-1.52005	K12125 protein EARLY FLOWERING 3 | (RefSeq) protein HEADING DATE 3B (A)	ko04712: Circadian rhythm - plant	--
COCNU_10G008220	1.58403	0.490333	32.0528	0.0494194	0.0152977	-4.33878	-6.03055	5.47863	3.3517	16.7011	0.32804	0.200687	-1.60806	-2.31698	K11883 RNA-binding protein NOB1 | (RefSeq) RNA-binding protein NOB1 isoform X1 (A)	ko03008: Ribosome biogenesis in eukaryotes	--
COCNU_01G003200	191.723	143.528	39.0429	4.91057	3.67615	2.29589	1.87819	300.745	269.121	117.123	2.56777	2.29776	1.36051	1.20023	K11855 ubiquitin carboxyl-terminal hydrolase 36/42 [EC:3.4.19.12] | (RefSeq) ubiquitin carboxyl-terminal hydrolase 36 (A)	--	--
novel.3547	2.03793	1.86473	5.51223	0.369711	0.33829	-1.43553	-1.56367	2.0538	1.25017	4.35653	0.47143	0.286964	-1.08488	-1.80106	K11752 diaminohydroxyphosphoribosylaminopyrimidine deaminase / 5-amino-6-(5-phosphoribosylamino)uracil reductase [EC:3.5.4.26 1.1.1.193] | (RefSeq) riboflavin biosynthesis protein PYRR, chloroplastic-like (A)	ko00740: Riboflavin metabolism; ko01100: Metabolic pathways; ko01110: Biosynthesis of secondary metabolites; ko01240: Biosynthesis of cofactors	--
COCNU_02G008770	16.3375	13.8847	4.14627	3.94029	3.34873	1.9783	1.74361	22.2922	14.6023	5.38253	4.14159	2.71291	2.05018	1.43984	K11714 rhamnogalacturonan II specific xylosyltransferase [EC:2.4.2.-] | (RefSeq) UDP-D-xylose:L-fucose alpha-1,3-D-xylosyltransferase 1-like (A)	--	--
COCNU_02G018390	3.43903	1.6165	0.0810667	42.4223	19.9404	5.40675	4.31762	5.47567	4.20647	0.2725	20.0942	15.4366	4.32871	3.94828	K11275 histone H1/5 | (RefSeq) histone H1-like (A)	--	--
COCNU_01G013720	8.19287	2.5788	0.0679667	120.542	37.9421	6.9134	5.24573	7.8142	5.05973	0.110033	71.0167	45.9836	6.15009	5.52305	K11267 sister chromatid cohesion protein PDS5 | (RefSeq) embryogenesis transmembrane protein (A)	--	--
novel.414	5.03367	2.20697	0.8061	6.24447	2.73783	2.64258	1.45303	10.5383	3.55633	0.670033	15.728	5.3077	3.97527	2.40809	K11267 sister chromatid cohesion protein PDS5 | (RefSeq) embryogenesis transmembrane protein (A)	--	--
novel.12206	9.78713	10.3341	4.1748	2.34434	2.47536	1.22918	1.30764	9.28583	5.73897	2.61133	3.55597	2.19772	1.83024	1.136	K11206 deaminated glutathione amidase [EC:3.5.1.128] | (RefSeq) deaminated glutathione amidase, chloroplastic/cytosolic isoform X1 (A)	--	--
COCNU_scaffold057557G000010	3.294	2.68283	11.7829	0.279558	0.227689	-1.83878	-2.13486	2.10237	1.43273	5.32803	0.394586	0.268905	-1.34159	-1.89483	K11000 callose synthase [EC:2.4.1.-] | (RefSeq) callose synthase 3-like (A)	--	--
COCNU_11G005890	83.3059	60.2307	24.8627	3.35064	2.42253	1.74444	1.27652	95.001	65.2898	20.3499	4.66839	3.20836	2.22292	1.68184	K10999 cellulose synthase A [EC:2.4.1.12] | (RefSeq) cellulose synthase A catalytic subunit 9 [UDP-forming] (A)	--	--
COCNU_scaffold005968G000030	12.2701	17.0009	73.3228	0.167343	0.231864	-2.57912	-2.10865	6.11837	3.84833	23.1356	0.264457	0.166338	-1.9189	-2.58781	K10638 E3 ubiquitin-protein ligase UHRF1 [EC:2.3.2.27] | (RefSeq) E3 ubiquitin-protein ligase ORTHRUS 2-like isoform X1 (A)	--	PHD
COCNU_scaffold005968G000040	13.3158	24.136	103.854	0.128216	0.232403	-2.96335	-2.1053	6.16683	4.08017	28.2933	0.217961	0.14421	-2.19786	-2.79376	K10638 E3 ubiquitin-protein ligase UHRF1 [EC:2.3.2.27] | (RefSeq) E3 ubiquitin-protein ligase ORTHRUS 2 isoform X1 (A)	--	--
COCNU_scaffold001173G000010	20.8258	17.0488	7.20387	2.89092	2.36662	1.53153	1.24283	20.8444	18.2027	6.91343	3.01505	2.63295	1.59218	1.39668	K10638 E3 ubiquitin-protein ligase UHRF1 [EC:2.3.2.27] | (RefSeq) E3 ubiquitin-protein ligase ORTHRUS 2 (A)	--	PHD
COCNU_12G008050	63.2983	31.5886	13.5018	4.68813	2.33958	2.22901	1.22625	120.578	103.358	51.6276	2.33553	2.00199	1.22375	1.00144	K10615 E3 ubiquitin-protein ligase HERC4 [EC:2.3.2.26] | (RefSeq) probable E3 ubiquitin-protein ligase HERC4 isoform X1 (A)	ko04120: Ubiquitin mediated proteolysis	--
COCNU_03G011630	10.8753	12.2437	2.00063	5.43593	6.11993	2.44253	2.61351	12.9129	17.1448	2.1893	5.89817	7.83118	2.56027	2.96923	K10581 ubiquitin-conjugating enzyme E2 O [EC:2.3.2.24] | (RefSeq) uncharacterized protein LOC105047412 (A)	ko04120: Ubiquitin mediated proteolysis	--
COCNU_scaffold137395G000010	37.1413	28.8113	2.97627	12.4792	9.68034	3.64145	3.27506	45.1004	49.005	2.62393	17.1881	18.6762	4.10334	4.22313	K10581 ubiquitin-conjugating enzyme E2 O [EC:2.3.2.24] | (RefSeq) uncharacterized protein LOC105047412 (A)	ko04120: Ubiquitin mediated proteolysis	--
COCNU_scaffold002757G000010	40.0246	13.8034	2.67853	14.9427	5.15336	3.90137	2.36551	129.86	50.9785	18.8805	6.87798	2.70006	2.78198	1.43299	K10534 nitrate reductase (NAD(P)H) [EC:1.7.1.1 1.7.1.2 1.7.1.3] | (RefSeq) nitrate reductase [NADH]-like (A)	ko00910: Nitrogen metabolism; ko01100: Metabolic pathways	--
COCNU_11G006180	21.7364	39.6545	140.321	0.154904	0.282598	-2.69055	-1.82318	9.5665	9.10357	25.9396	0.368799	0.350952	-1.43909	-1.51065	K10523 speckle-type POZ protein | (RefSeq) BTB/POZ domain-containing protein At1g55760 isoform X2 (A)	--	TRAF
novel.7271	0	0	1.7848	0	0	#NUM!	#NUM!	0	0	1.8766	0	0	#NUM!	#NUM!	K10268 F-box and leucine-rich repeat protein 2/20 | (RefSeq) uncharacterized protein LOC111297734 (A)	--	--
COCNU_04G013950	12.7827	10.9428	3.43807	3.71798	3.18283	1.89452	1.67031	19.3801	14.9705	6.94733	2.78957	2.15486	1.48004	1.10759	K10257 acyl-lipid omega-3 desaturase [EC:1.14.19.25 1.14.19.35 1.14.19.36] | (RefSeq) omega-3 fatty acid desaturase, chloroplastic (A)	--	--
COCNU_01G014660	12.0801	101.613	525.758	0.0229765	0.193269	-5.4437	-2.37132	6.8397	3.7419	14.2009	0.481638	0.263497	-1.05398	-1.92414	K09874 aquaporin NIP | (RefSeq) aquaporin NIP6-1 (A)	--	--
COCNU_05G007370	7.81933	6.567	22.4106	0.348912	0.293031	-1.51907	-1.77088	5.41743	5.9876	24.5929	0.220285	0.243469	-2.18256	-2.03819	K09874 aquaporin NIP | (RefSeq) aquaporin NIP2-1 (A)	--	--
COCNU_10G000270	2.16403	8.6387	0.265833	8.14056	32.4967	3.02513	5.02222	2.82633	22.5598	0.4067	6.94943	55.4703	2.79689	5.79364	K09872 aquaporin PIP | (RefSeq) aquaporin PIP2-4 (A)	--	--
COCNU_01G005090	22.6037	9.23267	1.46713	15.4067	6.293	3.94548	2.65375	47.3626	22.0003	5.55043	8.53314	3.9637	3.09308	1.98685	K09753 cinnamoyl-CoA reductase [EC:1.2.1.44] | (RefSeq) cinnamoyl-CoA reductase 1 (A)	ko00940: Phenylpropanoid biosynthesis; ko01100: Metabolic pathways; ko01110: Biosynthesis of secondary metabolites	--
COCNU_scaffold004370G000010	2.98007	5.55573	1.07967	2.76017	5.14579	1.46476	2.36339	4.32513	9.19347	1.09447	3.95182	8.39995	1.98252	3.07038	K09562 hsp70-interacting protein | (RefSeq) hsp70 nucleotide exchange factor FES1 isoform X1 (A)	ko04141: Protein processing in endoplasmic reticulum	--
COCNU_01G015870	53.7503	12.5613	3.7246	14.4312	3.37253	3.85112	1.75383	112.839	52.2329	12.3457	9.14	4.23087	3.19219	2.08095	K09531 DnaJ homolog subfamily C member 11 | (RefSeq) hypothetical protein (A)	--	--
novel.5723	9.54157	1.2378	0.288667	33.0539	4.28799	5.04675	2.1003	13.4249	1.46933	6.5358	2.05406	0.224813	1.03848	-2.1532	K09422 transcription factor MYB, plant | (RefSeq) transcription factor TT2-like (A)	--	MYB-related
COCNU_scaffold036689G000020	3.5214	1.90357	0.4184	8.41635	4.54963	3.07319	2.18575	6.84963	2.4368	0.842467	8.13045	2.89246	3.02334	1.5323	K09422 transcription factor MYB, plant | (RefSeq) transcription factor RAX2 (A)	--	MYB
COCNU_03G013970	1.8689	1.28413	0.516133	3.62096	2.48799	1.85637	1.31498	2.50287	2.5118	1.14277	2.19018	2.198	1.13105	1.13619	K09422 transcription factor MYB, plant | (RefSeq) transcription factor MYB53-like (A)	--	--
COCNU_04G005280	7.48927	5.86643	1.3435	5.57444	4.36653	2.47883	2.12649	10.9664	6.6084	2.8096	3.90319	2.35208	1.96465	1.23394	K09422 transcription factor MYB, plant | (RefSeq) transcription factor MYB122 (A)	--	MYB
COCNU_08G002000	10.9075	2.84187	0.2985	36.5412	9.52049	5.19145	3.25104	32.5029	10.139	3.3232	9.78059	3.05098	3.28992	1.60928	K09422 transcription factor MYB, plant | (RefSeq) protein ODORANT1-like (A)	--	--
COCNU_03G003930	37.398	23.4826	11.5046	3.25071	2.04116	1.70075	1.02939	40.3738	24.985	7.8344	5.1534	3.18914	2.36553	1.67317	K09422 transcription factor MYB, plant | (RefSeq) myb-related protein 308-like (A)	--	MYB
COCNU_03G009210	14.3996	19.9426	44.7762	0.321591	0.445384	-1.6367	-1.16688	18.5254	17.174	40.4925	0.457503	0.424129	-1.12815	-1.23742	K09422 transcription factor MYB, plant | (RefSeq) myb-related protein 308 (A)	--	MYB
COCNU_03G015060	5.13103	3.1544	21.4643	0.23905	0.14696	-2.06462	-2.7665	6.50957	96.1856	23.4509	0.277583	4.10158	-1.84901	2.03618	K09419 heat shock transcription factor, other eukaryote | (RefSeq) heat shock factor protein HSF30-like (A)	--	HSF
COCNU_01G009430	37.4662	38.8351	16.5074	2.26965	2.35258	1.18247	1.23425	25.6542	29.1199	12.5588	2.04272	2.31868	1.03049	1.2133	K09377 cysteine and glycine-rich protein | (RefSeq) LIM domain-containing protein WLIM1-like (A)	--	LIM
COCNU_06G005500	0.530167	0.436233	1.2384	0.428106	0.352256	-1.22396	-1.50531	0.6665	0.3309	1.83833	0.362557	0.18	-1.46372	-2.47393	K09338 homeobox-leucine zipper protein | (RefSeq) homeobox-leucine zipper protein GLABRA 2 isoform X1 (A)	--	HB-HD-ZIP
COCNU_01G009470	3.66227	3.43543	16.1569	0.226668	0.212629	-2.14134	-2.23359	2.28467	2.30513	12.9148	0.176903	0.178488	-2.49897	-2.4861	K09291 nucleoprotein TPR | (RefSeq) LOW QUALITY PROTEIN: nuclear-pore anchor-like (A)	ko03013: Nucleocytoplasmic transport	--
COCNU_06G008310	11.8196	12.3202	3.29263	3.5897	3.74176	1.84386	1.90372	25.7161	21.7807	7.8814	3.26289	2.76356	1.70615	1.46653	K09287 RAV-like factor | (RefSeq) AP2/ERF and B3 domain-containing transcription factor RAV1-like (A)	--	AP2/ERF-RAV
COCNU_08G004820	0.328067	0.378067	1.48827	0.220435	0.254032	-2.18157	-1.97692	0.3	0.364633	2.29167	0.130909	0.159113	-2.93336	-2.65188	K09284 AP2-like factor, euAP2 lineage | (RefSeq) floral homeotic protein APETALA 2-like isoform X1 (A)	--	AP2/ERF-AP2
novel.2603	0.787467	1.0023	2.64023	0.298256	0.379626	-1.74537	-1.39735	1.04243	0.553	4.13943	0.25183	0.133593	-1.98948	-2.90408	K09250 cellular nucleic acid-binding protein | (RefSeq) glycine-rich protein 2 (A)	--	CSD
novel.7184	0.504967	0.349733	12.0339	0.041962	0.0290623	-4.57477	-5.10471	0.204767	0.9982	8.40753	0.0243551	0.118727	-5.35963	-3.07428	K08960 casein kinase 1, epsilon [EC:2.7.11.1] | (RefSeq) casein kinase 1-like protein 10 (A)	--	--
COCNU_scaffold007252G000060	634.501	571.753	210.638	3.01228	2.71438	1.59085	1.44062	728.144	694.573	357.043	2.03937	1.94535	1.02813	0.960029	K08916 light-harvesting complex II chlorophyll a/b binding protein 5 | (RefSeq) chlorophyll a-b binding protein CP26, chloroplastic-like (A)	ko00196: Photosynthesis - antenna proteins; ko01100: Metabolic pathways	--
COCNU_07G005100	2.33243	1.34753	0.3776	6.177	3.56868	2.62691	1.83539	4.28353	2.6749	0.797967	5.36806	3.35215	2.4244	1.74508	K08900 mitochondrial chaperone BCS1 | (RefSeq) AAA-ATPase At3g50940-like (A)	--	--
COCNU_scaffold011491G000010	21.2057	20.5457	4.89083	4.33581	4.20085	2.1163	2.07068	33.1632	23.6926	11.3279	2.92758	2.09154	1.54971	1.06456	K08900 mitochondrial chaperone BCS1 | (RefSeq) AAA-ATPase ASD, mitochondrial-like (A)	--	--
COCNU_06G018900	20.7836	51.2033	0	#DIV/0!	#DIV/0!	#DIV/0!	#DIV/0!	15.7319	19.6696	0	#DIV/0!	#DIV/0!	#DIV/0!	#DIV/0!	K08835 serine/threonine-protein kinase OSR1/STK39 [EC:2.7.11.1] | (RefSeq) probable LRR receptor-like serine/threonine-protein kinase At1g53430 (A)	--	--
COCNU_scaffold010199G000020	3.92987	2.09633	0.8219	4.78144	2.55059	2.25745	1.35083	6.75933	4.00317	1.03133	6.55398	3.88154	2.71237	1.95663	K08819 cyclin-dependent kinase 12/13 [EC:2.7.11.22 2.7.11.23] | (RefSeq) LOW QUALITY PROTEIN: probable serine/threonine-protein kinase At1g54610 (A)	--	--
COCNU_14G000190	0.887	0.485867	0.0634333	13.9832	7.65949	3.80562	2.93725	1.2961	0.453533	0.1956	6.62628	2.31868	2.7282	1.2133	K08711 ATP-binding cassette, subfamily G (WHITE), member 2, PDR | (RefSeq) LOW QUALITY PROTEIN: ZEB2-regulated ABC transporter 1-like (A)	ko02010: ABC transporters	--
COCNU_scaffold017445G000010	2.56027	1.33083	0.678033	3.77602	1.96278	1.91687	0.972902	3.50753	2.51077	1.05333	3.32994	2.38364	1.73549	1.25317	K08711 ATP-binding cassette, subfamily G (WHITE), member 2, PDR | (RefSeq) LOW QUALITY PROTEIN: ZEB2-regulated ABC transporter 1-like (A)	ko02010: ABC transporters	--
COCNU_scaffold000643G000040	34.1052	22.6812	9.05877	3.76488	2.50379	1.9126	1.32411	27.3737	21.3316	8.83973	3.09667	2.41315	1.63072	1.27092	K08711 ATP-binding cassette, subfamily G (WHITE), member 2, PDR | (RefSeq) LOW QUALITY PROTEIN: ZEB2-regulated ABC transporter 1-like (A)	ko02010: ABC transporters	--
COCNU_06G005850	4.07563	1.92077	0.0988	41.2513	19.441	5.36637	4.28103	4.60847	3.5304	0.4008	11.4982	8.80838	3.52333	3.13888	K08506 syntaxin of plants SYP7 | (RefSeq) syntaxin-71-like (A)	ko04130: SNARE interactions in vesicular transport	--
COCNU_15G006120	5.01923	4.36013	2.0652	2.43039	2.11124	1.28119	1.07809	5.3952	2.95893	1.412	3.82096	2.09556	1.93394	1.06734	K08332 vacuolar protein 8 | (RefSeq) U-box domain-containing protein 44 isoform X1 (A)	--	--
COCNU_08G009490	1.22403	0.786067	0.0475333	25.7511	16.5372	4.68656	4.04764	2.20383	1.07053	0.1121	19.6595	9.54981	4.29716	3.25547	K08332 vacuolar protein 8 | (RefSeq) U-box domain-containing protein 43 (A)	--	--
COCNU_01G012960	1.115	1.70643	3.80683	0.292894	0.448255	-1.77155	-1.15761	0.839533	0.797733	2.449	0.342807	0.325738	-1.54453	-1.61821	K08066 nuclear transcription factor Y, gamma | (RefSeq) nuclear transcription factor Y subunit C-6-like (A)	--	NF-YC
novel.701	1.3637	1.05887	2.9518	0.461989	0.358719	-1.11407	-1.47907	0.873267	0.836167	2.1317	0.409657	0.392253	-1.28751	-1.35014	K07936 GTP-binding nuclear protein Ran | (RefSeq) GTP-binding nuclear protein Ran-1 (A)	ko03008: Ribosome biogenesis in eukaryotes; ko03013: Nucleocytoplasmic transport; ko03250: Viral life cycle - HIV-1	--
COCNU_scaffold003417G000070	30.9148	27.1378	8.82697	3.50231	3.07442	1.80831	1.62031	22.7185	20.4854	7.4339	3.05607	2.75567	1.61168	1.4624	K07910 Ras-related protein Rab-18 | (RefSeq) LOW QUALITY PROTEIN: ras-related protein RABC1 (A)	--	--
novel.13778	1.18723	1.19553	3.66797	0.323676	0.325939	-1.62738	-1.61733	0.938267	0.7774	2.79023	0.336268	0.278615	-1.57232	-1.84366	K07889 Ras-related protein Rab-5C | (RefSeq) ras-related protein RHN1-like isoform X1 (A)	ko04144: Endocytosis; ko04145: Phagosome	--
COCNU_08G005150	8.5054	12.1694	29.0589	0.292696	0.418784	-1.77253	-1.25572	6.53997	5.62177	18.3734	0.355948	0.305974	-1.49026	-1.70852	K07889 Ras-related protein Rab-5C | (RefSeq) ras-related protein RHN1-like isoform X1 (A)	ko04144: Endocytosis; ko04145: Phagosome	--
COCNU_13G006080	18.5919	8.4864	3.03113	6.13364	2.79974	2.61674	1.4853	31.5543	16.4687	8.86073	3.56114	1.85862	1.83234	0.894229	K07735 putative transcriptional regulator | (RefSeq) uncharacterized protein LOC111200446 (A)	--	--
novel.8275	16.5096	14.2155	4.37547	3.77322	3.2489	1.9158	1.69995	10.5654	12.4445	4.27703	2.47027	2.90962	1.30467	1.54083	K07466 replication factor A1 | (RefSeq) replication protein A 70 kDa DNA-binding subunit D-like (A)	ko03030: DNA replication; ko03420: Nucleotide excision repair; ko03430: Mismatch repair; ko03440: Homologous recombination	--
novel.7410	0	1.44673	3.12357	0	0.463167	#NUM!	-1.1104	0	1.15803	3.41817	0	0.338788	#NUM!	-1.56155	K07393 glutathionyl-hydroquinone reductase [EC:1.8.5.7] | (RefSeq) uncharacterized protein LOC110775499 (A)	--	--
novel.2281	5.66047	5.0464	1.22147	4.63416	4.13143	2.21231	2.04664	4.77157	3.79157	0.1608	29.6739	23.5794	4.89112	4.55945	K07393 glutathionyl-hydroquinone reductase [EC:1.8.5.7] | (RefSeq) uncharacterized protein LOC110775499 (A)	--	--
novel.9079	5.5776	6.3693	2.4137	2.31081	2.63881	1.2084	1.39989	7.17687	7.23937	2.30523	3.11329	3.14041	1.63844	1.65095	K07393 glutathionyl-hydroquinone reductase [EC:1.8.5.7] | (RefSeq) uncharacterized protein LOC110775499 (A)	--	--
novel.4249	4.00307	4.73743	1.67723	2.38671	2.82455	1.25502	1.49802	3.7627	4.76633	1.7076	2.2035	2.79125	1.1398	1.48091	K07304 peptide-methionine (S)-S-oxide reductase [EC:1.8.4.11] | (RefSeq) peptide methionine sulfoxide reductase A5 isoform X1 (A)	--	--
COCNU_01G018260	12.529	7.20763	2.36413	5.29962	3.04874	2.40589	1.60821	20.3654	13.7843	3.18553	6.39308	4.32715	2.67651	2.11342	K07300 Ca2+:H+ antiporter | (RefSeq) vacuolar cation/proton exchanger 1a-like (A)	--	--
COCNU_02G002460	33.5166	6.07393	1.72477	19.4325	3.5216	4.2804	1.81623	61.6022	29.1397	13.6021	4.52888	2.14229	2.17915	1.09915	K07198 5'-AMP-activated protein kinase, catalytic alpha subunit [EC:2.7.11.11] | (RefSeq) CBL-interacting protein kinase 5-like (A)	--	--
COCNU_05G007390	2.981	1.2652	0.255	11.6902	4.96157	3.54723	2.3108	6.4154	2.78557	0.606233	10.5824	4.59488	3.40359	2.20003	K07025 putative hydrolase of the HAD superfamily | (RefSeq) uncharacterized protein LOC103715749 (A)	--	--
novel.1745	0.3774	0.241633	2.48027	0.152161	0.0974223	-2.71633	-3.3596	0.177267	0.3228	2.02873	0.087378	0.159114	-3.51659	-2.65187	K07020 uncharacterized protein | (RefSeq) KAT8 regulatory NSL complex subunit 3 isoform X1 (A)	--	--
COCNU_13G003990	0.923	1.3509	31.1025	0.0296761	0.0434339	-5.07455	-4.52504	0.8756	0.791033	37.4969	0.0233512	0.0210959	-5.42036	-5.56689	K06972 presequence protease [EC:3.4.24.-] | (RefSeq) presequence protease 1, chloroplastic/mitochondrial isoform X1 (A)	--	--
COCNU_contig69665468G000010	6.07257	7.4619	0.7796	7.78934	9.57145	2.9615	3.25874	4.71037	6.28727	0.605167	7.78359	10.3893	2.96043	3.37703	K06943 nucleolar GTP-binding protein | (RefSeq) nucleolar GTP-binding protein 1-like (A)	ko03008: Ribosome biogenesis in eukaryotes	--
COCNU_01G012240	14.2516	7.96763	4.08007	3.49299	1.95282	1.80446	0.965559	32.218	19.2008	10.2349	3.14784	1.87601	1.65436	0.907665	K06911 quercetin 2,3-dioxygenase [EC:1.13.11.24] | (RefSeq) pirin-like protein (A)	--	--
COCNU_01G013360	0.686733	0.751	3.21887	0.213346	0.233312	-2.22873	-2.09967	0.668767	0.8675	2.28257	0.292989	0.380055	-1.77108	-1.39572	K06268 serine/threonine-protein phosphatase 2B regulatory subunit | (RefSeq) calcineurin B-like protein 3 (A)	--	--
COCNU_01G010120	90.3604	20.5405	5.8234	15.5168	3.52724	3.95576	1.81854	193.202	80.7569	19.5425	9.88629	4.13238	3.30543	2.04697	K05933 aminocyclopropanecarboxylate oxidase [EC:1.14.17.4] | (RefSeq) 1-aminocyclopropane-1-carboxylate oxidase 3 (A)	ko00270: Cysteine and methionine metabolism; ko01100: Metabolic pathways; ko01110: Biosynthesis of secondary metabolites	--
novel.6318	5.06047	3.38957	1.32827	3.80983	2.55187	1.92973	1.35156	4.8168	4.41387	1.8561	2.59512	2.37803	1.3758	1.24977	K05928 tocopherol O-methyltransferase [EC:2.1.1.95] | (RefSeq) probable tocopherol O-methyltransferase, chloroplastic (A)	ko00130: Ubiquinone and other terpenoid-quinone biosynthesis; ko01100: Metabolic pathways; ko01110: Biosynthesis of secondary metabolites; ko01240: Biosynthesis of cofactors	--
COCNU_06G011940	815.886	434.833	116.588	6.99804	3.72966	2.80695	1.89904	1494.81	1328.45	479.066	3.12025	2.77301	1.64166	1.47145	K05907 adenylyl-sulfate reductase (glutathione) [EC:1.8.4.9] | (RefSeq) 5'-adenylylsulfate reductase 1, chloroplastic (A)	ko00920: Sulfur metabolism; ko01100: Metabolic pathways	--
COCNU_scaffold046983G000010	1.81887	1.8778	0.7456	2.43947	2.51851	1.28657	1.33257	2.2046	5.55073	0.7466	2.95285	7.43468	1.56211	2.89427	K05894 12-oxophytodienoic acid reductase [EC:1.3.1.42] | (RefSeq) putative 12-oxophytodienoate reductase 11 isoform X1 (A)	ko00592: alpha-Linolenic acid metabolism; ko01100: Metabolic pathways; ko01110: Biosynthesis of secondary metabolites	--
COCNU_04G014130	2.695	1.39447	0.356267	7.56456	3.91411	2.91926	1.96868	2.2644	1.48807	0.519433	4.35937	2.86479	2.12412	1.51843	K05857 phosphatidylinositol phospholipase C, delta [EC:3.1.4.11] | (RefSeq) phosphoinositide phospholipase C 2-like isoform X1 (A)	ko00562: Inositol phosphate metabolism; ko01100: Metabolic pathways; ko04070: Phosphatidylinositol signaling system	--
COCNU_02G000470	8.4881	7.476	1.6784	5.05726	4.45424	2.33836	2.15518	11.0945	6.82263	1.8846	5.88691	3.6202	2.55751	1.85607	K05759 profilin | (RefSeq) uncharacterized protein LOC103842625 isoform X1 (A)	--	--
COCNU_05G005730	18.8818	6.23293	1.6363	11.5393	3.80916	3.52849	1.92947	25.2655	9.871	2.9627	8.52787	3.33176	3.09219	1.73628	K05681 ATP-binding cassette, subfamily G (WHITE), member 2 | (RefSeq) ABC transporter, ATP-binding protein isoform 1 (A)	ko02010: ABC transporters	--
COCNU_scaffold000643G000050	24.1914	19.2069	7.6089	3.17935	2.52427	1.66873	1.33586	22.1495	15.5261	7.9882	2.77277	1.94363	1.47133	0.958756	K05681 ATP-binding cassette, subfamily G (WHITE), member 2 | (RefSeq) ABC transporter G family member 9-like (A)	ko02010: ABC transporters	--
COCNU_scaffold003395G000020	3.93857	3.13583	0.4548	8.66	6.89497	3.11437	2.78554	2.84957	2.92163	0.977833	2.91416	2.98786	1.54308	1.57911	K05681 ATP-binding cassette, subfamily G (WHITE), member 2 | (RefSeq) ABC transporter G family member 22-like isoform X2 (A)	ko02010: ABC transporters	--
novel.10207	1.76703	1.21163	0	#DIV/0!	#DIV/0!	#DIV/0!	#DIV/0!	1.09043	0.8886	0	#DIV/0!	#DIV/0!	#DIV/0!	#DIV/0!	K05666 ATP-binding cassette, subfamily C (CFTR/MRP), member 2 | (RefSeq) ABC transporter C family member 10-like (A)	ko02010: ABC transporters	--
COCNU_13G005900	7.55363	14.0949	1.50337	5.02448	9.37558	2.32897	3.22891	8.2617	14.1246	2.92657	2.823	4.82635	1.49723	2.27093	K05391 cyclic nucleotide gated channel, plant | (RefSeq) cyclic nucleotide-gated ion channel 2 (A)	ko04626: Plant-pathogen interaction	--
COCNU_07G003100	6.756	4.9085	2.01863	3.34682	2.4316	1.74279	1.2819	12.2257	8.30867	2.87133	4.25786	2.89366	2.09013	1.5329	K05391 cyclic nucleotide gated channel, plant | (RefSeq) cyclic nucleotide-gated ion channel 1-like (A)	ko04626: Plant-pathogen interaction	--
COCNU_11G001120	21.9437	18.0326	8.0659	2.72055	2.23565	1.4439	1.1607	23.747	16.0949	5.01483	4.73535	3.20947	2.24347	1.68233	K05391 cyclic nucleotide gated channel, plant | (RefSeq) cyclic nucleotide-gated ion channel 1-like (A)	ko04626: Plant-pathogen interaction	--
COCNU_07G003110	19.7123	18.2546	6.9968	2.81733	2.60899	1.49433	1.38349	23.9023	16.9629	4.3528	5.49124	3.897	2.45713	1.96236	K05391 cyclic nucleotide gated channel, plant | (RefSeq) cyclic nucleotide-gated ion channel 1-like (A)	ko04626: Plant-pathogen interaction	--
novel.9333	1.56827	1.96403	0.207967	7.54095	9.44398	2.91475	3.2394	1.39963	1.75953	0.1537	9.10627	11.4478	3.18686	3.517	K05389 potassium channel subfamily K, other eukaryote | (RefSeq) two-pore potassium channel 5-like (A)	--	--
COCNU_scaffold027311G000010	6.90857	8.54783	0.6703	10.3067	12.7523	3.36551	3.67268	5.90877	8.87523	0.610467	9.6791	14.5384	3.27487	3.8618	K05389 potassium channel subfamily K, other eukaryote | (RefSeq) two-pore potassium channel 5-like (A)	--	--
COCNU_06G009380	2.26783	2.23883	6.19523	0.366061	0.36138	-1.44984	-1.46841	2.72417	2.61173	8.81533	0.309026	0.296272	-1.6942	-1.75501	K05389 potassium channel subfamily K, other eukaryote | (RefSeq) two pore potassium channel c-like (A)	--	--
COCNU_scaffold025222G000010	9.5186	6.933	2.5457	3.73909	2.72342	1.90269	1.44542	15.3751	6.9892	1.01463	15.1534	6.8884	3.92157	2.78417	K05387 glutamate receptor, ionotropic, plant | (RefSeq) glutamate receptor 2.7-like (A)	--	--
COCNU_scaffold002613G000020	0.687767	1.81307	0.104967	6.55224	17.2728	2.71199	4.11043	0.607233	1.94743	0.148533	4.0882	13.1111	2.03146	3.71272	K05359 arogenate/prephenate dehydratase [EC:4.2.1.91 4.2.1.51] | (RefSeq) arogenate dehydratase/prephenate dehydratase 6, chloroplastic (A)	ko00400: Phenylalanine, tyrosine and tryptophan biosynthesis; ko01100: Metabolic pathways; ko01110: Biosynthesis of secondary metabolites; ko01230: Biosynthesis of amino acids	--
COCNU_scaffold005597G000010	10.693	5.65327	2.2938	4.66168	2.46459	2.22085	1.30135	18.6388	12.313	4.94227	3.77131	2.49136	1.91506	1.31693	K05359 arogenate/prephenate dehydratase [EC:4.2.1.91 4.2.1.51] | (RefSeq) arogenate dehydratase/prephenate dehydratase 2, chloroplastic-like (A)	ko00400: Phenylalanine, tyrosine and tryptophan biosynthesis; ko01100: Metabolic pathways; ko01110: Biosynthesis of secondary metabolites; ko01230: Biosynthesis of amino acids	--
COCNU_14G004700	3.07513	3.04213	1.3157	2.33726	2.31218	1.22482	1.20925	3.301	2.59563	1.38033	2.39145	1.88044	1.25789	0.91107	K04733 interleukin-1 receptor-associated kinase 4 [EC:2.7.11.1] | (RefSeq) proline-rich receptor-like protein kinase PERK12 (A)	--	--
COCNU_06G010790	0.999433	4.28337	0.0671	14.8947	63.8356	3.89673	5.99629	1.3535	4.38807	0.0920333	14.7066	47.6791	3.87839	5.57529	K04733 interleukin-1 receptor-associated kinase 4 [EC:2.7.11.1] | (RefSeq) G-type lectin S-receptor-like serine/threonine-protein kinase RKS1 isoform X1 (A)	--	--
COCNU_contig69102774G000010	20.8222	3.84363	0.6759	30.8066	5.68669	4.94517	2.50759	17.9774	2.09643	0.508533	35.3515	4.12251	5.1437	2.04352	K04733 interleukin-1 receptor-associated kinase 4 [EC:2.7.11.1] | (RefSeq) G-type lectin S-receptor-like serine/threonine-protein kinase RKS1 isoform X1 (A)	--	--
COCNU_05G009820	28.0038	15.1452	4.41257	6.34638	3.43229	2.66593	1.77917	32.4092	21.9818	4.2531	7.62014	5.16841	2.92982	2.36972	K04733 interleukin-1 receptor-associated kinase 4 [EC:2.7.11.1] | (RefSeq) G-type lectin S-receptor-like serine/threonine-protein kinase RKS1 isoform X1 (A)	--	--
COCNU_12G003960	55.3461	29.9639	8.08627	6.84446	3.70553	2.77494	1.88968	68.2862	49.8222	13.8595	4.92703	3.59481	2.30072	1.84591	K04733 interleukin-1 receptor-associated kinase 4 [EC:2.7.11.1] | (RefSeq) G-type lectin S-receptor-like serine/threonine-protein kinase RKS1 isoform X1 (A)	--	--
COCNU_scaffold008462G000030	0.00656667	75.6416	16.202	0.000405301	4.66867	-11.2687	2.22301	0	142.416	27.4399	0	5.19012	#NUM!	2.37577	K04733 interleukin-1 receptor-associated kinase 4 [EC:2.7.11.1] | (RefSeq) G-type lectin S-receptor-like serine/threonine-protein kinase RKS1 (A)	--	--
novel.10923	0.2081	0	2.4181	0.0860593	0	-3.53853	#NUM!	0.170933	0	2.3709	0.0720964	0	-3.79393	#NUM!	K04733 interleukin-1 receptor-associated kinase 4 [EC:2.7.11.1] | (RefSeq) G-type lectin S-receptor-like serine/threonine-protein kinase RKS1 (A)	--	--
COCNU_06G010750	0.485633	0.0820333	2.2874	0.212308	0.0358631	-2.23577	-4.80135	0.362367	0	2.42843	0.149218	0	-2.7445	#NUM!	K04733 interleukin-1 receptor-associated kinase 4 [EC:2.7.11.1] | (RefSeq) G-type lectin S-receptor-like serine/threonine-protein kinase RKS1 (A)	--	--
COCNU_scaffold015183G000010	1.755	1.85877	4.23777	0.414133	0.438619	-1.27183	-1.18896	0.910833	0.9052	3.01793	0.301807	0.29994	-1.7283	-1.73725	K04733 interleukin-1 receptor-associated kinase 4 [EC:2.7.11.1] | (RefSeq) G-type lectin S-receptor-like serine/threonine-protein kinase RKS1 (A)	--	--
COCNU_scaffold004047G000010	7.43383	4.36063	0.767433	9.68662	5.6821	3.27599	2.50642	3.8583	1.5849	0.2091	18.4519	7.57963	4.2057	2.92213	K04733 interleukin-1 receptor-associated kinase 4 [EC:2.7.11.1] | (RefSeq) G-type lectin S-receptor-like serine/threonine-protein kinase RKS1 (A)	--	--
COCNU_scaffold001097G000020	3.67073	2.04377	1.0216	3.59312	2.00055	1.84524	1.0004	6.3068	3.61753	0.787967	8.00389	4.59097	3.0007	2.1988	K04733 interleukin-1 receptor-associated kinase 4 [EC:2.7.11.1] | (RefSeq) G-type lectin S-receptor-like serine/threonine-protein kinase RKS1 (A)	--	--
COCNU_07G009150	6.72103	6.3836	2.8659	2.34517	2.22743	1.22969	1.15538	6.71033	6.31523	3.09217	2.17011	2.04233	1.11777	1.03022	K04733 interleukin-1 receptor-associated kinase 4 [EC:2.7.11.1] | (RefSeq) G-type lectin S-receptor-like serine/threonine-protein kinase RKS1 (A)	--	--
COCNU_14G007160	10.0907	3.79197	1.53443	6.57617	2.47125	2.71725	1.30524	9.25787	3.46743	1.37667	6.72484	2.51872	2.7495	1.33269	K04733 interleukin-1 receptor-associated kinase 4 [EC:2.7.11.1] | (RefSeq) G-type lectin S-receptor-like serine/threonine-protein kinase RKS1 (A)	--	--
COCNU_14G007170	44.8151	42.0564	20.643	2.17096	2.03732	1.11834	1.02668	40.6149	35.9239	17.988	2.25789	1.9971	1.17497	0.997908	K04733 interleukin-1 receptor-associated kinase 4 [EC:2.7.11.1] | (RefSeq) G-type lectin S-receptor-like serine/threonine-protein kinase RKS1 (A)	--	--
COCNU_scaffold042218G000010	118.518	0	46.6198	2.54222	0	1.34609	#NUM!	127.493	0.0083	29.861	4.26956	0.000277955	2.09409	-11.8129	K04733 interleukin-1 receptor-associated kinase 4 [EC:2.7.11.1] | (RefSeq) G-type lectin S-receptor-like serine/threonine-protein kinase RKS1 (A)	--	--
COCNU_05G010000	1.62287	2.3181	7.0146	0.231356	0.330468	-2.11182	-1.59742	1.05177	1.3485	8.51287	0.12355	0.158407	-3.01683	-2.65829	K04728 serine-protein kinase ATM [EC:2.7.11.1] | (RefSeq) serine/threonine-protein kinase ATM isoform X1 (A)	ko03440: Homologous recombination	--
COCNU_01G002500	20.7767	17.3164	8.8789	2.34001	1.95028	1.22652	0.963683	23.5517	19.6456	5.6251	4.1869	3.49249	2.06588	1.80426	K04565 superoxide dismutase, Cu-Zn family [EC:1.15.1.1] | (RefSeq) superoxide dismutase [Cu-Zn]-like isoform X2 (A)	ko04146: Peroxisome	--
novel.9277	4.09213	4.4167	0.6322	6.47285	6.98624	2.6944	2.80452	2.70213	2.56843	0.6828	3.95743	3.76162	1.98456	1.91135	K04498 E1A/CREB-binding protein [EC:2.3.1.48] | (RefSeq) probable histone acetyltransferase HAC-like 1 isoform X1 (A)	ko03250: Viral life cycle - HIV-1	--
COCNU_08G008240	7.65593	6.19507	2.54807	3.0046	2.43128	1.58718	1.28172	10.8842	7.2272	2.96583	3.66986	2.43682	1.87573	1.285	K04123 ent-kaurenoic acid monooxygenase [EC:1.14.14.107] | (RefSeq) ent-kaurenoic acid oxidase 1-like (A)	ko00904: Diterpenoid biosynthesis; ko01100: Metabolic pathways; ko01110: Biosynthesis of secondary metabolites	--
COCNU_03G015240	0.244067	0.3452	7.38707	0.0330397	0.0467303	-4.91965	-4.4195	0.2423	0.3718	16.9794	0.0142702	0.0218971	-6.13085	-5.51311	K04122 ent-kaurene oxidase [EC:1.14.14.86] | (RefSeq) ent-kaurene oxidase 2 isoform X1 (A)	ko00904: Diterpenoid biosynthesis; ko01100: Metabolic pathways; ko01110: Biosynthesis of secondary metabolites	--
COCNU_scaffold065083G000010	1.7762	1.0807	5.18323	0.342682	0.208499	-1.54506	-2.26189	1.55107	0.918833	4.74463	0.32691	0.193657	-1.61304	-2.36842	K04121 ent-kaurene synthase [EC:4.2.3.19] | (RefSeq) ent-kaur-16-ene synthase, chloroplastic-like (A)	ko00904: Diterpenoid biosynthesis; ko01100: Metabolic pathways; ko01110: Biosynthesis of secondary metabolites	--
COCNU_scaffold018181G000030	14.7239	2.18507	0.665433	22.1268	3.28367	4.46772	1.71531	19.5628	3.85597	0.9801	19.96	3.93426	4.31904	1.97609	K04121 ent-kaurene synthase [EC:4.2.3.19] | (RefSeq) ent-kaur-16-ene synthase, chloroplastic-like (A)	ko00904: Diterpenoid biosynthesis; ko01100: Metabolic pathways; ko01110: Biosynthesis of secondary metabolites	--
COCNU_scaffold004112G000080	30.6579	7.1472	0.911033	33.6518	7.84516	5.07261	2.9718	38.7793	10.9147	1.29727	29.8931	8.41359	4.90174	3.07272	K04121 ent-kaurene synthase [EC:4.2.3.19] | (RefSeq) ent-kaur-16-ene synthase, chloroplastic-like (A)	ko00904: Diterpenoid biosynthesis; ko01100: Metabolic pathways; ko01110: Biosynthesis of secondary metabolites	--
COCNU_09G002610	45.5831	39.9576	128.679	0.354238	0.310521	-1.49721	-1.68724	57.261	488.885	147.73	0.387604	3.30931	-1.36734	1.72653	K04079 molecular chaperone HtpG | (RefSeq) heat shock protein 83-like (A)	ko04141: Protein processing in endoplasmic reticulum; ko04626: Plant-pathogen interaction	--
COCNU_03G012730	4.49467	10.06	21.5507	0.208563	0.466807	-2.26145	-1.0991	4.71433	6.03437	15.5372	0.303423	0.388383	-1.7206	-1.36445	K04077 chaperonin GroEL | (RefSeq) chaperonin CPN60-like 2, mitochondrial (A)	ko03018: RNA degradation	--
COCNU_09G006870	4.5807	1.5738	0.412333	11.1092	3.81681	3.47369	1.93237	9.12193	3.2666	0.723067	12.6156	4.5177	3.65714	2.17559	K04077 chaperonin GroEL | (RefSeq) chaperonin CPN60-like 2, mitochondrial (A)	ko03018: RNA degradation	--
COCNU_scaffold009400G000020	2.75937	2.13273	0.918467	3.00432	2.32206	1.58704	1.2154	3.4026	1.99373	0.695867	4.88973	2.86511	2.28975	1.51859	K03885 NADH:quinone reductase (non-electrogenic) [EC:1.6.5.9] | (RefSeq) internal alternative NAD(P)H-ubiquinone oxidoreductase A1, mitochondrial (A)	ko00190: Oxidative phosphorylation; ko01100: Metabolic pathways	--
novel.11311	5.67673	5.75017	18.2071	0.311786	0.315819	-1.68137	-1.66283	4.81533	4.04303	11.4567	0.420307	0.352897	-1.25048	-1.50268	K03843 alpha-1,3/alpha-1,6-mannosyltransferase [EC:2.4.1.132 2.4.1.257] | (RefSeq) alpha-1,3/1,6-mannosyltransferase ALG2 isoform X1 (A)	ko00510: N-Glycan biosynthesis; ko00513: Various types of N-glycan biosynthesis; ko01100: Metabolic pathways	--
COCNU_12G003930	8.91987	5.9881	1.2546	7.10973	4.77292	2.82979	2.25487	14.4384	5.31357	1.2355	11.6863	4.30074	3.54674	2.10459	K03809 NAD(P)H dehydrogenase (quinone) [EC:1.6.5.2] | (RefSeq) probable NAD(P)H dehydrogenase (quinone) FQR1-like 1 (A)	ko00130: Ubiquinone and other terpenoid-quinone biosynthesis; ko01100: Metabolic pathways; ko01110: Biosynthesis of secondary metabolites; ko01240: Biosynthesis of cofactors	--
COCNU_06G010810	66.251	58.3098	20.8728	3.17404	2.79358	1.66632	1.48212	98.5627	69.1912	30.2507	3.2582	2.28726	1.70407	1.19362	K03809 NAD(P)H dehydrogenase (quinone) [EC:1.6.5.2] | (RefSeq) probable NAD(P)H dehydrogenase (quinone) FQR1-like 1 (A)	ko00130: Ubiquinone and other terpenoid-quinone biosynthesis; ko01100: Metabolic pathways; ko01110: Biosynthesis of secondary metabolites; ko01240: Biosynthesis of cofactors	--
COCNU_scaffold015512G000010	11.7603	16.8537	5.0104	2.34718	3.36375	1.23093	1.75007	21.8942	18.4944	7.08653	3.08955	2.60979	1.62739	1.38393	K03809 NAD(P)H dehydrogenase (quinone) [EC:1.6.5.2] | (RefSeq) NAD(P)H dehydrogenase (quinone) FQR1-like (A)	ko00130: Ubiquinone and other terpenoid-quinone biosynthesis; ko01100: Metabolic pathways; ko01110: Biosynthesis of secondary metabolites; ko01240: Biosynthesis of cofactors	--
COCNU_02G011730	683.978	366.107	105.523	6.48178	3.46944	2.69639	1.7947	761.798	860.934	374.928	2.03185	2.29626	1.02279	1.19929	K03671 thioredoxin 1 | (RefSeq) thioredoxin M-type, chloroplastic-like (A)	--	--
COCNU_02G007770	1.32277	1.26053	5.02723	0.26312	0.250741	-1.92621	-1.99573	0.6811	0.566367	1.44247	0.472177	0.392638	-1.0826	-1.34873	K03671 thioredoxin 1 | (RefSeq) thioredoxin F, chloroplastic-like (A)	--	--
COCNU_03G016030	13.101	10.0485	54.4484	0.240614	0.184551	-2.05521	-2.43791	20.5678	159.547	49.0753	0.419108	3.25107	-1.25461	1.70091	K03627 putative transcription factor | (RefSeq) multiprotein-bridging factor 1c (A)	--	MBF1
COCNU_scaffold000732G000080	7.80947	8.80473	20.679	0.377651	0.425781	-1.40487	-1.23182	8.92737	7.37187	18.1461	0.491971	0.40625	-1.02336	-1.29956	K03575 A/G-specific adenine glycosylase [EC:3.2.2.31] | (RefSeq) adenine DNA glycosylase (A)	ko03410: Base excision repair	--
COCNU_01G009420	2.67623	2.48763	10.6066	0.252318	0.234536	-1.98669	-2.09212	1.90273	0.961167	5.096	0.373378	0.188612	-1.42129	-2.40651	K03512 DNA polymerase lambda [EC:2.7.7.7 4.2.99.-] | (RefSeq) DNA polymerase lambda isoform X1 (A)	ko03410: Base excision repair; ko03450: Non-homologous end-joining	--
novel.1727	2.6366	1.6457	0	#DIV/0!	#DIV/0!	#DIV/0!	#DIV/0!	2.2821	1.50323	0	#DIV/0!	#DIV/0!	#DIV/0!	#DIV/0!	K03424 TatD DNase family protein [EC:3.1.21.-] | (RefSeq) putative deoxyribonuclease TATDN1 (A)	--	--
COCNU_scaffold013488G000020	5.68103	5.576	0.0639333	88.8587	87.2158	6.47344	6.44652	5.28003	4.0724	0.0158	334.179	257.747	8.38448	8.00981	K03363 cell division cycle 20, cofactor of APC complex | (RefSeq) cell division cycle 20.2, cofactor of APC complex-like (A)	ko04120: Ubiquitin mediated proteolysis	--
COCNU_06G010640	4.022	4.4257	0.0669667	60.0597	66.0881	5.90833	6.04632	2.7265	3.4884	0.0158	172.563	220.785	7.43098	7.7865	K03327 multidrug resistance protein, MATE family | (RefSeq) protein DETOXIFICATION 34-like (A)	--	--
novel.7381	3.3645	1.47227	0.520933	6.4586	2.82621	2.69122	1.49887	3.17083	1.96537	0.429233	7.3872	4.57878	2.88503	2.19496	K03327 multidrug resistance protein, MATE family | (RefSeq) protein DETOXIFICATION 34-like (A)	--	--
COCNU_15G001430	4.16827	3.87603	1.806	2.30801	2.1462	1.20665	1.10178	3.58557	2.07507	0.936233	3.82978	2.2164	1.93726	1.14822	K03327 multidrug resistance protein, MATE family | (RefSeq) protein DETOXIFICATION 34-like (A)	--	--
novel.2670	5.5256	0.6935	0	#DIV/0!	#DIV/0!	#DIV/0!	#DIV/0!	3.9795	0.604367	0	#DIV/0!	#DIV/0!	#DIV/0!	#DIV/0!	K03327 multidrug resistance protein, MATE family | (RefSeq) protein DETOXIFICATION 34-like (A)	--	--
COCNU_scaffold012990G000010	9.43927	7.0626	1.1928	7.91354	5.92103	2.98432	2.56585	11.1112	8.53753	1.28747	8.63028	6.63127	3.10941	2.72928	K03327 multidrug resistance protein, MATE family | (RefSeq) protein DETOXIFICATION 34-like (A)	--	--
COCNU_scaffold001177G000050	11.005	5.42383	0.0163	675.153	332.751	9.39907	8.3783	11.1923	3.47107	0	#DIV/0!	#DIV/0!	#DIV/0!	#DIV/0!	K03327 multidrug resistance protein, MATE family | (RefSeq) protein DETOXIFICATION 34-like (A)	--	--
COCNU_scaffold001177G000040	16.607	5.67307	0.105267	157.761	53.8923	7.3016	5.75201	15.5355	3.8656	0.1049	148.099	36.8503	7.21041	5.20361	K03327 multidrug resistance protein, MATE family | (RefSeq) protein DETOXIFICATION 34-like (A)	--	--
COCNU_contig69330639G000010	11.8503	11.6885	1.21707	9.73677	9.60386	3.28344	3.26361	9.747	11.4402	3.65353	2.66783	3.13127	1.41567	1.64675	K03327 multidrug resistance protein, MATE family | (RefSeq) protein DETOXIFICATION 21 (A)	--	--
COCNU_contig69587205G000010	25.1456	25.3434	3.4462	7.29663	7.354	2.86723	2.87853	20.3171	19.9052	6.91643	2.93751	2.87796	1.55459	1.52505	K03327 multidrug resistance protein, MATE family | (RefSeq) protein DETOXIFICATION 21 (A)	--	--
COCNU_14G005510	16.1173	7.76083	3.42483	4.70601	2.26605	2.2345	1.18018	22.077	11.7503	4.51993	4.88436	2.59966	2.28817	1.37832	K03327 multidrug resistance protein, MATE family | (RefSeq) protein DETOXIFICATION 14-like isoform X1 (A)	--	--
COCNU_07G001460	10.9088	4.30647	0.8547	12.7633	5.03857	3.67393	2.33301	19.4255	22.9885	9.50167	2.04443	2.41942	1.0317	1.27466	K03320 ammonium transporter, Amt family | (RefSeq) ammonium transporter 1 member 2 (A)	--	--
COCNU_16G007720	4.82697	6.56627	20.4444	0.236102	0.321176	-2.08252	-1.63856	4.88257	43.8333	13.6728	0.357102	3.20588	-1.48559	1.68072	K03283 heat shock 70kDa protein 1/2/6/8 | (RefSeq) probable mediator of RNA polymerase II transcription subunit 37c (A)	ko03040: Spliceosome; ko04141: Protein processing in endoplasmic reticulum; ko04144: Endocytosis	--
COCNU_11G006970	6.39353	15.1526	0.951733	6.71778	15.9211	2.74798	3.99286	3.58503	12.4615	0.4099	8.74612	30.4012	3.12864	4.92606	K03255 protein TIF31 | (RefSeq) clustered mitochondria protein isoform X1 (A)	--	--
COCNU_09G004270	1.66437	1.67417	0.177067	9.39966	9.45501	3.23261	3.24108	0.292867	0.269167	3.12007	0.0938655	0.0862695	-3.41326	-3.53501	K03029 26S proteasome regulatory subunit N10 | (RefSeq) 26S proteasome non-ATPase regulatory subunit 4 homolog isoform X1 (A)	ko03050: Proteasome	--
novel.2450	0.891567	1.11907	2.9327	0.304009	0.381582	-1.71781	-1.38993	0.875733	0.5167	2.06153	0.424797	0.250639	-1.23515	-1.99632	K03006 DNA-directed RNA polymerase II subunit RPB1 [EC:2.7.7.6] | (RefSeq) LOW QUALITY PROTEIN: DNA-directed RNA polymerase II subunit 1-like (A)	ko03020: RNA polymerase	--
novel.7390	0.7752	0.4046	0.143967	5.38458	2.81037	2.42883	1.49076	1.81727	0.963633	0.1553	11.7017	6.20498	3.54864	2.63343	K03006 DNA-directed RNA polymerase II subunit RPB1 [EC:2.7.7.6] | (RefSeq) LOW QUALITY PROTEIN: DNA-directed RNA polymerase II subunit 1-like (A)	ko03020: RNA polymerase	--
novel.9024	6.83703	8.6665	0.0304333	224.656	284.77	7.81157	8.15365	4.65507	6.24263	0.2503	18.5979	24.9406	4.21707	4.64042	K03006 DNA-directed RNA polymerase II subunit RPB1 [EC:2.7.7.6] | (RefSeq) LOW QUALITY PROTEIN: DNA-directed RNA polymerase II subunit 1-like (A)	ko03020: RNA polymerase	--
novel.280	16.3334	4.5751	1.9217	8.49947	2.38076	3.08737	1.25142	29.6585	9.69853	1.09373	27.1168	8.86737	4.76111	3.14851	K03006 DNA-directed RNA polymerase II subunit RPB1 [EC:2.7.7.6] | (RefSeq) LOW QUALITY PROTEIN: DNA-directed RNA polymerase II subunit 1-like (A)	ko03020: RNA polymerase	--
novel.506	10.3056	7.538	3.1108	3.31285	2.42317	1.72807	1.2769	11.9378	10.8143	4.85013	2.46133	2.22968	1.29944	1.15684	K02985 small subunit ribosomal protein S3e | (RefSeq) 40S ribosomal protein S3-3 isoform X1 (A)	ko03010: Ribosome	--
COCNU_scaffold012601G000070	1.907	4.7393	11.8419	0.161038	0.400214	-2.63452	-1.32115	3.95407	3.88473	10.091	0.391841	0.38497	-1.35166	-1.37718	K02959 small subunit ribosomal protein S16 | (RefSeq) 30S ribosomal protein S16-2, chloroplastic/mitochondrial isoform X1 (A)	ko03010: Ribosome	--
novel.4732	0.1352	2.58187	0.898	0.150557	2.87513	-2.73162	1.52363	0.0300333	1.4009	0.587533	0.0511177	2.38438	-4.29003	1.25361	K02884 large subunit ribosomal protein L19 | (RefSeq) 50S ribosomal protein L19-2, chloroplastic-like isoform X1 (A)	ko03010: Ribosome	--
novel.10148	0	0	19.2171	0	0	#NUM!	#NUM!	0	0	19.9744	0	0	#NUM!	#NUM!	K02870 large subunit ribosomal protein L12e | (RefSeq) 60S ribosomal protein L12-3 (A)	ko03010: Ribosome	--
COCNU_11G000680	31.7563	0	14.0595	2.25871	0	1.1755	#NUM!	27.7189	0	10.5445	2.62877	0	1.39439	#NUM!	K02728 20S proteasome subunit alpha 3 [EC:3.4.25.1] | (RefSeq) proteasome subunit alpha type-4-like (A)	ko03050: Proteasome	--
COCNU_scaffold022839G000010	10.1166	2.2486	0.891933	11.3424	2.52104	3.50365	1.33402	24.2862	6.26407	1.8512	13.1191	3.38379	3.7136	1.75864	K02575 MFS transporter, NNP family, nitrate/nitrite transporter | (RefSeq) high-affinity nitrate transporter 2.3-like (A)	ko00910: Nitrogen metabolism	--
COCNU_16G001380	12.3271	9.72077	4.0491	3.0444	2.40072	1.60616	1.26347	10.3984	11.1664	4.7642	2.18261	2.34381	1.12606	1.22885	K02358 elongation factor Tu | (RefSeq) elongation factor Tu, mitochondrial-like (A)	ko04626: Plant-pathogen interaction	--
COCNU_13G001310	0.596567	0.696	2.6983	0.22109	0.25794	-2.1773	-1.95489	0.6337	0.571833	1.34767	0.47022	0.424314	-1.08859	-1.2368	K02183 calmodulin | (RefSeq) calmodulin-like isoform X1 (A)	ko04016: MAPK signaling pathway - plant; ko04070: Phosphatidylinositol signaling system; ko04626: Plant-pathogen interaction	--
COCNU_14G011440	1.55567	3.14947	6.8956	0.225603	0.456736	-2.14814	-1.13057	0.8933	1.46367	3.2422	0.275523	0.451442	-1.85976	-1.14739	K01968 3-methylcrotonyl-CoA carboxylase alpha subunit [EC:6.4.1.4] | (RefSeq) methylcrotonoyl-CoA carboxylase subunit alpha, mitochondrial (A)	ko00280: Valine, leucine and isoleucine degradation; ko01100: Metabolic pathways	--
COCNU_12G007220	5.82797	4.41647	56.1898	0.103719	0.0785991	-3.26924	-3.66934	6.48693	4.93583	96.7763	0.0670302	0.0510025	-3.89904	-4.29329	K01859 chalcone isomerase [EC:5.5.1.6] | (RefSeq) chalcone--flavonone isomerase (A)	ko00941: Flavonoid biosynthesis; ko01100: Metabolic pathways; ko01110: Biosynthesis of secondary metabolites	--
COCNU_05G006290	14.2943	6.8381	1.43863	9.93603	4.75319	3.31267	2.2489	14.5176	5.88363	2.72053	5.33632	2.16268	2.41584	1.11282	K01858 myo-inositol-1-phosphate synthase [EC:5.5.1.4] | (RefSeq) inositol-3-phosphate synthase isoform X1 (A)	ko00562: Inositol phosphate metabolism; ko01100: Metabolic pathways; ko01110: Biosynthesis of secondary metabolites	--
novel.2466	0.0797333	0.626633	1.9376	0.0411506	0.323407	-4.60294	-1.62858	0.0175667	0.303533	1.5887	0.0110573	0.191058	-6.49886	-2.38792	K01726 gamma-carbonic anhydrase [EC:4.2.1.-] | (RefSeq) gamma carbonic anhydrase-like 2, mitochondrial isoform X2 (A)	--	--
COCNU_08G006900	8.30187	6.42637	3.17527	2.61454	2.02388	1.38656	1.01713	12.3737	9.9241	4.59503	2.69284	2.15974	1.42913	1.11086	K01711 GDPmannose 4,6-dehydratase [EC:4.2.1.47] | (RefSeq) GDP-mannose 4,6 dehydratase 1-like (A)	ko00051: Fructose and mannose metabolism; ko00520: Amino sugar and nucleotide sugar metabolism; ko01100: Metabolic pathways; ko01250: Biosynthesis of nucleotide sugars	--
novel.12878	0.814733	1.52387	0.013	62.6718	117.221	5.96974	6.87308	0.220633	5.28087	1.14367	0.192918	4.61749	-2.37394	2.20711	K01674 carbonic anhydrase [EC:4.2.1.1] | (RefSeq) alpha carbonic anhydrase 7-like (A)	ko00910: Nitrogen metabolism; ko01100: Metabolic pathways	--
novel.7115	0.971933	1.30107	0.0124	78.3817	104.925	6.29245	6.71321	0.314833	5.24497	0.944733	0.333251	5.5518	-1.58532	2.47295	K01674 carbonic anhydrase [EC:4.2.1.1] | (RefSeq) alpha carbonic anhydrase 7-like (A)	ko00910: Nitrogen metabolism; ko01100: Metabolic pathways	--
novel.12190	4.0754	6.5631	0.123	33.1333	53.3585	5.05021	5.73765	0.9813	21.3231	5.4066	0.1815	3.9439	-2.46196	1.97962	K01674 carbonic anhydrase [EC:4.2.1.1] | (RefSeq) alpha carbonic anhydrase 7-like (A)	ko00910: Nitrogen metabolism; ko01100: Metabolic pathways	--
COCNU_15G000620	1.2098	0.199633	5.25397	0.230264	0.0379967	-2.11864	-4.71798	0.805867	0	2.81157	0.286625	0	-1.80276	#NUM!	K01674 carbonic anhydrase [EC:4.2.1.1] | (RefSeq) alpha carbonic anhydrase 1, chloroplastic (A)	ko00910: Nitrogen metabolism; ko01100: Metabolic pathways	--
COCNU_02G012220	17.5716	13.4323	3.42123	5.13604	3.92615	2.36066	1.97311	15.6952	11.3014	3.13267	5.01018	3.60761	2.32486	1.85104	K01627 2-dehydro-3-deoxyphosphooctonate aldolase (KDO 8-P synthase) [EC:2.5.1.55] | (RefSeq) 2-dehydro-3-deoxyphosphooctonate aldolase (A)	ko01100: Metabolic pathways; ko01250: Biosynthesis of nucleotide sugars	--
COCNU_scaffold001962G000050	1.8164	1.70547	4.4086	0.412013	0.38685	-1.27924	-1.37015	1.05157	1.68653	6.56843	0.160094	0.256763	-2.64301	-1.96149	K01626 3-deoxy-7-phosphoheptulonate synthase [EC:2.5.1.54] | (RefSeq) phospho-2-dehydro-3-deoxyheptonate aldolase 2, chloroplastic-like (A)	ko00400: Phenylalanine, tyrosine and tryptophan biosynthesis; ko01100: Metabolic pathways; ko01110: Biosynthesis of secondary metabolites; ko01230: Biosynthesis of amino acids	--
COCNU_02G007240	2.23097	1.75543	5.675	0.393122	0.309327	-1.34695	-1.69279	2.31383	1.59463	6.2144	0.372334	0.256603	-1.42533	-1.96239	K01626 3-deoxy-7-phosphoheptulonate synthase [EC:2.5.1.54] | (RefSeq) phospho-2-dehydro-3-deoxyheptonate aldolase 2, chloroplastic (A)	ko00400: Phenylalanine, tyrosine and tryptophan biosynthesis; ko01100: Metabolic pathways; ko01110: Biosynthesis of secondary metabolites; ko01230: Biosynthesis of amino acids	--
COCNU_13G003270	14.3367	19.6571	3.00373	4.77296	6.54422	2.25488	2.71022	20.7137	34.338	9.83643	2.10581	3.4909	1.07438	1.8036	K01626 3-deoxy-7-phosphoheptulonate synthase [EC:2.5.1.54] | (RefSeq) phospho-2-dehydro-3-deoxyheptonate aldolase 1, chloroplastic (A)	ko00400: Phenylalanine, tyrosine and tryptophan biosynthesis; ko01100: Metabolic pathways; ko01110: Biosynthesis of secondary metabolites; ko01230: Biosynthesis of amino acids	--
novel.4167	3.27313	4.28513	0.0442	74.0528	96.9487	6.21048	6.59915	2.4404	2.6942	0	#DIV/0!	#DIV/0!	#DIV/0!	#DIV/0!	K01613 phosphatidylserine decarboxylase [EC:4.1.1.65] | (RefSeq) phosphatidylserine decarboxylase proenzyme 3-like (A)	ko00564: Glycerophospholipid metabolism; ko01100: Metabolic pathways; ko01110: Biosynthesis of secondary metabolites	--
novel.1839	1.18287	0.797733	3.0006	0.39421	0.265858	-1.34296	-1.91127	1.1755	0.5517	2.71197	0.433449	0.203432	-1.20606	-2.29738	K01601 ribulose-bisphosphate carboxylase large chain [EC:4.1.1.39] | (RefSeq) uncharacterized protein LOC107261263 (A)	ko00630: Glyoxylate and dicarboxylate metabolism; ko00710: Carbon fixation in photosynthetic organisms; ko01100: Metabolic pathways; ko01110: Biosynthesis of secondary metabolites; ko01200: Carbon metabolism	--
novel.1330	0.8503	0.468667	0.0876	9.70662	5.35008	3.27897	2.41956	1.11937	0.852567	0.0705667	15.8625	12.0817	3.98755	3.59475	K01528 dynamin 1/3 [EC:3.6.5.5] | (Kazusa) Lj0g3v0199559.2; - (A)	ko04144: Endocytosis	--
COCNU_06G015360	76.0698	77.2867	33.4411	2.27474	2.31113	1.1857	1.2086	58.5182	38.4271	14.4999	4.03577	2.65016	2.01284	1.40608	K01456 peptide-N4-(N-acetyl-beta-glucosaminyl)asparagine amidase [EC:3.5.1.52] | (RefSeq) peptide-N(4)-(N-acetyl-beta- glucosaminyl)asparagine amidase isoform X1 (A)	ko04141: Protein processing in endoplasmic reticulum	--
COCNU_14G003080	85.9459	84.9868	37.2226	2.30897	2.2832	1.20725	1.19106	78.5718	69.9335	31.5388	2.49128	2.21738	1.31689	1.14886	K01412 mitochondrial-processing peptidase subunit alpha [EC:3.4.24.64] | (RefSeq) mitochondrial-processing peptidase subunit alpha (A)	--	--
COCNU_05G008540	10.8531	14.653	4.4655	2.43043	3.28138	1.28121	1.7143	17.1681	13.9171	3.95483	4.34103	3.51901	2.11804	1.81517	K01366 cathepsin H [EC:3.4.22.16] | (RefSeq) oryzain gamma chain (A)	--	--
novel.1344	1.58153	0.473	0.0661333	23.9143	7.15222	4.5798	2.83839	0.533267	0.5941	0.221467	2.40789	2.68257	1.26777	1.42362	K01285 lysosomal Pro-X carboxypeptidase [EC:3.4.16.2] | (RefSeq) lysosomal Pro-X carboxypeptidase-like (A)	--	--
novel.2288	10.8815	7.96497	2.5266	4.30678	3.15244	2.10661	1.65647	14.5276	10.135	5.41897	2.68089	1.87028	1.42271	0.903252	K01285 lysosomal Pro-X carboxypeptidase [EC:3.4.16.2] | (RefSeq) lysosomal Pro-X carboxypeptidase-like (A)	--	--
COCNU_02G013110	0.1525	0.4716	2.6303	0.0579782	0.179295	-4.10835	-2.47959	0.106367	0.268567	3.1976	0.0332645	0.0839901	-4.90987	-3.57364	K01267 aspartyl aminopeptidase [EC:3.4.11.21] | (RefSeq) probable aspartyl aminopeptidase (A)	--	--
COCNU_scaffold002996G000040	129.756	90.5621	37.8239	3.43054	2.39431	1.77844	1.25961	176.86	171.435	62.7197	2.81985	2.73335	1.49562	1.45067	K01251 adenosylhomocysteinase [EC:3.3.1.1] | (RefSeq) adenosylhomocysteinase (A)	ko00270: Cysteine and methionine metabolism; ko01100: Metabolic pathways	--
novel.1174	0.834767	1.22337	2.52973	0.329982	0.483595	-1.59954	-1.04813	0.416233	0.4478	1.3936	0.298675	0.321326	-1.74335	-1.63789	K01209 alpha-L-arabinofuranosidase [EC:3.2.1.55] | (RefSeq) alpha-L-arabinofuranosidase 1-like (A)	ko00520: Amino sugar and nucleotide sugar metabolism; ko01100: Metabolic pathways	--
novel.6597	0.642367	0.7137	2.75713	0.232984	0.258856	-2.1017	-1.94978	0.435767	0.4831	2.08707	0.208794	0.231473	-2.25985	-2.11108	K01209 alpha-L-arabinofuranosidase [EC:3.2.1.55] | (RefSeq) alpha-L-arabinofuranosidase 1-like (A)	ko00520: Amino sugar and nucleotide sugar metabolism; ko01100: Metabolic pathways	--
novel.3189	1.78013	2.28187	0.1267	14.05	18.01	3.8125	4.17073	0.724933	0.758067	0.0838333	8.64732	9.04254	3.11225	3.17673	K01209 alpha-L-arabinofuranosidase [EC:3.2.1.55] | (RefSeq) alpha-L-arabinofuranosidase 1-like (A)	ko00520: Amino sugar and nucleotide sugar metabolism; ko01100: Metabolic pathways	--
novel.5452	1.86553	2.02223	4.62203	0.403617	0.43752	-1.30894	-1.19258	0.765133	1.38733	3.1579	0.242292	0.439321	-2.04518	-1.18665	K01209 alpha-L-arabinofuranosidase [EC:3.2.1.55] | (RefSeq) alpha-L-arabinofuranosidase 1-like (A)	ko00520: Amino sugar and nucleotide sugar metabolism; ko01100: Metabolic pathways	--
novel.4118	1.71517	1.17897	0.1687	10.167	6.98854	3.34582	2.80499	1.32867	0.703233	0.191167	6.95031	3.67864	2.79708	1.87917	K01209 alpha-L-arabinofuranosidase [EC:3.2.1.55] | (RefSeq) alpha-L-arabinofuranosidase 1-like (A)	ko00520: Amino sugar and nucleotide sugar metabolism; ko01100: Metabolic pathways	--
COCNU_scaffold012629G000030	1.47277	1.4643	0.545533	2.69968	2.68416	1.43279	1.42447	1.45903	1.0676	0.4048	3.60433	2.63735	1.84973	1.39909	K01209 alpha-L-arabinofuranosidase [EC:3.2.1.55] | (RefSeq) alpha-L-arabinofuranosidase 1-like (A)	ko00520: Amino sugar and nucleotide sugar metabolism; ko01100: Metabolic pathways	--
COCNU_06G002670	17.3116	9.12737	3.2105	5.39219	2.84297	2.43087	1.5074	28.03	17.2906	7.97797	3.51343	2.16729	1.81288	1.11589	K01206 alpha-L-fucosidase [EC:3.2.1.51] | (RefSeq) alpha-L-fucosidase 3 (A)	ko00511: Other glycan degradation	--
COCNU_01G019560	1.6737	1.60883	0.7782	2.15073	2.06738	1.10483	1.0478	2.1835	2.25013	0.700267	3.1181	3.21325	1.64067	1.68403	K01193 beta-fructofuranosidase [EC:3.2.1.26] | (RefSeq) beta-fructofuranosidase, insoluble isoenzyme 3-like (A)	ko00052: Galactose metabolism; ko00500: Starch and sucrose metabolism; ko01100: Metabolic pathways; ko01110: Biosynthesis of secondary metabolites	--
COCNU_07G002430	0.460767	1.3887	3.2394	0.142238	0.42869	-2.81362	-1.22199	0.145033	0.206367	1.2275	0.118153	0.168119	-3.08127	-2.57244	K01191 alpha-mannosidase [EC:3.2.1.24] | (RefSeq) alpha-mannosidase-like (A)	ko00511: Other glycan degradation	--
COCNU_scaffold014035G000020	0.1674	0.0423667	59.6018	0.00280864	0.000710828	-8.47591	-10.4582	0.1302	0.2444	12.7051	0.0102479	0.0192364	-6.60853	-5.70002	K01188 beta-glucosidase [EC:3.2.1.21] | (RefSeq) furostanol glycoside 26-O-beta-glucosidase-like (A)	ko00460: Cyanoamino acid metabolism; ko00500: Starch and sucrose metabolism; ko00999: Biosynthesis of various plant secondary metabolites; ko01100: Metabolic pathways; ko01110: Biosynthesis of secondary metabolites	--
novel.13710	2.114	1.29583	0.0451333	46.839	28.7112	5.54964	4.84354	3.18613	2.36627	0.129333	24.6351	18.2959	4.62264	4.19345	K01188 beta-glucosidase [EC:3.2.1.21] | (RefSeq) beta-glucosidase 12-like (A)	ko00460: Cyanoamino acid metabolism; ko00500: Starch and sucrose metabolism; ko00999: Biosynthesis of various plant secondary metabolites; ko01100: Metabolic pathways; ko01110: Biosynthesis of secondary metabolites	--
novel.13598	0.455733	0.4496	2.35073	0.193869	0.191259	-2.36685	-2.3864	0.3381	0.390067	2.07493	0.162945	0.18799	-2.61754	-2.41127	K01184 polygalacturonase [EC:3.2.1.15] | (RefSeq) probable polygalacturonase At3g15720 (A)	ko00040: Pentose and glucuronate interconversions; ko01100: Metabolic pathways	--
COCNU_10G005980	7.20997	4.23293	1.08483	6.64615	3.90192	2.73252	1.96418	9.397	7.48527	1.4955	6.28352	5.00519	2.65157	2.32343	K01184 polygalacturonase [EC:3.2.1.15] | (RefSeq) probable polygalacturonase At1g80170 (A)	ko00040: Pentose and glucuronate interconversions; ko01100: Metabolic pathways	--
COCNU_scaffold009479G000050	10.1728	6.4087	2.56027	3.97335	2.50314	1.99036	1.32374	13.158	8.63993	3.1668	4.15498	2.72829	2.05484	1.44799	K01184 polygalacturonase [EC:3.2.1.15] | (RefSeq) polygalacturonase (A)	ko00040: Pentose and glucuronate interconversions; ko01100: Metabolic pathways	--
COCNU_07G014490	5.26937	4.3592	2.21747	2.3763	1.96585	1.24872	0.975151	5.01947	4.4275	2.2147	2.26643	1.99914	1.18042	0.999381	K01176 alpha-amylase [EC:3.2.1.1] | (RefSeq) alpha-amylase isozyme 2A (A)	ko00500: Starch and sucrose metabolism; ko01100: Metabolic pathways; ko01110: Biosynthesis of secondary metabolites	--
COCNU_05G000580	14.0484	15.1438	4.3149	3.2558	3.50964	1.70301	1.81133	12.9376	19.9175	3.80177	3.40306	5.23901	1.76683	2.38929	K01176 alpha-amylase [EC:3.2.1.1] | (RefSeq) alpha-amylase isozyme 2A (A)	ko00500: Starch and sucrose metabolism; ko01100: Metabolic pathways; ko01110: Biosynthesis of secondary metabolites	--
COCNU_01G018200	23.3246	10.7718	4.86947	4.78998	2.2121	2.26002	1.14542	31.5388	22.8423	11.3898	2.76904	2.0055	1.46938	1.00397	K01176 alpha-amylase [EC:3.2.1.1] | (RefSeq) alpha-amylase isozyme 2A (A)	ko00500: Starch and sucrose metabolism; ko01100: Metabolic pathways; ko01110: Biosynthesis of secondary metabolites	--
COCNU_02G000190	0.118633	0.981133	3.44827	0.0344038	0.284529	-4.86129	-1.81335	0.0929	0.3728	4.44957	0.0208784	0.0837834	-5.58184	-3.57719	K01166 ribonuclease T2 [EC:4.6.1.19] | (RefSeq) extracellular ribonuclease LE (A)	--	--
COCNU_16G002140	251.836	96.8275	28.3022	8.8981	3.4212	3.1535	1.7745	390.598	232.931	103.523	3.77304	2.25004	1.91573	1.16995	K01097 N-acylneuraminate-9-phosphatase [EC:3.1.3.29] | (RefSeq) N-acylneuraminate-9-phosphatase-like (A)	ko00520: Amino sugar and nucleotide sugar metabolism; ko01100: Metabolic pathways; ko01250: Biosynthesis of nucleotide sugars	--
COCNU_06G009980	28.9133	41.4756	85.0262	0.340052	0.487798	-1.55617	-1.03565	27.1538	26.0792	57.8644	0.469267	0.450696	-1.09152	-1.14977	K01082 3'(2'), 5'-bisphosphate nucleotidase [EC:3.1.3.7] | (RefSeq) putative PAP-specific phosphatase, mitochondrial (A)	ko00920: Sulfur metabolism; ko01100: Metabolic pathways	--
COCNU_01G017430	0.1668	0.0756	16.5026	0.0101075	0.00458111	-6.62843	-7.77009	0.1784	0.0157333	12.165	0.0146651	0.00129333	-6.09147	-9.59469	K01006 pyruvate, orthophosphate dikinase [EC:2.7.9.1] | (RefSeq) pyruvate, phosphate dikinase, chloroplastic-like (A)	ko00010: Glycolysis / Gluconeogenesis; ko00620: Pyruvate metabolism; ko00710: Carbon fixation in photosynthetic organisms; ko01100: Metabolic pathways; ko01110: Biosynthesis of secondary metabolites; ko01200: Carbon metabolism	--
COCNU_scaffold049398G000010	3.06853	2.37477	0.5151	5.95716	4.6103	2.57462	2.20486	5.32297	6.88013	1.3937	3.81931	4.9366	1.93331	2.30352	K00993 ethanolaminephosphotransferase [EC:2.7.8.1] | (RefSeq) uncharacterized protein LOC106453259 (A)	ko00440: Phosphonate and phosphinate metabolism; ko00564: Glycerophospholipid metabolism; ko00565: Ether lipid metabolism; ko01100: Metabolic pathways; ko01110: Biosynthesis of secondary metabolites	--
COCNU_scaffold052967G000010	22.4026	17.6185	3.58137	6.25533	4.91948	2.64509	2.29851	35.294	30.261	3.76127	9.38355	8.04543	3.23013	3.00817	K00993 ethanolaminephosphotransferase [EC:2.7.8.1] | (RefSeq) uncharacterized protein LOC106453259 (A)	ko00440: Phosphonate and phosphinate metabolism; ko00564: Glycerophospholipid metabolism; ko00565: Ether lipid metabolism; ko01100: Metabolic pathways; ko01110: Biosynthesis of secondary metabolites	--
COCNU_scaffold049398G000020	44.0093	36.3752	13.1187	3.35471	2.77278	1.74619	1.47133	70.4416	67.4577	7.9406	8.87107	8.49529	3.14911	3.08666	K00993 ethanolaminephosphotransferase [EC:2.7.8.1] | (RefSeq) uncharacterized protein LOC106453259 (A)	ko00440: Phosphonate and phosphinate metabolism; ko00564: Glycerophospholipid metabolism; ko00565: Ether lipid metabolism; ko01100: Metabolic pathways; ko01110: Biosynthesis of secondary metabolites	--
COCNU_scaffold008643G000010	5.08307	6.46767	34.7019	0.146478	0.186378	-2.77124	-2.4237	3.6276	3.15393	7.70623	0.470736	0.40927	-1.08701	-1.28887	K00975 glucose-1-phosphate adenylyltransferase [EC:2.7.7.27] | (RefSeq) putative two-component response regulator ARR21 (A)	ko00500: Starch and sucrose metabolism; ko00520: Amino sugar and nucleotide sugar metabolism; ko01100: Metabolic pathways; ko01110: Biosynthesis of secondary metabolites; ko01250: Biosynthesis of nucleotide sugars	GARP-G2-like
COCNU_12G008080	4.9524	2.53477	0.785167	6.30745	3.22832	2.65706	1.69078	3.92683	3.51587	1.50517	2.6089	2.33587	1.38344	1.22396	K00966 mannose-1-phosphate guanylyltransferase [EC:2.7.7.13] | (RefSeq) probable mannose-1-phosphate guanylyltransferase 1 (A)	ko00051: Fructose and mannose metabolism; ko00520: Amino sugar and nucleotide sugar metabolism; ko01100: Metabolic pathways; ko01110: Biosynthesis of secondary metabolites; ko01240: Biosynthesis of cofactors; ko01250: Biosynthesis of nucleotide sugars	--
COCNU_06G019300	1.6909	1.60413	0.7051	2.3981	2.27504	1.26189	1.18589	2.51493	1.6104	0.735867	3.41765	2.18844	1.773	1.1299	K00924 kinase [EC:2.7.1.-] | (RefSeq) receptor-like protein kinase HSL1 (A)	--	--
COCNU_03G010990	3.32453	2.78127	0.722033	4.6044	3.85199	2.20301	1.9456	3.80167	3.62367	0.971967	3.91131	3.72818	1.96765	1.89847	K00924 kinase [EC:2.7.1.-] | (RefSeq) receptor-like protein kinase HSL1 (A)	--	--
COCNU_01G017700	1.93473	1.47887	0.575367	3.36261	2.5703	1.74958	1.36194	3.4036	3.29123	0.567	6.00282	5.80464	2.58564	2.53721	K00924 kinase [EC:2.7.1.-] | (RefSeq) receptor protein kinase TMK1 (A)	--	--
COCNU_14G008670	1.2653	1.00967	0.4095	3.08987	2.46561	1.62754	1.30194	1.6888	1.72467	0.3147	5.36638	5.48035	2.42395	2.45427	K00924 kinase [EC:2.7.1.-] | (RefSeq) receptor protein kinase CLAVATA1 (A)	--	--
COCNU_contig69418629G000010	4.5829	2.6796	1.17633	3.89592	2.27793	1.96196	1.18772	9.71177	5.08643	1.95807	4.95988	2.59768	2.3103	1.37722	K00924 kinase [EC:2.7.1.-] | (RefSeq) hypothetical protein (A)	--	--
COCNU_09G008210	0.2147	1.6601	4.09273	0.0524588	0.405621	-4.25267	-1.30179	0.0914667	0.3668	2.71677	0.0336675	0.135013	-4.8925	-2.88883	K00889 1-phosphatidylinositol-4-phosphate 5-kinase [EC:2.7.1.68] | (RefSeq) phosphatidylinositol 4-phosphate 5-kinase 9-like (A)	ko00562: Inositol phosphate metabolism; ko01100: Metabolic pathways; ko04070: Phosphatidylinositol signaling system; ko04144: Endocytosis	--
COCNU_14G005030	48.9171	63.3888	0.958267	51.0475	66.1495	5.67377	6.04766	22.9393	16.2411	1.18523	19.3542	13.7029	4.27458	3.77641	K00889 1-phosphatidylinositol-4-phosphate 5-kinase [EC:2.7.1.68] | (RefSeq) phosphatidylinositol 4-phosphate 5-kinase 6-like (A)	ko00562: Inositol phosphate metabolism; ko01100: Metabolic pathways; ko04070: Phosphatidylinositol signaling system; ko04144: Endocytosis	--
COCNU_07G007360	87.9404	73.745	18.6498	4.71534	3.95419	2.23736	1.98338	176.169	137.566	27.9519	6.30259	4.92155	2.65595	2.29911	K00799 glutathione S-transferase [EC:2.5.1.18] | (RefSeq) uncharacterized protein LOC117920146 (A)	ko00480: Glutathione metabolism; ko01100: Metabolic pathways	--
COCNU_16G005440	5.96203	2.9685	1.02317	5.82704	2.90129	2.54276	1.53669	12.1108	5.32437	2.5784	4.69702	2.06499	2.23175	1.04613	K00789 S-adenosylmethionine synthetase [EC:2.5.1.6] | (RefSeq) S-adenosylmethionine synthase (A)	ko00270: Cysteine and methionine metabolism; ko00999: Biosynthesis of various plant secondary metabolites; ko01100: Metabolic pathways; ko01110: Biosynthesis of secondary metabolites; ko01230: Biosynthesis of amino acids; ko01240: Biosynthesis of cofactors	--
COCNU_04G011610	23.9067	12.4519	5.84557	4.08971	2.13014	2.032	1.09095	46.3985	27.7311	7.70033	6.02552	3.60129	2.59109	1.84851	K00789 S-adenosylmethionine synthetase [EC:2.5.1.6] | (RefSeq) S-adenosylmethionine synthase (A)	ko00270: Cysteine and methionine metabolism; ko00999: Biosynthesis of various plant secondary metabolites; ko01100: Metabolic pathways; ko01110: Biosynthesis of secondary metabolites; ko01230: Biosynthesis of amino acids; ko01240: Biosynthesis of cofactors	--
COCNU_scaffold017250G000020	0.404	0.425533	6.75697	0.0597901	0.062977	-4.06395	-3.98903	0.125967	0.1242	6.4314	0.0195862	0.0193115	-5.67402	-5.6944	K00703 starch synthase [EC:2.4.1.21] | (RefSeq) probable starch synthase 4, chloroplastic/amyloplastic (A)	ko00500: Starch and sucrose metabolism; ko01100: Metabolic pathways; ko01110: Biosynthesis of secondary metabolites	--
COCNU_15G005070	0.455567	1.94283	15.7912	0.0288494	0.123033	-5.11531	-3.02289	1.44603	0.973667	3.93257	0.367707	0.247591	-1.44337	-2.01397	K00688 glycogen phosphorylase [EC:2.4.1.1] | (RefSeq) glycogen phosphorylase 1 (A)	ko00500: Starch and sucrose metabolism; ko01100: Metabolic pathways; ko01110: Biosynthesis of secondary metabolites	--
novel.4558	0.832733	10.3252	0.2252	3.69775	45.8492	1.88665	5.51882	0.123367	49.8039	18.35	0.00672299	2.71412	-7.21668	1.44048	K00679 phospholipid:diacylglycerol acyltransferase [EC:2.3.1.158] | (RefSeq) hypothetical protein (A)	ko00561: Glycerolipid metabolism; ko01100: Metabolic pathways	--
COCNU_06G012050	3.96413	6.65373	1.51907	2.60958	4.38015	1.38382	2.13098	5.29023	13.5848	2.58683	2.04506	5.25153	1.03214	2.39274	K00679 phospholipid:diacylglycerol acyltransferase [EC:2.3.1.158] | (RefSeq) hypothetical protein (A)	ko00561: Glycerolipid metabolism; ko01100: Metabolic pathways	--
COCNU_scaffold026260G000010	38.2248	18.0746	3.80143	10.0554	4.75467	3.32989	2.24935	8.36287	3.07663	0.9132	9.15776	3.36907	3.19499	1.75235	K00559 sterol 24-C-methyltransferase [EC:2.1.1.41] | (RefSeq) cycloartenol-C-24-methyltransferase 1 (A)	ko00100: Steroid biosynthesis; ko01100: Metabolic pathways; ko01110: Biosynthesis of secondary metabolites	--
COCNU_scaffold002101G000010	2.73007	4.1757	0.5773	4.72903	7.23315	2.24154	2.85462	8.44273	10.1205	0.9574	8.8184	10.5709	3.14052	3.40202	K00559 sterol 24-C-methyltransferase [EC:2.1.1.41] | (RefSeq) cycloartenol-C-24-methyltransferase 1 (A)	ko00100: Steroid biosynthesis; ko01100: Metabolic pathways; ko01110: Biosynthesis of secondary metabolites	--
COCNU_scaffold017721G000020	0.576433	9.57067	4.93367	0.116837	1.93987	-3.09743	0.955959	1.48877	7.32297	72.7674	0.0204593	0.100635	-5.6111	-3.31279	K00475 naringenin 3-dioxygenase [EC:1.14.11.9] | (RefSeq) naringenin,2-oxoglutarate 3-dioxygenase (A)	ko00941: Flavonoid biosynthesis; ko01100: Metabolic pathways; ko01110: Biosynthesis of secondary metabolites	--
COCNU_03G014620	9.0053	14.7516	4.17907	2.15486	3.52988	1.10759	1.81962	8.71537	5.90147	2.44173	3.56934	2.41692	1.83566	1.27317	K00469 inositol oxygenase [EC:1.13.99.1] | (RefSeq) probable inositol oxygenase isoform X2 (A)	ko00053: Ascorbate and aldarate metabolism; ko00562: Inositol phosphate metabolism; ko01100: Metabolic pathways; ko01250: Biosynthesis of nucleotide sugars	--
COCNU_08G002490	2.30133	2.5403	0.681633	3.3762	3.72678	1.7554	1.89793	2.15503	1.50193	0.592033	3.64005	2.53691	1.86396	1.34307	K00454 lipoxygenase [EC:1.13.11.12] | (RefSeq) putative lipoxygenase 5 (A)	ko00591: Linoleic acid metabolism; ko00592: alpha-Linolenic acid metabolism; ko01100: Metabolic pathways; ko01110: Biosynthesis of secondary metabolites	--
novel.12572	4.82757	3.26023	0.1341	35.9998	24.312	5.16992	4.60359	24.4028	11.3001	2.14127	11.3964	5.27728	3.51051	2.39979	K00430 peroxidase [EC:1.11.1.7] | (RefSeq) peroxidase 5-like (A)	ko00940: Phenylpropanoid biosynthesis; ko01100: Metabolic pathways; ko01110: Biosynthesis of secondary metabolites	--
COCNU_07G008350	17.7466	11.5249	0.358967	49.4379	32.1058	5.62755	5.00476	69.8927	36.6703	8.35563	8.36474	4.38869	3.06432	2.13379	K00430 peroxidase [EC:1.11.1.7] | (RefSeq) peroxidase 5-like (A)	ko00940: Phenylpropanoid biosynthesis; ko01100: Metabolic pathways; ko01110: Biosynthesis of secondary metabolites	--
COCNU_04G004220	1.67323	1.42547	0.4427	3.77961	3.21994	1.91824	1.68703	3.84353	2.437	0.738467	5.20475	3.30008	2.37983	1.7225	K00430 peroxidase [EC:1.11.1.7] | (RefSeq) peroxidase 4-like (A)	ko00940: Phenylpropanoid biosynthesis; ko01100: Metabolic pathways; ko01110: Biosynthesis of secondary metabolites	--
COCNU_04G012860	34.1076	5.39643	2.03693	16.7446	2.64929	4.06562	1.40561	66.8224	4.72767	1.36303	49.0247	3.46849	5.61544	1.79431	K00430 peroxidase [EC:1.11.1.7] | (RefSeq) peroxidase 4 (A)	ko00940: Phenylpropanoid biosynthesis; ko01100: Metabolic pathways; ko01110: Biosynthesis of secondary metabolites	--
COCNU_05G002900	1.12757	7.3606	25.7596	0.0437726	0.285742	-4.51383	-1.80722	0.358567	1.6767	8.56067	0.0418854	0.195861	-4.57741	-2.3521	K00430 peroxidase [EC:1.11.1.7] | (RefSeq) peroxidase 35 (A)	ko00940: Phenylpropanoid biosynthesis; ko01100: Metabolic pathways; ko01110: Biosynthesis of secondary metabolites	--
novel.8401	1.1721	2.28473	0.0502	23.3486	45.5126	4.54526	5.50819	5.03727	7.15563	1.38713	3.63142	5.15858	1.86053	2.36697	K00430 peroxidase [EC:1.11.1.7] | (RefSeq) peroxidase 15 (A)	ko00940: Phenylpropanoid biosynthesis; ko01100: Metabolic pathways; ko01110: Biosynthesis of secondary metabolites	--
COCNU_04G012890	7.869	20.672	2.44477	3.21871	8.4556	1.68648	3.07991	8.95227	24.9197	1.94577	4.60089	12.8072	2.20191	3.67888	K00430 peroxidase [EC:1.11.1.7] | (RefSeq) cationic peroxidase 1-like (A)	ko00940: Phenylpropanoid biosynthesis; ko01100: Metabolic pathways; ko01110: Biosynthesis of secondary metabolites	--
COCNU_13G002780	4.03223	2.18607	0.6027	6.69028	3.62712	2.74207	1.85883	8.20463	2.27733	0.6139	13.3648	3.70962	3.74036	1.89127	K00423 L-ascorbate oxidase [EC:1.10.3.3] | (RefSeq) L-ascorbate oxidase-like (A)	ko00053: Ascorbate and aldarate metabolism; ko01100: Metabolic pathways	--
COCNU_contig69406779G000010	7.45593	3.99103	1.3606	5.47989	2.93329	2.45415	1.55252	16.944	5.34447	1.36873	12.3794	3.90468	3.62986	1.9652	K00423 L-ascorbate oxidase [EC:1.10.3.3] | (RefSeq) L-ascorbate oxidase (A)	ko00053: Ascorbate and aldarate metabolism; ko01100: Metabolic pathways	--
COCNU_12G005640	5.3408	1.70077	0.262567	20.3407	6.47747	4.3463	2.69543	6.13443	2.5655	0.246767	24.8592	10.3965	4.63571	3.37802	K00326 cytochrome-b5 reductase [EC:1.6.2.2] | (RefSeq) NADH--cytochrome b5 reductase 1-like (A)	ko00520: Amino sugar and nucleotide sugar metabolism	--
COCNU_scaffold032591G000040	1.5851	2.60383	7.0511	0.224802	0.36928	-2.15327	-1.43721	1.6095	1.67883	4.15727	0.387153	0.403831	-1.36902	-1.30818	K00288 methylenetetrahydrofolate dehydrogenase (NADP+) / methenyltetrahydrofolate cyclohydrolase / formyltetrahydrofolate synthetase [EC:1.5.1.5 3.5.4.9 6.3.4.3] | (RefSeq) C-1-tetrahydrofolate synthase, cytoplasmic-like (A)	ko00670: One carbon pool by folate; ko01100: Metabolic pathways; ko01240: Biosynthesis of cofactors	--
COCNU_scaffold007470G000010	1.35407	3.79567	8.45253	0.160197	0.449057	-2.64209	-1.15503	1.27727	1.41393	3.2363	0.394669	0.436898	-1.34129	-1.19463	K00279 cytokinin dehydrogenase [EC:1.5.99.12] | (RefSeq) LOW QUALITY PROTEIN: cytokinin dehydrogenase 11-like (A)	ko00908: Zeatin biosynthesis; ko01110: Biosynthesis of secondary metabolites	--
COCNU_scaffold000154G000180	44.1431	24.2367	8.1556	5.41261	2.97179	2.43633	1.57133	55.917	30.6094	9.40333	5.94651	3.25517	2.57204	1.70273	K00134 glyceraldehyde 3-phosphate dehydrogenase (phosphorylating) [EC:1.2.1.12] | (RefSeq) glyceraldehyde-3-phosphate dehydrogenase 2, cytosolic (A)	ko00010: Glycolysis / Gluconeogenesis; ko00710: Carbon fixation in photosynthetic organisms; ko01100: Metabolic pathways; ko01110: Biosynthesis of secondary metabolites; ko01200: Carbon metabolism; ko01230: Biosynthesis of amino acids	--
COCNU_10G009000	11.1414	5.28803	1.9689	5.65868	2.68578	2.50046	1.42534	14.4236	6.3614	2.33733	6.17096	2.72165	2.6255	1.44448	K00001 alcohol dehydrogenase [EC:1.1.1.1] | (RefSeq) alcohol dehydrogenase-like 3 (A)	ko00010: Glycolysis / Gluconeogenesis; ko00071: Fatty acid degradation; ko00350: Tyrosine metabolism; ko00620: Pyruvate metabolism; ko01100: Metabolic pathways; ko01110: Biosynthesis of secondary metabolites	--
novel.9996	0.0433	0	1.26943	0.0341097	0	-4.87367	#NUM!	0	0	1.0944	0	0	#NUM!	#NUM!	--	--	--
COCNU_04G004340	0	0	1.61997	0	0	#NUM!	#NUM!	0	0	1.64903	0	0	#NUM!	#NUM!	--	--	--
COCNU_13G001840	0.0306	0.125333	3.59627	0.00850882	0.034851	-6.87682	-4.84266	0	0	0.974267	0	0	#NUM!	#NUM!	--	--	--
novel.1226	0	0	0.704	0	0	#NUM!	#NUM!	0	0	0.968767	0	0	#NUM!	#NUM!	--	--	--
novel.4480	0	0	35.2343	0	0	#NUM!	#NUM!	0	0	62.8168	0	0	#NUM!	#NUM!	--	--	--
novel.7533	0	0	8.5339	0	0	#NUM!	#NUM!	0	0	7.8336	0	0	#NUM!	#NUM!	--	--	--
novel.7136	0.117933	0.0793333	0.709	0.166338	0.111895	-2.58781	-3.15979	0.0743333	0.0476667	0.527967	0.140792	0.0902835	-2.82837	-3.46939	--	--	--
COCNU_15G002730	0.209467	0.632067	6.44007	0.0325255	0.098146	-4.94228	-3.34893	0.0784333	0.282333	5.6235	0.0139474	0.050206	-6.16386	-4.316	--	--	--
COCNU_01G018950	0.331867	0.319367	1.40047	0.236969	0.228043	-2.07723	-2.13262	0.0801333	0.0673667	3.90317	0.0205303	0.0172595	-5.6061	-5.85647	--	--	--
COCNU_scaffold002121G000020	0.315667	0.665067	1.57207	0.200797	0.423052	-2.31619	-1.24109	0.105267	0.1605	0.553	0.190356	0.290235	-2.39323	-1.78471	--	--	--
novel.11968	0.1856	0.2541	5.1715	0.035889	0.0491347	-4.80031	-4.34711	0.153233	0.220867	3.9618	0.0386777	0.0557491	-4.69235	-4.16491	--	--	--
COCNU_03G001360	0.147767	0.235367	1.2912	0.114441	0.182285	-3.12732	-2.45573	0.1812	0.0852333	0.714767	0.253509	0.119246	-1.97989	-3.06798	--	--	--
novel.2380	0.2181	0.601367	1.65347	0.131905	0.363701	-2.92243	-1.45918	0.1897	0.458467	0.979833	0.193604	0.467903	-2.36882	-1.09572	--	--	--
novel.1346	0.233667	0.334167	0.942833	0.247835	0.354428	-2.01255	-1.49643	0.190467	0.1332	0.6393	0.29793	0.208353	-1.74695	-2.2629	--	--	--
COCNU_scaffold012153G000060	1.00793	5.42503	13.6566	0.0738054	0.397245	-3.76013	-1.3319	0.205633	0.731267	2.78967	0.0737125	0.262134	-3.76195	-1.93162	--	--	--
novel.334	0.501	0.471167	2.0769	0.241225	0.226861	-2.05155	-2.14012	0.218867	0.395	1.23993	0.176515	0.318566	-2.50214	-1.65034	--	--	--
novel.10515	0.9064	0.519667	5.5175	0.164277	0.0941852	-2.60579	-3.40836	0.3307	0.3264	8.11587	0.0407473	0.0402175	-4.61715	-4.63603	--	--	--
novel.6407	0.5588	0.374267	1.8963	0.294679	0.197367	-1.76278	-2.34105	0.4043	0.389567	1.3827	0.292399	0.281743	-1.77399	-1.82755	--	--	--
novel.5411	0.501667	0.573033	2.0982	0.239094	0.273107	-2.06435	-1.87246	0.417233	0.894967	2.30763	0.180806	0.387829	-2.46749	-1.36651	--	--	--
novel.13000	0.2748	0.910733	2.4764	0.110968	0.367765	-3.17179	-1.44314	0.471733	0.4721	1.8356	0.256991	0.257191	-1.96021	-1.95909	--	--	--
COCNU_04G015330	0.0213	0.861767	7.9957	0.00266393	0.107779	-8.55223	-3.21386	0.499067	0.7791	2.56993	0.194194	0.30316	-2.36443	-1.72185	--	--	--
novel.13480	0.3619	0.0665333	1.22727	0.294883	0.0542126	-1.76179	-4.20523	0.513467	0.0117333	1.3757	0.37324	0.00852899	-1.42182	-6.87341	--	--	--
novel.260	0.903767	0.9633	0.173567	5.20703	5.55003	2.38046	2.4725	0.5447	0.6158	0.0652	8.35429	9.44479	3.06252	3.23952	--	--	--
novel.1441	0.5739	0.183733	2.28783	0.250849	0.0803089	-1.99511	-3.6383	0.5597	0.126167	2.22007	0.25211	0.0568301	-1.98788	-4.1372	--	--	--
novel.2436	1.0869	1.29617	0.0619	17.559	20.9397	4.13414	4.38817	0.563	1.50163	0.138433	4.06694	10.8473	2.02394	3.43927	--	--	--
novel.4471	1.32403	0.915833	0.0584333	22.6589	15.6731	4.502	3.97022	0.621067	0.786567	0.221833	2.7997	3.54576	1.48527	1.82609	--	--	--
COCNU_02G003560	7.42353	11.2079	0.0926667	80.1101	120.949	6.32391	6.91825	0.659633	10.2564	4.83843	0.136332	2.11978	-2.8748	1.08392	--	--	--
COCNU_02G005330	1.33737	1.3724	5.93477	0.225344	0.231248	-2.1498	-2.11249	0.673467	1.5126	3.96847	0.169705	0.381155	-2.5589	-1.39155	--	--	--
COCNU_04G008280	0.606433	0.518733	4.13057	0.146816	0.125584	-2.76792	-2.99327	0.675033	0.371033	2.88607	0.233894	0.12856	-2.09607	-2.95948	--	--	--
COCNU_04G000110	1.20923	2.51187	6.5913	0.183459	0.381088	-2.44647	-1.3918	0.734767	1.09107	2.96403	0.247894	0.368102	-2.0122	-1.44182	--	--	--
COCNU_07G006630	0.7906	1.73387	3.8652	0.204543	0.448584	-2.28952	-1.15655	0.7465	0.7381	2.9379	0.254093	0.251234	-1.97657	-1.9929	--	--	--
novel.189	1.48073	1.74227	6.6536	0.222546	0.261853	-2.16782	-1.93317	0.860867	0.731433	2.96597	0.290248	0.246609	-1.78464	-2.0197	--	--	--
novel.8463	1.11207	1.5811	3.25103	0.342066	0.486338	-1.54766	-1.03997	0.864433	1.11367	2.47397	0.349412	0.450154	-1.517	-1.15151	--	--	--
novel.176	1.4493	1.23373	3.8686	0.374632	0.31891	-1.41646	-1.64878	0.908833	0.576933	2.27737	0.399072	0.253334	-1.32528	-1.98089	--	--	--
COCNU_14G010920	1.17963	1.12543	0.360467	3.27252	3.12216	1.7104	1.64254	0.9149	0.815333	0.3586	2.55131	2.27366	1.35124	1.18501	--	--	--
novel.3046	0.875733	0.958967	0.0239333	36.5905	40.0682	5.1934	5.32439	0.937967	0.66	0.0121	77.5179	54.5455	6.27646	5.76939	--	--	--
novel.6601	0.225933	0.310667	7.30873	0.0309128	0.0425062	-5.01565	-4.55618	0.976033	0.3125	14.0873	0.0692848	0.0221832	-3.85132	-5.49439	--	--	--
novel.3623	2.17753	1.73847	0.495433	4.39521	3.50898	2.13593	1.81105	1.09193	0.987267	0.242833	4.49664	4.06561	2.16885	2.02347	--	--	--
novel.2974	0.923267	0.732367	0	#DIV/0!	#DIV/0!	#DIV/0!	#DIV/0!	1.10883	0.590767	0.0112	99.003	52.747	6.6294	5.72102	--	--	--
novel.2917	0.875767	0.6183	0	#DIV/0!	#DIV/0!	#DIV/0!	#DIV/0!	1.17227	0.6331	0	#DIV/0!	#DIV/0!	#DIV/0!	#DIV/0!	--	--	--
COCNU_02G006810	2.97897	24.4955	106.177	0.0280566	0.230705	-5.15551	-2.11588	1.23803	1.81407	10.5222	0.117659	0.172404	-3.08731	-2.53614	--	--	--
COCNU_scaffold158866G000010	1.8424	1.42813	0.3893	4.7326	3.66846	2.24263	1.87518	1.56003	1.84943	4.34713	0.358865	0.425437	-1.47849	-1.23298	--	--	--
COCNU_07G008680	1.42823	1.2936	4.18417	0.341342	0.309166	-1.55071	-1.69355	1.61643	2.14503	5.8061	0.278403	0.369445	-1.84476	-1.43657	--	--	--
novel.9073	2.63593	0.470533	5.89533	0.447122	0.0798145	-1.16126	-3.6472	1.65573	0.331133	5.12207	0.323255	0.0646484	-1.62926	-3.95124	--	--	--
novel.724	1.1321	1.368	5.20597	0.217462	0.262775	-2.20116	-1.9281	1.6735	2.14527	5.9527	0.281133	0.360385	-1.83068	-1.47239	--	--	--
novel.6992	1.2577	0.888633	0.295167	4.26098	3.01062	2.09119	1.59006	1.7082	1.49847	0.468367	3.64714	3.19935	1.86677	1.67778	--	--	--
novel.7346	1.2357	0.816767	0.216533	5.70674	3.77201	2.51267	1.91533	1.71253	0.939567	0.303467	5.64323	3.09611	2.49652	1.63046	--	--	--
novel.10137	2.78563	1.84273	0	#DIV/0!	#DIV/0!	#DIV/0!	#DIV/0!	1.75983	3.0848	0	#DIV/0!	#DIV/0!	#DIV/0!	#DIV/0!	--	--	--
novel.2993	0.964267	1.29693	8.8272	0.109238	0.146925	-3.19445	-2.76685	1.81517	1.09473	4.96033	0.365936	0.220698	-1.45034	-2.17986	--	--	--
novel.4198	1.46103	2.88343	7.83747	0.186417	0.367904	-2.4234	-1.4426	1.8606	2.43257	7.66593	0.24271	0.317322	-2.04269	-1.65598	--	--	--
COCNU_12G002870	1.45033	3.51017	10.9876	0.131997	0.319465	-2.92142	-1.64627	1.8845	1.92617	6.01797	0.313146	0.320069	-1.67509	-1.64354	--	--	--
novel.1486	1.3967	1.66283	0.436667	3.19855	3.80802	1.67742	1.92904	1.9034	2.24467	0.433867	4.38706	5.17363	2.13326	2.37118	--	--	--
novel.7463	1.72817	2.2697	0.0541333	31.9243	41.928	4.99658	5.38984	1.96597	1.15397	0.0192	102.394	60.1024	6.67799	5.90935	--	--	--
COCNU_03G004270	2.30713	2.35017	0.339633	6.79301	6.91972	2.76405	2.79071	1.9853	1.87943	0.259867	7.63969	7.2323	2.93351	2.85445	--	--	--
COCNU_06G017440	2.3333	8.94183	18.8243	0.123951	0.475015	-3.01216	-1.07396	1.99663	3.0824	9.63747	0.207174	0.319835	-2.27108	-1.6446	--	--	GNAT
novel.8801	1.8414	3.11617	0.571967	3.21942	5.44816	1.6868	2.44577	2.00273	2.5307	0.707567	2.83045	3.57662	1.50103	1.8386	--	--	--
novel.5056	1.72653	3.18917	9.6947	0.17809	0.32896	-2.48932	-1.60402	2.01567	5.0075	11.7427	0.171652	0.426434	-2.54244	-1.22961	--	--	--
COCNU_contig69549873G000010	1.4646	1.31103	0.222733	6.57558	5.88611	2.71712	2.55731	2.06733	0.944233	0.1235	16.7395	7.64561	4.06519	2.93463	--	--	--
COCNU_12G006520	3.1569	3.5335	0.599	5.27028	5.899	2.39788	2.56047	2.10917	1.54277	0.1939	10.8776	7.95651	3.44329	2.99214	--	--	--
COCNU_09G006750	3.03997	3.78483	8.36273	0.363514	0.452583	-1.45992	-1.14374	2.35993	3.32547	7.5332	0.313271	0.441441	-1.67452	-1.17971	--	--	--
novel.9690	2.27897	2.76343	0.233833	9.74612	11.818	3.28483	3.56291	2.4622	2.26523	0.0986667	24.9547	22.9584	4.64124	4.52095	--	--	--
novel.13664	1.80447	10.4499	0.7494	2.40788	13.9444	1.26776	3.80161	2.46903	7.12473	1.19153	2.07215	5.97947	1.05113	2.58002	--	--	--
COCNU_14G008300	2.96807	2.03497	0.4805	6.17704	4.2351	2.62692	2.0824	2.5992	1.26437	0.494233	5.25905	2.55824	2.3948	1.35515	--	--	--
novel.10944	3.83067	4.0487	0.4451	8.60631	9.09616	3.10539	3.18526	2.6897	3.64847	0.7141	3.76656	5.10918	1.91325	2.35309	--	--	--
novel.4790	4.72423	7.1011	16.721	0.282533	0.424682	-1.82351	-1.23555	2.71013	2.87587	8.24217	0.328813	0.348921	-1.60466	-1.51903	--	--	--
novel.953	3.5802	2.76243	0.2841	12.6019	9.72345	3.65557	3.28147	2.74153	2.17233	0.223133	12.2865	9.73558	3.61901	3.28327	--	--	--
novel.11173	3.7985	2.9414	1.1217	3.38638	2.62227	1.75974	1.39082	2.8048	2.685	0.8821	3.17968	3.04387	1.66888	1.60591	--	--	--
COCNU_03G007630	1.91943	3.4988	9.53727	0.201256	0.366856	-2.3129	-1.44672	2.9746	2.24617	5.96257	0.498879	0.376711	-1.00324	-1.40847	--	--	--
novel.7585	2.73363	5.995	0.663867	4.11774	9.03043	2.04185	3.17479	3.0251	6.8881	0.501567	6.0313	13.7332	2.59247	3.77959	--	--	--
novel.10991	4.2894	9.89127	0.339333	12.6407	29.1491	3.66	4.86538	3.17483	5.8303	0.652733	4.86391	8.93213	2.28212	3.159	--	--	--
novel.10941	3.14203	1.21523	11.7433	0.26756	0.103483	-1.90207	-3.27253	3.20733	2.81373	14.5026	0.221155	0.194015	-2.17687	-2.36576	--	--	--
COCNU_13G007340	1.90227	1.8965	0.735733	2.58554	2.5777	1.37046	1.36608	3.2575	2.79707	0.743367	4.38209	3.7627	2.13162	1.91177	--	--	--
COCNU_scaffold013307G000010	3.86667	2.8828	0.8028	4.81648	3.59093	2.26798	1.84436	3.3021	4.0607	1.62607	2.03073	2.49725	1.022	1.32034	--	--	--
COCNU_10G001040	4.39733	4.0686	13.2772	0.331194	0.306435	-1.59425	-1.70635	3.3512	1.9439	7.77107	0.431241	0.250146	-1.21343	-1.99916	--	--	--
novel.12153	3.79013	2.2027	0.369467	10.2584	5.96184	3.35873	2.57576	3.4663	1.62973	0.483267	7.17264	3.37233	2.84251	1.75374	--	--	--
novel.570	3.8281	2.94747	0.1425	26.8639	20.684	4.74759	4.37044	3.69247	2.05837	0.513433	7.19172	4.00902	2.84634	2.00325	--	--	--
novel.7819	2.17797	2.20213	0.440867	4.94019	4.99501	2.30457	2.32049	3.7225	4.4349	1.6383	2.27217	2.70701	1.18407	1.4367	--	--	--
COCNU_03G004630	3.13127	10.5467	0.678633	4.61408	15.5411	2.20604	3.95802	3.72837	16.9341	8.97997	0.415187	1.88576	-1.26817	0.915146	--	--	--
novel.2299	3.7526	0	9.9247	0.378107	0	-1.40313	#NUM!	3.7965	0	8.75813	0.433483	0	-1.20595	#NUM!	--	--	--
COCNU_08G005730	4.10727	2.04387	0.831567	4.93919	2.45785	2.30427	1.2974	3.81653	3.92047	0.958267	3.98275	4.09121	1.99376	2.03253	--	--	--
COCNU_08G003870	6.08853	8.0344	0.0178	342.052	451.371	8.41807	8.81817	3.86623	4.62673	0.0581	66.5445	79.634	6.05625	6.31531	--	--	--
COCNU_09G008290	4.73683	4.0144	1.70663	2.77554	2.35223	1.47277	1.23403	3.88963	3.18053	1.32343	2.93905	2.40324	1.55535	1.26498	--	--	--
COCNU_01G012440	3.86213	3.9343	1.4768	2.6152	2.66407	1.38692	1.41363	3.9516	3.41717	1.04713	3.77373	3.26335	1.91599	1.70636	--	--	--
novel.12049	3.37893	2.61517	0.545333	6.19609	4.79554	2.63136	2.26169	3.97973	2.3313	0.198133	20.0861	11.7663	4.32813	3.55659	--	--	--
novel.9278	5.81357	6.27117	0.408967	14.2153	15.3342	3.82937	3.93868	3.9988	3.9344	0.0916667	43.6233	42.9207	5.44703	5.4236	--	--	--
COCNU_08G004350	2.13433	6.75067	0.678333	3.14644	9.95184	1.65372	3.31496	4.0389	8.8641	0.572067	7.06019	15.4949	2.81971	3.95372	--	--	--
novel.3054	3.18543	5.3111	0.177867	17.9091	29.86	4.16262	4.90014	4.72013	6.62673	0.533833	8.84196	12.4135	3.14437	3.63384	--	--	--
novel.2214	4.85857	10.6473	0.106533	45.6061	99.9437	5.51115	6.64304	4.83393	10.4355	0.1586	30.4788	65.7974	4.92973	6.03996	--	--	--
novel.6910	3.9456	3.7378	0.243233	16.2215	15.3671	4.01983	3.94178	4.88253	2.17227	0	#DIV/0!	#DIV/0!	#DIV/0!	#DIV/0!	--	--	--
novel.5728	2.53327	3.04627	0.572067	4.42827	5.32502	2.14674	2.41279	4.88283	4.1892	1.19523	4.08526	3.50492	2.03043	1.80938	--	--	--
COCNU_scaffold000339G000020	3.40133	2.16327	0.386633	8.79731	5.59514	3.13706	2.48417	5.33357	2.85727	0.437367	12.1947	6.53289	3.60819	2.70772	--	--	--
COCNU_scaffold009479G000060	5.01117	0.0405333	13.5712	0.36925	0.00298672	-1.43733	-8.38722	5.4938	0	14.1525	0.388187	0	-1.36518	#NUM!	--	--	--
COCNU_09G007680	2.93377	5.2865	0.850967	3.44757	6.21235	1.78558	2.63514	5.50427	7.24603	2.0083	2.74076	3.60804	1.45458	1.85122	--	--	--
novel.446	7.27793	9.70567	2.8572	2.54723	3.39692	1.34893	1.76423	5.7381	6.81827	2.77847	2.0652	2.45397	1.04628	1.29512	--	--	--
COCNU_01G012420	7.6192	9.88597	2.06147	3.69601	4.7956	1.88597	2.26171	5.7496	7.65577	1.24067	4.63428	6.17069	2.21235	2.62543	--	--	--
COCNU_02G010570	3.8148	1.87967	0.471133	8.09707	3.98967	3.0174	1.99627	5.83983	4.3349	0.296867	19.6716	14.6022	4.29804	3.86811	--	--	--
novel.5508	3.86857	0.797367	0.1355	28.5503	5.88462	4.83543	2.55695	5.89733	1.47387	0.367033	16.0676	4.01562	4.00608	2.00562	--	--	--
COCNU_07G014750	9.14067	6.02427	1.1355	8.0499	5.30539	3.00897	2.40746	5.98133	4.94897	1.3657	4.37968	3.62376	2.13083	1.85749	--	--	--
COCNU_04G015070	3.73303	2.9855	0.517833	7.20895	5.76537	2.84979	2.52741	6.02267	4.85207	1.1034	5.45828	4.39738	2.44845	2.13664	--	--	--
novel.8551	6.73923	3.51887	0	#DIV/0!	#DIV/0!	#DIV/0!	#DIV/0!	6.14887	3.95327	0	#DIV/0!	#DIV/0!	#DIV/0!	#DIV/0!	--	--	--
novel.11915	8.77647	29.5156	2.322	3.7797	12.7113	1.91827	3.66804	6.287	23.1984	2.17013	2.89706	10.6898	1.53459	3.41817	--	--	--
novel.1844	4.19477	0.856033	0.1916	21.8934	4.46781	4.45242	2.15957	6.2891	1.85093	0.5043	12.4709	3.6703	3.6405	1.8759	--	--	--
COCNU_02G005480	6.00467	6.1548	2.0337	2.95258	3.02641	1.56198	1.59761	6.34733	4.0003	1.55473	4.08259	2.57298	2.02948	1.36344	--	--	--
novel.12077	8.70693	11.4268	2.57937	3.37561	4.43009	1.75515	2.14734	6.3661	6.40593	1.53407	4.14982	4.17579	2.05305	2.06205	--	--	--
novel.10467	5.8171	5.70123	16.5048	0.352448	0.345428	-1.50452	-1.53354	6.38957	5.58727	16.0375	0.398415	0.348388	-1.32766	-1.52123	--	--	--
COCNU_03G014220	3.07007	6.3183	1.07497	2.85596	5.87767	1.51398	2.55524	6.39957	7.6865	1.7859	3.58338	4.30399	1.84132	2.10568	--	--	--
COCNU_06G018880	13.2425	21.9284	0	#DIV/0!	#DIV/0!	#DIV/0!	#DIV/0!	6.55203	8.84387	0	#DIV/0!	#DIV/0!	#DIV/0!	#DIV/0!	--	--	--
COCNU_scaffold060974G000010	6.57857	7.3188	1.22093	5.38815	5.99443	2.42979	2.58362	6.8044	6.92223	1.8907	3.59888	3.6612	1.84755	1.87232	--	--	--
COCNU_12G001280	6.93353	4.11447	1.2873	5.38611	3.1962	2.42924	1.67636	7.1743	5.03697	0.910333	7.88096	5.5331	2.97837	2.46809	--	--	--
COCNU_04G015060	2.6874	2.7584	0.530833	5.06261	5.19636	2.33988	2.3775	7.17497	3.60183	1.21797	5.89094	2.95725	2.5585	1.56426	--	--	--
COCNU_08G004490	8.51803	7.30923	3.35043	2.54237	2.18158	1.34617	1.12537	7.8511	6.5806	3.1703	2.47645	2.0757	1.30828	1.0536	--	--	--
COCNU_04G005020	13.4798	10.3888	2.55857	5.2685	4.06039	2.39739	2.02162	8.0597	5.45117	1.75043	4.6044	3.11418	2.20301	1.63885	--	--	--
novel.10344	6.2905	6.65907	1.12253	5.60384	5.93218	2.48642	2.56856	8.66673	12.0378	3.95447	2.19163	3.0441	1.13201	1.60602	--	--	--
COCNU_06G013670	8.0724	6.67073	3.07633	2.62403	2.1684	1.39179	1.11663	8.907	9.3337	4.126	2.15875	2.26217	1.1102	1.17771	--	--	--
COCNU_03G004500	5.51903	4.34107	1.76	3.13581	2.46652	1.64884	1.30247	8.98043	10.5055	3.00477	2.98873	3.49629	1.57953	1.80582	--	--	--
COCNU_02G000480	8.8837	5.3461	1.7196	5.16614	3.10892	2.36909	1.63641	9.0512	7.13507	1.05127	8.6098	6.78711	3.10598	2.7628	--	--	--
novel.467	15.3772	28.1454	81.0548	0.189714	0.34724	-2.3981	-1.526	9.38233	8.7276	19.4144	0.483266	0.449542	-1.04911	-1.15347	--	--	--
novel.5813	9.8927	7.18283	0.0418333	236.479	171.701	7.88557	7.42376	9.39817	8.24043	0.0251667	373.437	327.434	8.54472	8.35506	--	--	--
novel.6079	19.1463	28.348	0.0603667	317.167	469.597	8.3091	8.87528	9.41973	11.2721	0.0216667	434.757	520.252	8.76407	9.02307	--	--	--
COCNU_01G007990	13.9794	9.3811	1.7042	8.20293	5.50469	3.03614	2.46066	9.56943	7.7366	2.79353	3.42557	2.76947	1.77634	1.46961	--	--	--
novel.9524	10.7779	4.2102	1.3877	7.76671	3.03394	2.9573	1.60119	9.97403	6.55663	1.3209	7.55094	4.96376	2.91666	2.31143	--	--	--
COCNU_06G018870	11.9961	33.87	0	#DIV/0!	#DIV/0!	#DIV/0!	#DIV/0!	10.2207	11.1635	0	#DIV/0!	#DIV/0!	#DIV/0!	#DIV/0!	--	--	--
COCNU_contig69220064G000010	13.4593	12.7159	2.3214	5.79792	5.47769	2.53554	2.45357	10.2982	9.65657	2.157	4.77432	4.47685	2.25529	2.16248	--	--	--
COCNU_12G007370	6.85377	5.01077	0.834833	8.20974	6.00212	3.03734	2.58547	10.5105	11.9214	1.11463	9.42959	10.6954	3.23719	3.41892	--	--	C2H2
novel.12548	24.949	30.3476	0	#DIV/0!	#DIV/0!	#DIV/0!	#DIV/0!	11.0721	12.4373	0	#DIV/0!	#DIV/0!	#DIV/0!	#DIV/0!	--	--	--
novel.12565	9.28237	9.44983	3.66063	2.53573	2.58147	1.3424	1.3682	11.2271	8.72823	4.31233	2.60349	2.02402	1.38044	1.01722	--	--	--
COCNU_scaffold001231G000040	15.4537	21.6244	62.1274	0.248743	0.348066	-2.00727	-1.52257	11.498	8.72287	26.1225	0.440155	0.333921	-1.18392	-1.58242	--	--	--
COCNU_08G002050	7.69983	4.57953	1.29553	5.94337	3.53486	2.57128	1.82165	11.5507	9.22043	3.47597	3.32303	2.65262	1.7325	1.40742	--	--	--
novel.5509	14.3203	6.30243	1.13023	12.6702	5.57622	3.66337	2.47929	11.891	7.57847	1.23433	9.63357	6.13972	3.26807	2.61817	--	--	--
COCNU_12G007480	10.7275	9.0687	4.32877	2.47819	2.09498	1.30929	1.06694	11.9283	10.835	5.4756	2.17844	1.97877	1.1233	0.984606	--	--	--
COCNU_scaffold034434G000010	4.2973	2.23413	0.712533	6.03102	3.13548	2.5924	1.64869	12.1236	2.23637	0.755733	16.0422	2.9592	4.0038	1.56521	--	--	--
novel.7297	13.3427	11.6714	1.30453	10.2279	8.94683	3.35444	3.16138	12.1687	19.5349	2.13773	5.69234	9.13814	2.50902	3.1919	--	--	--
novel.10747	15.2558	7.728	2.5921	5.88549	2.98137	2.55716	1.57597	13.4623	7.20783	2.01613	6.67729	3.57508	2.73926	1.83797	--	--	--
novel.11350	17.6637	14.9022	3.21887	5.48754	4.62963	2.45616	2.2109	13.6054	9.95687	2.15753	6.306	4.61493	2.65672	2.20631	--	--	--
novel.8	9.2142	2.81083	1.08407	8.49966	2.59286	3.08741	1.37454	13.6364	6.77807	1.31487	10.3709	5.15495	3.37447	2.36596	--	--	--
novel.13622	13.6605	14.9704	31.0277	0.440267	0.482486	-1.18355	-1.05144	13.705	12.8917	32.4408	0.422463	0.397391	-1.2431	-1.33137	--	--	B3
novel.11052	18.5487	28.9192	0	#DIV/0!	#DIV/0!	#DIV/0!	#DIV/0!	13.7311	26.0175	0.217533	63.1218	119.603	5.98007	6.9021	--	--	--
COCNU_12G002700	8.68383	3.34263	0.8104	10.7155	4.12467	3.42163	2.04428	15.3592	4.7529	0.381333	40.2777	12.4639	5.33191	3.63968	--	--	--
novel.10456	19.6525	36.224	0	#DIV/0!	#DIV/0!	#DIV/0!	#DIV/0!	15.8279	29.1497	0.324533	48.7714	89.8204	5.60796	6.48897	--	--	--
COCNU_13G003940	9.04673	6.351	2.6514	3.41206	2.39534	1.77064	1.26023	15.8982	8.88277	3.85253	4.12669	2.30569	2.04498	1.2052	--	--	--
COCNU_12G008290	6.18703	1.78727	0.868633	7.12272	2.05756	2.83243	1.04094	16.4762	5.96923	2.2243	7.40735	2.68365	2.88896	1.42419	--	--	--
COCNU_14G005080	35.4751	56.9167	0	#DIV/0!	#DIV/0!	#DIV/0!	#DIV/0!	18.2478	19.6976	0	#DIV/0!	#DIV/0!	#DIV/0!	#DIV/0!	--	--	--
novel.12310	10.8318	6.2722	2.4862	4.35678	2.52281	2.12326	1.33503	19.1661	15.4749	5.11313	3.74841	3.02651	1.90628	1.59765	--	--	--
COCNU_14G008390	9.7666	7.45927	1.81013	5.39551	4.12084	2.43176	2.04294	19.6181	21.1701	6.52457	3.0068	3.24467	1.58823	1.69807	--	--	--
COCNU_06G018890	27.6907	15.3945	0	#DIV/0!	#DIV/0!	#DIV/0!	#DIV/0!	21.0249	8.72563	0	#DIV/0!	#DIV/0!	#DIV/0!	#DIV/0!	--	--	--
novel.791	35.6231	142.881	14.0893	2.52839	10.1411	1.33822	3.34214	21.274	295.419	125.687	0.169261	2.35043	-2.56268	1.23292	--	--	--
COCNU_07G006900	65.6389	251.1	615.986	0.106559	0.40764	-3.23027	-1.29463	21.7401	28.751	104.104	0.20883	0.276175	-2.2596	-1.85634	--	--	--
COCNU_05G005110	11.7033	7.9216	1.43917	8.13202	5.5043	3.02361	2.46056	23.0724	17.1016	3.8393	6.00952	4.45436	2.58725	2.15522	--	--	--
COCNU_09G002210	13.8332	9.4918	2.637	5.24582	3.59947	2.39117	1.84778	23.3158	25.1336	8.25417	2.82473	3.04496	1.49811	1.60642	--	--	--
COCNU_scaffold023557G000010	14.0405	5.03027	1.42407	9.85942	3.53233	3.3015	1.82062	23.3569	15.1928	7.55273	3.09251	2.01156	1.62878	1.00832	--	--	--
COCNU_10G007810	25.8156	23.043	0.1947	132.592	118.351	7.05084	6.88693	23.8929	37.4574	0.628667	38.0057	59.5822	5.24814	5.89681	--	--	--
COCNU_11G000150	22.9308	24.3311	3.83523	5.97898	6.34409	2.5799	2.66541	24.1654	25.7004	3.68153	6.56394	6.98089	2.71456	2.80341	--	--	--
novel.5249	9.04527	8.9118	2.684	3.37007	3.32034	1.75278	1.73133	24.8236	17.3714	2.08057	11.9312	8.34938	3.57667	3.06167	--	--	--
COCNU_04G000930	13.6215	6.71647	2.6215	5.19608	2.56207	2.37742	1.35731	25.2306	7.70457	3.40837	7.40256	2.26049	2.88802	1.17663	--	--	--
COCNU_02G002770	15.8665	5.27513	2.24963	7.05291	2.34489	2.81822	1.22952	28.1596	10.5583	5.46743	5.15042	1.93112	2.36469	0.949437	--	--	--
COCNU_scaffold026027G000010	20.1577	9.636	2.83847	7.10162	3.39479	2.82815	1.76332	29.5601	16.2324	7.1164	4.1538	2.28098	2.05443	1.18966	--	--	--
COCNU_scaffold003795G000020	45.6639	5.5281	18.0475	2.5302	0.306308	1.33925	-1.70695	32.4295	5.94933	13.5687	2.39003	0.438461	1.25703	-1.18948	--	--	--
COCNU_contig69545365G000010	24.2491	15.8723	7.896	3.07106	2.01017	1.61874	1.00732	35.4252	19.045	9.76283	3.62857	1.95077	1.8594	0.96404	--	--	--
COCNU_10G007370	8.43033	3.8682	0	#DIV/0!	#DIV/0!	#DIV/0!	#DIV/0!	35.7302	8.78173	0.2498	143.035	35.1551	7.16023	5.13566	--	--	--
COCNU_09G001650	19.235	14.5529	5.63633	3.41268	2.58199	1.7709	1.36848	35.7437	20.7498	8.81987	4.05263	2.35262	2.01886	1.23427	--	--	--
COCNU_scaffold000494G000010	27.4069	12.7568	5.96963	4.59105	2.13695	2.19882	1.09556	37.4463	13.6168	4.3919	8.52621	3.10044	3.0919	1.63247	--	--	--
COCNU_01G007950	16.5312	5.68493	2.5825	6.40124	2.20133	2.67835	1.13838	37.9864	21.7764	5.46077	6.95625	3.98779	2.79831	1.99559	--	--	--
novel.11012	44.8016	20.0214	8.27807	5.41209	2.41861	2.43619	1.27418	46.4462	40.3669	19.418	2.39191	2.07884	1.25816	1.05578	--	--	--
COCNU_03G008290	146.644	94.2232	35.5502	4.12499	2.65043	2.04439	1.40622	54.3	34.5509	15.6416	3.47151	2.20891	1.79556	1.14334	--	--	--
COCNU_scaffold039050G000020	35.6341	27.5712	11.8273	3.01286	2.33114	1.59113	1.22104	54.7971	27.7045	10.0507	5.45209	2.75648	2.44681	1.46283	--	--	--
COCNU_scaffold000643G000030	59.5075	51.4616	25.8175	2.30493	1.99328	1.20472	0.995148	61.3399	50.216	17.4896	3.50721	2.87119	1.81033	1.52165	--	--	--
COCNU_scaffold027377G000020	36.1887	32.5269	2.20143	16.4387	14.7753	4.03903	3.88512	61.8398	42.9406	5.14033	12.0303	8.35365	3.5886	3.06241	--	--	--
novel.9532	48.9683	31.7606	14.381	3.40508	2.20852	1.76769	1.14308	63.9875	34.9203	7.99923	7.9992	4.36546	2.99986	2.12613	--	--	--
COCNU_scaffold015211G000010	61.8196	81.2382	10.1361	6.09893	8.01471	2.60856	3.00265	71.2906	86.2195	9.70223	7.34785	8.88656	2.87732	3.15162	--	--	--
COCNU_14G005390	35.0878	11.8698	4.44047	7.90183	2.67309	2.98219	1.41851	71.7276	25.1979	5.93287	12.0899	4.24717	3.59573	2.0865	--	--	--
COCNU_scaffold006493G000020	26.1149	12.5221	5.87967	4.44156	2.12973	2.15107	1.09067	72.9698	8.27623	3.08197	23.6764	2.68537	4.56538	1.42512	--	--	--
COCNU_scaffold000525G000030	72.448	66.2845	31.6367	2.29	2.09518	1.19535	1.06707	75.7274	66.1026	22.4464	3.3737	2.94491	1.75433	1.55822	--	--	--
COCNU_02G010710	19.478	22.4634	7.82117	2.49042	2.87213	1.31639	1.52212	83.3577	20.2616	4.5795	18.2024	4.42441	4.18605	2.14549	--	--	--
COCNU_04G012550	41.4962	2.83577	0.619	67.0375	4.58121	6.0669	2.19573	106.733	4.481	1.36367	78.2692	3.28599	6.29037	1.71633	--	--	WRKY
COCNU_08G002440	84.6583	62.3799	12.9998	6.5123	4.79854	2.70317	2.26259	134.899	101.339	28.204	4.78298	3.59308	2.25791	1.84522	--	--	--
COCNU_04G004510	62.6197	316.653	15.2347	4.11033	20.7849	2.03925	4.37747	152.52	586.453	39.7286	3.83906	14.7615	1.94075	3.88377	--	--	--
COCNU_scaffold040597G000010	182.517	121.888	14.3489	12.72	8.49462	3.66902	3.08655	156.6	144.835	10.0679	15.5543	14.3858	3.95925	3.84657	--	--	--
COCNU_05G005520	79.4815	21.3681	6.01287	13.2186	3.55372	3.72449	1.82933	179.223	26.7787	5.18857	34.5419	5.16109	5.11028	2.36768	--	--	--
COCNU_contig69524677G000010	173.371	130.58	66.8119	2.59491	1.95444	1.37568	0.966754	193.515	125.315	50.6148	3.82329	2.47585	1.93482	1.30792	--	--	--
COCNU_scaffold000558G000010	108.887	38.15	9.03363	12.0535	4.2231	3.59138	2.0783	220.017	142.65	13.8513	15.8842	10.2987	3.98952	3.36439	--	--	--
COCNU_02G005910	115.112	57.1381	12.3614	9.31221	4.6223	3.21912	2.20861	236.643	62.1233	32.214	7.34597	1.92845	2.87695	0.947445	--	--	--
COCNU_06G001120	234.1	159.498	82.9491	2.82222	1.92284	1.49683	0.943238	409.736	266.271	94.0325	4.35739	2.83169	2.12347	1.50167	--	--	--
COCNU_08G010980	148.466	293.615	29.8611	4.97188	9.83267	2.31379	3.29758	509.411	617.002	171.105	2.97719	3.60599	1.57395	1.8504	--	--	--
COCNU_contig69610073G000010	428.924	216.369	93.4067	4.59201	2.31642	2.19912	1.2119	810.805	301.938	110.515	7.33662	2.7321	2.87512	1.45001	--	--	--

## Sheet: Table 2B
Supplementary Table 2B: Four hundred and two differentially expressed genes detected commonly at early stage of red weevil palm (RPW) attack, 5 days after inoculation (DAI) CK_vs_C and 5 DAI CK_vs_D. Two red weevil (RPW) densities (C and D) relative to the CK (no RPW). (CK=no RPW; C=15 males and 21 females; D=20 males and 28 females)
Gene	5DAIC	5DAID	5DAICK	KEGG	KEGG pathway	TF-Family
COCNU_11G004860	12.4404	13.2147	3.85807	K00430 peroxidase [EC:1.11.1.7] | (RefSeq) peroxidase 47 isoform X1 (A)	ko00940: Phenylpropanoid biosynthesis; ko01100: Metabolic pathways; ko01110: Biosynthesis of secondary metabolites	--
COCNU_13G003300	4.6078	3.0874	0.858433	K00430 peroxidase [EC:1.11.1.7] | (RefSeq) peroxidase 17 (A)	ko00940: Phenylpropanoid biosynthesis; ko01100: Metabolic pathways; ko01110: Biosynthesis of secondary metabolites	--
COCNU_scaffold009298G000040	20.3852	12.8533	5.59953	K00430 peroxidase [EC:1.11.1.7] | (RefSeq) peroxidase 5-like (A)	ko00940: Phenylpropanoid biosynthesis; ko01100: Metabolic pathways; ko01110: Biosynthesis of secondary metabolites	--
COCNU_07G015720	74.5401	53.1878	27.5682	K09843 (+)-abscisic acid 8'-hydroxylase [EC:1.14.14.137] | (RefSeq) abscisic acid 8'-hydroxylase 1 (A)	ko00906: Carotenoid biosynthesis; ko01110: Biosynthesis of secondary metabolites	--
COCNU_09G010210	13.5843	16.0379	5.175	K10775 phenylalanine ammonia-lyase [EC:4.3.1.24] | (RefSeq) phenylalanine ammonia-lyase (A)	ko00360: Phenylalanine metabolism; ko00940: Phenylpropanoid biosynthesis; ko01100: Metabolic pathways; ko01110: Biosynthesis of secondary metabolites	--
novel.12794	5.65957	5.83343	1.46317	K10775 phenylalanine ammonia-lyase [EC:4.3.1.24] | (RefSeq) phenylalanine ammonia-lyase (A)	ko00360: Phenylalanine metabolism; ko00940: Phenylpropanoid biosynthesis; ko01100: Metabolic pathways; ko01110: Biosynthesis of secondary metabolites	--
COCNU_08G003270	142.403	166.132	47.745	K13464 jasmonate ZIM domain-containing protein | (RefSeq) protein TIFY 3 (A)	ko04075: Plant hormone signal transduction	Tify
COCNU_08G001960	176.212	177.266	82.6064	K13464 jasmonate ZIM domain-containing protein | (RefSeq) protein TIFY 6b (A)	ko04075: Plant hormone signal transduction	Tify
COCNU_scaffold006436G000010	49.2798	48.3066	20.5654	K13464 jasmonate ZIM domain-containing protein | (RefSeq) protein TIFY 6b (A)	ko04075: Plant hormone signal transduction	Tify
novel.10587	49.0712	36.5937	16.6023	K13464 jasmonate ZIM domain-containing protein | (RefSeq) protein TIFY 6b (A)	ko04075: Plant hormone signal transduction	--
COCNU_01G018050	76.9215	37.7874	16.5959	K13466 EIX receptor 1/2 | (RefSeq) LRR receptor-like serine/threonine-protein kinase GSO2 (A)	ko04626: Plant-pathogen interaction	--
novel.8084	0.227367	0.2066	0.932933	K00224 chloroplastic oxoene reductase [EC:1.3.1.-] | (RefSeq) putative quinone-oxidoreductase homolog, chloroplastic (A)	ko00592: alpha-Linolenic acid metabolism; ko01110: Biosynthesis of secondary metabolites	--
COCNU_14G000260	764.202	575.495	295.818	K00281 glycine dehydrogenase [EC:1.4.4.2] | (RefSeq) glycine dehydrogenase (decarboxylating), mitochondrial (A)	ko00260: Glycine, serine and threonine metabolism; ko00630: Glyoxylate and dicarboxylate metabolism; ko01100: Metabolic pathways; ko01110: Biosynthesis of secondary metabolites; ko01200: Carbon metabolism	--
COCNU_02G019280	1.37427	1.60563	0.528	K00306 sarcosine oxidase / L-pipecolate oxidase [EC:1.5.3.1 1.5.3.7] | (RefSeq) probable sarcosine oxidase (A)	ko00260: Glycine, serine and threonine metabolism; ko00310: Lysine degradation; ko01100: Metabolic pathways; ko04146: Peroxisome	--
COCNU_11G010490	168.637	228.876	63.6739	K00454 lipoxygenase [EC:1.13.11.12] | (RefSeq) linoleate 13S-lipoxygenase 2-1, chloroplastic-like (A)	ko00591: Linoleic acid metabolism; ko00592: alpha-Linolenic acid metabolism; ko01100: Metabolic pathways; ko01110: Biosynthesis of secondary metabolites	--
COCNU_04G005180	17.0103	15.5892	36.1291	K00521 ferric-chelate reductase [EC:1.16.1.7] | (RefSeq) ferric reduction oxidase 7, chloroplastic-like (A)	--	NAC
COCNU_14G009240	29.0044	39.7107	84.1427	K00521 ferric-chelate reductase [EC:1.16.1.7] | (RefSeq) ferric reduction oxidase 7, chloroplastic-like (A)	--	NAC
novel.11568	1.0293	0.784333	2.15337	K00599 tRNA N(3)-methylcytidine methyltransferase METTL6 [EC:2.1.1.-] | (RefSeq) uncharacterized protein LOC105053660 (A)	--	--
COCNU_04G000710	189.593	215.355	488.363	K00688 glycogen phosphorylase [EC:2.4.1.1] | (RefSeq) LOW QUALITY PROTEIN: alpha-glucan phosphorylase, H isozyme (A)	ko00500: Starch and sucrose metabolism; ko01100: Metabolic pathways; ko01110: Biosynthesis of secondary metabolites	--
COCNU_13G001670	5.43033	3.81433	1.43863	K00695 sucrose synthase [EC:2.4.1.13] | (RefSeq) sucrose synthase 1 (A)	ko00500: Starch and sucrose metabolism; ko01100: Metabolic pathways; ko01110: Biosynthesis of secondary metabolites	--
COCNU_12G001580	3.23377	3.05127	13.3816	K00815 tyrosine aminotransferase [EC:2.6.1.5] | (RefSeq) nicotianamine aminotransferase 1-like isoform X1 (A)	ko00130: Ubiquinone and other terpenoid-quinone biosynthesis; ko00270: Cysteine and methionine metabolism; ko00350: Tyrosine metabolism; ko00360: Phenylalanine metabolism; ko00400: Phenylalanine, tyrosine and tryptophan biosynthesis; ko00950: Isoquinoline alkaloid biosynthesis; ko00960: Tropane, piperidine and pyridine alkaloid biosynthesis; ko01100: Metabolic pathways; ko01110: Biosynthesis of s…	--
novel.11678	2.05723	1.49523	6.38693	K00815 tyrosine aminotransferase [EC:2.6.1.5] | (RefSeq) probable aminotransferase TAT2 isoform X1 (A)	ko00130: Ubiquinone and other terpenoid-quinone biosynthesis; ko00270: Cysteine and methionine metabolism; ko00350: Tyrosine metabolism; ko00360: Phenylalanine metabolism; ko00400: Phenylalanine, tyrosine and tryptophan biosynthesis; ko00950: Isoquinoline alkaloid biosynthesis; ko00960: Tropane, piperidine and pyridine alkaloid biosynthesis; ko01100: Metabolic pathways; ko01110: Biosynthesis of s…	--
COCNU_03G005950	7.9691	5.02877	2.5205	K00850 6-phosphofructokinase 1 [EC:2.7.1.11] | (RefSeq) ATP-dependent 6-phosphofructokinase 5, chloroplastic (A)	ko00010: Glycolysis / Gluconeogenesis; ko00030: Pentose phosphate pathway; ko00051: Fructose and mannose metabolism; ko00052: Galactose metabolism; ko01100: Metabolic pathways; ko01110: Biosynthesis of secondary metabolites; ko01200: Carbon metabolism; ko01230: Biosynthesis of amino acids; ko03018: RNA degradation	--
COCNU_16G001880	19.618	11.7201	3.91393	K00858 NAD+ kinase [EC:2.7.1.23] | (RefSeq) probable NAD kinase 1 (A)	ko00760: Nicotinate and nicotinamide metabolism; ko01100: Metabolic pathways; ko01240: Biosynthesis of cofactors	--
COCNU_03G012910	0.630567	0.984133	0.1796	K00873 pyruvate kinase [EC:2.7.1.40] | (RefSeq) plastidial pyruvate kinase 4, chloroplastic-like isoform X1 (A)	ko00010: Glycolysis / Gluconeogenesis; ko00620: Pyruvate metabolism; ko01100: Metabolic pathways; ko01110: Biosynthesis of secondary metabolites; ko01200: Carbon metabolism; ko01230: Biosynthesis of amino acids	--
COCNU_11G009370	135.415	116.567	58.7138	K00875 D-ribulokinase [EC:2.7.1.47] | (RefSeq) D-ribulokinase, ribitol kinase (A)	ko00040: Pentose and glucuronate interconversions; ko01100: Metabolic pathways	--
novel.8894	0.2869	0.2761	1.5487	K00895 diphosphate-dependent phosphofructokinase [EC:2.7.1.90] | (RefSeq) pyrophosphate--fructose 6-phosphate 1-phosphotransferase subunit alpha-like isoform X1 (A)	ko00010: Glycolysis / Gluconeogenesis; ko00030: Pentose phosphate pathway; ko00051: Fructose and mannose metabolism; ko01100: Metabolic pathways; ko01110: Biosynthesis of secondary metabolites	--
COCNU_02G000730	0.480867	0.540833	0.1581	K00924 kinase [EC:2.7.1.-] | (RefSeq) receptor-like protein kinase 5 (A)	--	--
COCNU_06G004340	3.52017	2.62087	1.3392	K00924 kinase [EC:2.7.1.-] | (RefSeq) receptor-like protein kinase HSL1 (A)	--	--
COCNU_07G010740	1.56387	8.21237	3.8533	K00927 phosphoglycerate kinase [EC:2.7.2.3] | (RefSeq) uncharacterized LOC109182250 (A)	ko00010: Glycolysis / Gluconeogenesis; ko00710: Carbon fixation in photosynthetic organisms; ko01100: Metabolic pathways; ko01110: Biosynthesis of secondary metabolites; ko01200: Carbon metabolism; ko01230: Biosynthesis of amino acids	--
COCNU_scaffold002185G000010	4.3361	5.58777	1.98543	K01054 acylglycerol lipase [EC:3.1.1.23] | (RefSeq) uncharacterized protein LOC105032760 (A)	ko00561: Glycerolipid metabolism; ko01100: Metabolic pathways	--
COCNU_11G003250	0.432	0.966767	3.33143	K01114 phospholipase C [EC:3.1.4.3] | (RefSeq) non-specific phospholipase C6 (A)	ko00562: Inositol phosphate metabolism; ko00564: Glycerophospholipid metabolism; ko00565: Ether lipid metabolism; ko01100: Metabolic pathways; ko01110: Biosynthesis of secondary metabolites	--
COCNU_08G007740	2.68043	1.5414	0.3603	K01184 polygalacturonase [EC:3.2.1.15] | (RefSeq) probable polygalacturonase At1g80170 (A)	ko00040: Pentose and glucuronate interconversions; ko01100: Metabolic pathways	--
COCNU_07G006030	11.3323	10.2497	23.7719	K01193 beta-fructofuranosidase [EC:3.2.1.26] | (RefSeq) beta-fructofuranosidase 1 isoform X1 (A)	ko00052: Galactose metabolism; ko00500: Starch and sucrose metabolism; ko01100: Metabolic pathways; ko01110: Biosynthesis of secondary metabolites	--
COCNU_11G001500	6.3029	7.1611	16.0703	K01193 beta-fructofuranosidase [EC:3.2.1.26] | (RefSeq) beta-fructofuranosidase, insoluble isoenzyme 3-like (A)	ko00052: Galactose metabolism; ko00500: Starch and sucrose metabolism; ko01100: Metabolic pathways; ko01110: Biosynthesis of secondary metabolites	--
COCNU_03G002700	1.32317	1.4785	3.0799	K01209 alpha-L-arabinofuranosidase [EC:3.2.1.55] | (RefSeq) alpha-L-arabinofuranosidase 1-like (A)	ko00520: Amino sugar and nucleotide sugar metabolism; ko01100: Metabolic pathways	--
COCNU_06G020900	27.2597	13.8797	6.0054	K01213 galacturan 1,4-alpha-galacturonidase [EC:3.2.1.67] | (RefSeq) probable polygalacturonase At1g80170 (A)	ko00040: Pentose and glucuronate interconversions; ko01100: Metabolic pathways	--
COCNU_07G014860	55.6385	55.3509	18.5015	K01322 prolyl oligopeptidase [EC:3.4.21.26] | (RefSeq) prolyl endopeptidase (A)	--	--
COCNU_03G012930	69.1627	46.7183	22.1477	K01513 ectonucleotide pyrophosphatase/phosphodiesterase family member 1/3 [EC:3.1.4.1 3.6.1.9] | (RefSeq) ectonucleotide pyrophosphatase/phosphodiesterase family member 1-like (A)	ko00230: Purine metabolism; ko00240: Pyrimidine metabolism; ko00500: Starch and sucrose metabolism; ko00740: Riboflavin metabolism; ko00760: Nicotinate and nicotinamide metabolism; ko00770: Pantothenate and CoA biosynthesis; ko01100: Metabolic pathways; ko01110: Biosynthesis of secondary metabolites; ko01232: Nucleotide metabolism	--
COCNU_06G006980	11.7474	16.0043	33.7359	K01724 4a-hydroxytetrahydrobiopterin dehydratase [EC:4.2.1.96] | (RefSeq) uncharacterized protein LOC105047185 isoform X1 (A)	ko00790: Folate biosynthesis; ko01100: Metabolic pathways	--
COCNU_contig69322549G000010	139.389	80.3347	32.6796	K01739 cystathionine gamma-synthase [EC:2.5.1.48] | (RefSeq) cystathionine gamma-synthase 1, chloroplastic-like (A)	ko00270: Cysteine and methionine metabolism; ko00450: Selenocompound metabolism; ko00920: Sulfur metabolism; ko01100: Metabolic pathways; ko01110: Biosynthesis of secondary metabolites; ko01230: Biosynthesis of amino acids	--
COCNU_scaffold077078G000010	127.91	84.7006	41.6628	K01739 cystathionine gamma-synthase [EC:2.5.1.48] | (RefSeq) cystathionine gamma-synthase 1, chloroplastic-like (A)	ko00270: Cysteine and methionine metabolism; ko00450: Selenocompound metabolism; ko00920: Sulfur metabolism; ko01100: Metabolic pathways; ko01110: Biosynthesis of secondary metabolites; ko01230: Biosynthesis of amino acids	--
COCNU_scaffold042086G000010	132.465	92.3882	40.5855	K01845 glutamate-1-semialdehyde 2,1-aminomutase [EC:5.4.3.8] | (RefSeq) Glutamate-1-semialdehyde 2,1-aminomutase, chloroplastic (A)	ko00860: Porphyrin metabolism; ko01100: Metabolic pathways; ko01110: Biosynthesis of secondary metabolites; ko01240: Biosynthesis of cofactors	--
novel.9388	21.893	24.9932	9.3148	K01874 methionyl-tRNA synthetase [EC:6.1.1.10] | (RefSeq) probable methionine--tRNA ligase isoform X1 (A)	ko00450: Selenocompound metabolism; ko00970: Aminoacyl-tRNA biosynthesis; ko01100: Metabolic pathways	--
novel.11751	29.1104	29.6943	13.4532	K01874 methionyl-tRNA synthetase [EC:6.1.1.10] | (RefSeq) probable methionine--tRNA ligase isoform X2 (A)	ko00450: Selenocompound metabolism; ko00970: Aminoacyl-tRNA biosynthesis; ko01100: Metabolic pathways	--
COCNU_02G007970	17.1609	7.82903	2.4589	K01904 4-coumarate--CoA ligase [EC:6.2.1.12] | (RefSeq) 4-coumarate--CoA ligase-like 5 isoform X3 (A)	ko00130: Ubiquinone and other terpenoid-quinone biosynthesis; ko00940: Phenylpropanoid biosynthesis; ko01100: Metabolic pathways; ko01110: Biosynthesis of secondary metabolites	--
COCNU_scaffold000190G000010	0.0313	0.0402333	1.4395	K01904 4-coumarate--CoA ligase [EC:6.2.1.12] | (RefSeq) 4-coumarate--CoA ligase-like 5 isoform X3 (A)	ko00130: Ubiquinone and other terpenoid-quinone biosynthesis; ko00940: Phenylpropanoid biosynthesis; ko01100: Metabolic pathways; ko01110: Biosynthesis of secondary metabolites	--
COCNU_07G000260	20.4202	24.8217	9.6629	K02492 glutamyl-tRNA reductase [EC:1.2.1.70] | (RefSeq) glutamyl-tRNA reductase 2-like (A)	ko00860: Porphyrin metabolism; ko01100: Metabolic pathways; ko01110: Biosynthesis of secondary metabolites; ko01240: Biosynthesis of cofactors	--
novel.4907	16.307	18.2235	39.4501	K02950 small subunit ribosomal protein S12 | (RefSeq) 30S ribosomal protein S12, chloroplastic (A)	ko03010: Ribosome	--
novel.7273	12.5947	15.318	31.9196	K02950 small subunit ribosomal protein S12 | (RefSeq) uncharacterized protein LOC114171184 (A)	ko03010: Ribosome	--
novel.2409	1.52863	0.9462	4.99037	K02961 small subunit ribosomal protein S17 | (RefSeq) uncharacterized protein LOC103833230 (A)	ko03010: Ribosome	--
novel.622	1.07177	0.522633	0.136	K03006 DNA-directed RNA polymerase II subunit RPB1 [EC:2.7.7.6] | (RefSeq) LOW QUALITY PROTEIN: DNA-directed RNA polymerase II subunit 1-like (A)	ko03020: RNA polymerase	--
COCNU_16G006260	0.871767	0.951567	0.301467	K03178 ubiquitin-activating enzyme E1 [EC:6.2.1.45] | (RefSeq) ubiquitin-activating enzyme E1 1 isoform X1 (A)	ko04120: Ubiquitin mediated proteolysis	--
COCNU_01G004090	40.0276	23.8479	12.5009	K03255 protein TIF31 | (RefSeq) protein TSS (A)	--	--
COCNU_09G001720	5.3268	5.73883	13.7081	K03283 heat shock 70kDa protein 1/2/6/8 | (RefSeq) heat shock cognate 70 kDa protein 2-like (A)	ko03040: Spliceosome; ko04141: Protein processing in endoplasmic reticulum; ko04144: Endocytosis	--
COCNU_06G003410	0.554133	0.287167	1.70543	K03327 multidrug resistance protein, MATE family | (RefSeq) protein DETOXIFICATION 34-like (A)	--	--
COCNU_06G010620	6.0175	7.48573	18.2054	K03327 multidrug resistance protein, MATE family | (RefSeq) protein DETOXIFICATION 34-like (A)	--	--
COCNU_scaffold016756G000020	13.179	12.2299	5.9835	K03327 multidrug resistance protein, MATE family | (RefSeq) protein DETOXIFICATION 34-like (A)	--	--
COCNU_06G011790	112.568	103.922	42.8461	K03327 multidrug resistance protein, MATE family | (RefSeq) protein DETOXIFICATION 40 isoform X1 (A)	--	--
COCNU_01G020090	2.66357	1.99553	5.78643	K03327 multidrug resistance protein, MATE family | (RefSeq) protein DETOXIFICATION 54 (A)	--	--
COCNU_16G001730	6.85723	6.4103	1.93273	K03403 magnesium chelatase subunit H [EC:6.6.1.1] | (RefSeq) magnesium-chelatase subunit ChlH, chloroplastic (A)	ko00860: Porphyrin metabolism; ko01100: Metabolic pathways; ko01110: Biosynthesis of secondary metabolites	--
COCNU_contig69521995G000010	0.2749	0.449733	1.13657	K03453 bile acid:Na+ symporter, BASS family | (RefSeq) hypothetical protein (A)	--	--
COCNU_04G004390	2.39503	2.83623	6.62593	K03549 KUP system potassium uptake protein | (RefSeq) potassium transporter 2-like isoform X1 (A)	--	--
novel.4633	6.81893	2.90537	0.976667	K03676 glutaredoxin 3 | (RefSeq) glutaredoxin (A)	--	--
COCNU_02G001450	2.28067	3.12977	8.26853	K03676 glutaredoxin 3 | (RefSeq) glutaredoxin-C7-like (A)	--	--
COCNU_06G013120	7.4368	6.9212	19.9342	K03695 ATP-dependent Clp protease ATP-binding subunit ClpB | (RefSeq) LOW QUALITY PROTEIN: chaperone protein ClpB3, chloroplastic-like (A)	--	--
novel.5980	4.26533	3.57057	9.2478	K03695 ATP-dependent Clp protease ATP-binding subunit ClpB | (RefSeq) LOW QUALITY PROTEIN: chaperone protein ClpB3, chloroplastic-like (A)	--	--
COCNU_scaffold027959G000010	21.7625	26.8748	55.7699	K03843 alpha-1,3/alpha-1,6-mannosyltransferase [EC:2.4.1.132 2.4.1.257] | (RefSeq) alpha-1,3/1,6-mannosyltransferase ALG2 isoform X1 (A)	ko00510: N-Glycan biosynthesis; ko00513: Various types of N-glycan biosynthesis; ko01100: Metabolic pathways	--
COCNU_03G013640	12.6466	14.8224	30.7502	K03846 alpha-1,2-mannosyltransferase [EC:2.4.1.259 2.4.1.261] | (RefSeq) dol-P-Man:Man(6)GlcNAc(2)-PP-Dol alpha-1,2-mannosyltransferase (A)	ko00510: N-Glycan biosynthesis; ko00513: Various types of N-glycan biosynthesis; ko01100: Metabolic pathways	--
novel.6828	0.971033	1.06793	2.6254	K03881 NADH-ubiquinone oxidoreductase chain 4 [EC:7.1.1.2] | (RefSeq) hypothetical protein (A)	ko00190: Oxidative phosphorylation; ko01100: Metabolic pathways	--
COCNU_scaffold049248G000010	12.616	16.2474	33.5687	K03921 acyl-[acyl-carrier-protein] desaturase [EC:1.14.19.2 1.14.19.11 1.14.19.26] | (RefSeq) stearoyl-[acyl-carrier-protein] 9-desaturase, chloroplastic-like (A)	ko00061: Fatty acid biosynthesis; ko01040: Biosynthesis of unsaturated fatty acids; ko01100: Metabolic pathways; ko01212: Fatty acid metabolism	--
COCNU_09G007780	0.0827	0.141033	1.86663	K04125 gibberellin 2beta-dioxygenase [EC:1.14.11.13] | (RefSeq) gibberellin 2-beta-dioxygenase 8 isoform X1 (A)	ko00904: Diterpenoid biosynthesis; ko01110: Biosynthesis of secondary metabolites	--
COCNU_12G003090	25.4078	15.8802	7.79803	K04424 sterile alpha motif and leucine zipper containing kinase AZK [EC:2.7.11.25] | (RefSeq) serine/threonine-protein kinase EDR1-like (A)	--	--
COCNU_06G005860	38.3419	36.6572	83.1823	K04507 calcyclin binding protein | (RefSeq) calcyclin-binding protein (A)	--	--
COCNU_14G012500	0.115833	0	5.49587	K04507 calcyclin binding protein | (RefSeq) calcyclin-binding protein-like (A)	--	--
COCNU_02G018150	7.51967	5.5969	2.717	K04733 interleukin-1 receptor-associated kinase 4 [EC:2.7.11.1] | (RefSeq) proline-rich receptor-like protein kinase PERK12 (A)	--	--
COCNU_01G003920	19.3911	15.3716	7.85763	K05387 glutamate receptor, ionotropic, plant | (RefSeq) glutamate receptor 2.8-like (A)	--	--
COCNU_scaffold029251G000010	8.34387	9.36947	4.05287	K05658 ATP-binding cassette, subfamily B (MDR/TAP), member 1 [EC:7.6.2.2] | (RefSeq) ABC transporter B family member 1-like (A)	ko02010: ABC transporters	--
COCNU_07G009120	10.5012	9.1766	4.38773	K05665 ATP-binding cassette, subfamily C (CFTR/MRP), member 1 [EC:7.6.2.3] | (RefSeq) LOW QUALITY PROTEIN: putative ABC transporter C family member 15 (A)	ko02010: ABC transporters	--
COCNU_03G012690	26.2603	25.83	11.6603	K05666 ATP-binding cassette, subfamily C (CFTR/MRP), member 2 | (RefSeq) ABC transporter C family member 10-like isoform X1 (A)	ko02010: ABC transporters	--
COCNU_08G003370	0.653633	0.386	0.0788333	K05666 ATP-binding cassette, subfamily C (CFTR/MRP), member 2 | (RefSeq) ABC transporter C family member 3-like (A)	ko02010: ABC transporters	--
COCNU_scaffold030856G000040	10.7383	8.8933	3.92353	K05666 ATP-binding cassette, subfamily C (CFTR/MRP), member 2 | (RefSeq) ABC transporter C family member 3-like (A)	ko02010: ABC transporters	--
COCNU_07G009110	3.7228	2.78813	1.3859	K05666 ATP-binding cassette, subfamily C (CFTR/MRP), member 2 | (RefSeq) ABC transporter C family member 3-like isoform X1 (A)	ko02010: ABC transporters	--
novel.10222	2.27337	2.08607	0.434233	K05666 ATP-binding cassette, subfamily C (CFTR/MRP), member 2 | (RefSeq) LOW QUALITY PROTEIN: ABC transporter C family member 10-like (A)	ko02010: ABC transporters	--
COCNU_02G018750	4.17047	3.73987	1.5873	K05768 gelsolin | (RefSeq) villin-4-like isoform X1 (A)	--	--
COCNU_07G002590	21.1834	11.4886	3.93423	K06689 ubiquitin-conjugating enzyme E2 D [EC:2.3.2.23] | (RefSeq) ubiquitin-conjugating enzyme E2 10-like (A)	ko04120: Ubiquitin mediated proteolysis; ko04141: Protein processing in endoplasmic reticulum	--
COCNU_05G002970	3.43803	2.11733	10.4018	K07025 putative hydrolase of the HAD superfamily | (RefSeq) uncharacterized protein LOC114292903 (A)	--	LOB
COCNU_01G005120	1.00263	1.39717	7.2294	K07198 5'-AMP-activated protein kinase, catalytic alpha subunit [EC:2.7.11.11] | (RefSeq) CBL-interacting serine/threonine-protein kinase 25 (A)	--	--
COCNU_01G015010	29.2482	26.8745	11.6475	K07198 5'-AMP-activated protein kinase, catalytic alpha subunit [EC:2.7.11.11] | (RefSeq) CBL-interacting serine/threonine-protein kinase 6-like (A)	--	--
COCNU_10G008010	18.7081	18.1435	8.91377	K07213 copper chaperone | (RefSeq) hypothetical protein (A)	--	--
COCNU_16G000940	1.0624	0.9365	2.4856	K07393 glutathionyl-hydroquinone reductase [EC:1.8.5.7] | (RefSeq) uncharacterized protein LOC103649984 (A)	--	--
COCNU_02G005310	10.4365	12.604	26.3347	K07766 diphosphoinositol-polyphosphate diphosphatase [EC:3.6.1.52] | (RefSeq) nudix hydrolase 17, mitochondrial (A)	--	--
novel.13320	2.30047	2.0411	4.8677	K07889 Ras-related protein Rab-5C | (RefSeq) ras-related protein RHN1-like isoform X1 (A)	ko04144: Endocytosis; ko04145: Phagosome	--
COCNU_11G002410	1.2439	1.16763	2.72987	K07904 Ras-related protein Rab-11A | (RefSeq) ras-related protein RABA5c-like (A)	ko04144: Endocytosis	--
COCNU_02G016040	130.572	163.495	342.946	K08054 calnexin | (RefSeq) calnexin homolog (A)	ko04141: Protein processing in endoplasmic reticulum; ko04145: Phagosome	--
COCNU_scaffold002339G000010	198.397	126.657	62.3361	K08150 MFS transporter, SP family, solute carrier family 2 (myo-inositol transporter), member 13 | (RefSeq) inositol transporter 1 (A)	--	--
COCNU_scaffold034066G000010	27.664	24.8056	11.5259	K08150 MFS transporter, SP family, solute carrier family 2 (myo-inositol transporter), member 13 | (RefSeq) inositol transporter 1 (A)	--	--
COCNU_02G012700	44.6139	42.8824	17.2953	K08150 MFS transporter, SP family, solute carrier family 2 (myo-inositol transporter), member 13 | (RefSeq) inositol transporter 1-like (A)	--	--
COCNU_07G007050	3.22283	3.15943	1.61557	K08272 calcium binding protein 39 | (RefSeq) putative MO25-like protein At5g47540 (A)	--	--
COCNU_01G012720	99.934	79.137	19.6261	K08472 mlo protein | (RefSeq) MLO-like protein 13 isoform X1 (A)	--	--
COCNU_08G005650	85.107	104.206	225.202	K08762 diazepam-binding inhibitor (GABA receptor modulator, acyl-CoA-binding protein) | (RefSeq) acyl-CoA-binding protein (A)	--	--
novel.6271	1.8834	1.40077	0.3649	K08776 puromycin-sensitive aminopeptidase [EC:3.4.11.14] | (RefSeq) aminopeptidase M1-like (A)	--	--
COCNU_scaffold007481G000010	47.97	53.3662	130.199	K08794 calcium/calmodulin-dependent protein kinase I [EC:2.7.11.17] | (RefSeq) phosphoenolpyruvate carboxylase kinase 1-like isoform X1 (A)	--	--
COCNU_10G000430	0.7342	0.549167	3.03187	K08794 calcium/calmodulin-dependent protein kinase I [EC:2.7.11.17] | (RefSeq) phosphoenolpyruvate carboxylase kinase 2-like (A)	--	--
COCNU_09G009110	46.5522	37.286	19.0656	K08869 aarF domain-containing kinase | (RefSeq) uncharacterized protein LOC105055798 isoform X1 (A)	--	--
COCNU_06G013690	58.2029	57.6326	27.0782	K08900 mitochondrial chaperone BCS1 | (RefSeq) AAA-ATPase ASD, mitochondrial-like (A)	--	--
COCNU_09G006170	59.0113	72.2649	154.309	K08901 photosystem II oxygen-evolving enhancer protein 3 | (RefSeq) photosynthetic NDH subunit of lumenal location 3, chloroplastic isoform X2 (A)	ko00195: Photosynthesis; ko01100: Metabolic pathways	--
COCNU_11G007810	16.7696	30.4062	75.5057	K09286 EREBP-like factor | (RefSeq) ethylene-responsive transcription factor ERF011 (A)	--	AP2/ERF-ERF
COCNU_contig69093274G000010	56.1471	66.4796	174.249	K09422 transcription factor MYB, plant | (RefSeq) transcription factor TRY-like (A)	--	MYB-related
COCNU_09G007250	20.6956	18.7033	46.3532	K09490 endoplasmic reticulum chaperone BiP [EC:3.6.4.10] | (RefSeq) luminal-binding protein 4 (A)	ko03060: Protein export; ko04141: Protein processing in endoplasmic reticulum	--
COCNU_09G000580	2.924	2.18837	0.897933	K09510 DnaJ homolog subfamily B member 4 | (RefSeq) dnaJ homolog subfamily B member 4 (A)	--	--
COCNU_01G001360	15.5942	18.1725	46.0283	K09517 DnaJ homolog subfamily B member 11 | (RefSeq) dnaJ protein ERDJ3B (A)	ko04141: Protein processing in endoplasmic reticulum	--
COCNU_07G000290	42.9172	52.5569	116.226	K09580 protein disulfide-isomerase A1 [EC:5.3.4.1] | (RefSeq) protein disulfide isomerase-like 1-4 (A)	ko04141: Protein processing in endoplasmic reticulum	--
COCNU_07G003760	18.6704	12.835	5.149	K09753 cinnamoyl-CoA reductase [EC:1.2.1.44] | (RefSeq) cinnamoyl-CoA reductase 1-like (A)	ko00940: Phenylpropanoid biosynthesis; ko01100: Metabolic pathways; ko01110: Biosynthesis of secondary metabolites	--
novel.4183	0.395333	0.0615333	3.0762	K09753 cinnamoyl-CoA reductase [EC:1.2.1.44] | (RefSeq) cinnamoyl-CoA reductase 1-like (A)	ko00940: Phenylpropanoid biosynthesis; ko01100: Metabolic pathways; ko01110: Biosynthesis of secondary metabolites	--
COCNU_13G004200	4.53333	3.33277	1.12267	K09843 (+)-abscisic acid 8'-hydroxylase [EC:1.14.14.137] | (RefSeq) abscisic acid 8'-hydroxylase 3-like (A)	ko00906: Carotenoid biosynthesis; ko01110: Biosynthesis of secondary metabolites	--
COCNU_07G009710	2034.51	2555.12	948.946	K09873 aquaporin TIP | (RefSeq) probable aquaporin TIP1-1 (A)	--	--
COCNU_13G002450	44.5498	33.6797	10.3145	K09874 aquaporin NIP | (RefSeq) aquaporin NIP2-1 (A)	--	--
COCNU_16G006590	54.0956	45.1694	16.1495	K10257 acyl-lipid omega-3 desaturase [EC:1.14.19.25 1.14.19.35 1.14.19.36] | (RefSeq) omega-3 fatty acid desaturase, chloroplastic isoform X1 (A)	--	--
COCNU_02G004900	209.838	206.232	56.847	K10528 hydroperoxide lyase [EC:4.1.2.-] | (RefSeq) probable inactive linolenate hydroperoxide lyase (A)	ko00592: alpha-Linolenic acid metabolism; ko01110: Biosynthesis of secondary metabolites	--
novel.10901	6.3096	9.3695	21.7503	K10576 ubiquitin-conjugating enzyme E2 H [EC:2.3.2.23] | (RefSeq) ubiquitin-conjugating enzyme E2-23 kDa (A)	ko04120: Ubiquitin mediated proteolysis	--
novel.2567	0.138233	0.142833	0.606567	K10639 E3 ubiquitin-protein ligase CCNP1IP1 [EC:2.3.2.27] | (RefSeq) E3 ubiquitin-protein ligase CCNB1IP1 homolog isoform X1 (A)	--	--
COCNU_08G004450	1.23183	1.401	0.407933	K10999 cellulose synthase A [EC:2.4.1.12] | (RefSeq) probable cellulose synthase A catalytic subunit 5 [UDP-forming] (A)	--	--
COCNU_09G001540	1.7373	2.0652	0.549067	K11153 retinol dehydrogenase 12 [EC:1.1.1.300] | (RefSeq) short-chain dehydrogenase TIC 32, chloroplastic-like (A)	ko01100: Metabolic pathways; ko01240: Biosynthesis of cofactors	--
COCNU_01G002720	49.3042	68.0519	150.95	K11251 histone H2A | (RefSeq) histone H2AX-like (A)	--	--
COCNU_12G001620	10.8676	21.3354	46.5931	K11251 histone H2A | (RefSeq) histone H2AX-like (A)	--	--
COCNU_14G007010	45.8021	56.3076	147.214	K11251 histone H2A | (RefSeq) protein H2A.7 (A)	--	--
COCNU_12G007470	0.862167	1.59747	4.2026	K11252 histone H2B | (RefSeq) histone H2B-like (A)	--	--
COCNU_07G013000	3.46717	3.8053	8.74023	K11253 histone H3 | (RefSeq) uncharacterized LOC105781545 (A)	--	--
COCNU_01G008570	5.70493	18.2292	42.6836	K11254 histone H4 | (RefSeq) histone H4-like (A)	--	--
COCNU_08G006690	2.91443	4.5103	1.13927	K11883 RNA-binding protein NOB1 | (RefSeq) RNA-binding protein NOB1 isoform X1 (A)	ko03008: Ribosome biogenesis in eukaryotes	--
COCNU_08G007820	415.271	176.597	58.287	K12133 MYB-related transcription factor LHY | (RefSeq) LOW QUALITY PROTEIN: protein LHY-like (A)	ko04712: Circadian rhythm - plant	--
COCNU_08G007680	96.0896	45.4323	17.9098	K12133 MYB-related transcription factor LHY | (RefSeq) uncharacterized protein LOC112280611 (A)	ko04712: Circadian rhythm - plant	MYB-related
COCNU_01G013400	0.614267	1.23907	2.725	K12135 zinc finger protein CONSTANS | (RefSeq) zinc finger protein CONSTANS (A)	ko04712: Circadian rhythm - plant	Others
novel.188	0.554567	0.5826	2.1265	K12235 serine racemase [EC:5.1.1.18] | (RefSeq) uncharacterized protein LOC110763563 isoform X1 (A)	ko00260: Glycine, serine and threonine metabolism; ko00470: D-Amino acid metabolism; ko01100: Metabolic pathways	--
novel.7705	6.28897	6.0711	2.51953	K12349 neutral ceramidase [EC:3.5.1.23] | (RefSeq) neutral ceramidase-like (A)	ko00600: Sphingolipid metabolism; ko01100: Metabolic pathways	--
novel.4733	0.0434333	0.0194667	0.392233	K12447 UDP-sugar pyrophosphorylase [EC:2.7.7.64] | (RefSeq) uncharacterized protein LOC104808371 (A)	ko00040: Pentose and glucuronate interconversions; ko00052: Galactose metabolism; ko00053: Ascorbate and aldarate metabolism; ko00520: Amino sugar and nucleotide sugar metabolism; ko01100: Metabolic pathways; ko01110: Biosynthesis of secondary metabolites; ko01250: Biosynthesis of nucleotide sugars	--
COCNU_01G008890	1.0557	0.920133	2.7488	K12501 homogentisate solanesyltransferase [EC:2.5.1.117] | (RefSeq) hypothetical protein (A)	ko00130: Ubiquinone and other terpenoid-quinone biosynthesis; ko01100: Metabolic pathways; ko01110: Biosynthesis of secondary metabolites; ko01240: Biosynthesis of cofactors	Trihelix
novel.8424	646.248	207.058	106.749	K12742 isoprene synthase [EC:4.2.3.27] | (RefSeq) alpha-terpineol synthase, chloroplastic-like (A)	ko00900: Terpenoid backbone biosynthesis; ko01110: Biosynthesis of secondary metabolites	--
COCNU_04G004280	3.75323	2.4284	8.0537	K12761 carbon catabolite-derepressing protein kinase [EC:2.7.11.1] | (RefSeq) CBL-interacting serine/threonine-protein kinase 14-like (A)	--	--
COCNU_07G003740	0.282933	0.203867	0.780833	K12811 ATP-dependent RNA helicase DDX46/PRP5 [EC:3.6.4.13] | (RefSeq) uncharacterized protein LOC117125980 (A)	ko03040: Spliceosome	--
COCNU_04G006020	44.494	22.313	7.46183	K12818 ATP-dependent RNA helicase DHX8/PRP22 [EC:3.6.4.13] | (RefSeq) hypothetical protein (A)	ko03040: Spliceosome	--
COCNU_04G006030	27.5797	15.835	5.58067	K12818 ATP-dependent RNA helicase DHX8/PRP22 [EC:3.6.4.13] | (RefSeq) hypothetical protein (A)	ko03040: Spliceosome	--
COCNU_09G005950	0.807733	0.875833	0.399967	K12864 beta-catenin-like protein 1 | (RefSeq) beta-catenin-like protein 1 isoform X1 (A)	ko03040: Spliceosome	--
COCNU_01G008790	2.7044	2.72	5.8055	K13128 zinc finger CCHC domain-containing protein 8 | (RefSeq) hypothetical protein (A)	--	--
COCNU_16G006630	0.237933	0.691767	5.45197	K13412 calcium-dependent protein kinase [EC:2.7.11.1] | (RefSeq) calcium-dependent protein kinase 13-like (A)	ko04626: Plant-pathogen interaction	--
novel.6714	0.688633	0.658233	2.4707	K13412 calcium-dependent protein kinase [EC:2.7.11.1] | (RefSeq) calcium-dependent protein kinase 13-like (A)	ko04626: Plant-pathogen interaction	--
COCNU_01G008430	0.143433	0.182267	1.07177	K13415 protein brassinosteroid insensitive 1 [EC:2.7.10.1 2.7.11.1] | (RefSeq) uncharacterized protein LOC103413440 isoform X1 (A)	ko04075: Plant hormone signal transduction	SBP
COCNU_02G019930	0.690867	0.529167	0.222133	K13415 protein brassinosteroid insensitive 1 [EC:2.7.10.1 2.7.11.1] | (RefSeq) uncharacterized protein LOC103413440 isoform X1 (A)	ko04075: Plant hormone signal transduction	SBP
COCNU_14G009760	0.110067	0.319633	2.49697	K13422 transcription factor MYC2 | (RefSeq) transcription factor MYC2-like (A)	ko04016: MAPK signaling pathway - plant; ko04075: Plant hormone signal transduction	bHLH
COCNU_11G007310	15.8748	16.3729	6.7308	K13430 serine/threonine-protein kinase PBS1 [EC:2.7.11.1] | (RefSeq) serine/threonine-protein kinase PBS1 (A)	ko04626: Plant-pathogen interaction	--
COCNU_03G008720	5.60417	4.78477	12.9006	K13448 calcium-binding protein CML | (RefSeq) probable calcium-binding protein CML18 (A)	ko04626: Plant-pathogen interaction	--
novel.5077	3.382	7.1797	18.6308	K13457 disease resistance protein RPM1 | (RefSeq) disease resistance protein RPM1-like (A)	ko04626: Plant-pathogen interaction	Others
novel.8496	6.71773	18.9546	3.1398	K13457 disease resistance protein RPM1 | (RefSeq) putative disease resistance RPP13-like protein 3 (A)	ko04626: Plant-pathogen interaction	--
COCNU_10G001570	6.98103	25.6049	101.349	K13513 lysocardiolipin and lysophospholipid acyltransferase [EC:2.3.1.- 2.3.1.51] | (RefSeq) probable 1-acyl-sn-glycerol-3-phosphate acyltransferase 4 isoform X1 (A)	ko00561: Glycerolipid metabolism; ko00564: Glycerophospholipid metabolism; ko01100: Metabolic pathways; ko01110: Biosynthesis of secondary metabolites	--
COCNU_10G001580	12.4237	24.7553	81.2048	K13513 lysocardiolipin and lysophospholipid acyltransferase [EC:2.3.1.- 2.3.1.51] | (RefSeq) probable 1-acyl-sn-glycerol-3-phosphate acyltransferase 4 isoform X1 (A)	ko00561: Glycerolipid metabolism; ko00564: Glycerophospholipid metabolism; ko01100: Metabolic pathways; ko01110: Biosynthesis of secondary metabolites	--
COCNU_01G019540	82.3041	41.7772	18.3431	K13600 chlorophyllide a oxygenase [EC:1.14.13.122] | (RefSeq) chlorophyllide a oxygenase, chloroplastic (A)	ko00860: Porphyrin metabolism; ko01100: Metabolic pathways; ko01110: Biosynthesis of secondary metabolites	--
COCNU_03G008700	0.482333	0.522667	8.33803	K13993 HSP20 family protein | (RefSeq) 16.9 kDa class I heat shock protein 2-like (A)	ko04141: Protein processing in endoplasmic reticulum	--
novel.11532	0.853667	1.03653	16.464	K13993 HSP20 family protein | (RefSeq) 22.0 kDa class IV heat shock protein-like (A)	ko04141: Protein processing in endoplasmic reticulum	--
COCNU_02G007230	7.4536	5.16147	16.4922	K13993 HSP20 family protein | (RefSeq) small heat shock protein, chloroplastic-like isoform X1 (A)	ko04141: Protein processing in endoplasmic reticulum	--
novel.1011	1.89527	2.4839	5.35327	K14175 (3S,6E)-nerolidol synthase [EC:4.2.3.48] | (RefSeq) (3S,6E)-nerolidol synthase 1-like (A)	ko00909: Sesquiterpenoid and triterpenoid biosynthesis; ko01100: Metabolic pathways	--
COCNU_02G011760	452.868	228.035	94.5622	K14190 GDP-L-galactose phosphorylase [EC:2.7.7.69] | (RefSeq) GDP-L-galactose phosphorylase 1 (A)	ko00053: Ascorbate and aldarate metabolism; ko01100: Metabolic pathways; ko01110: Biosynthesis of secondary metabolites; ko01240: Biosynthesis of cofactors	--
COCNU_12G007300	0.890167	0.706667	2.57117	K14292 trimethylguanosine synthase [EC:2.1.1.-] | (RefSeq) trimethylguanosine synthase (A)	--	--
COCNU_02G009930	2.74057	2.79923	8.7751	K14431 transcription factor TGA | (RefSeq) transcription factor TGAL5-like isoform X1 (A)	ko04075: Plant hormone signal transduction	--
COCNU_contig69346459G000010	1.06007	0.882433	3.3389	K14486 auxin response factor | (RefSeq) auxin response factor 11 isoform X1 (A)	ko04075: Plant hormone signal transduction	AUX/IAA
COCNU_02G009090	0.759833	1.0115	2.69623	K14489 arabidopsis histidine kinase 2/3/4 (cytokinin receptor) [EC:2.7.13.3] | (RefSeq) probable histidine kinase 3 isoform X1 (A)	ko04075: Plant hormone signal transduction	Others
COCNU_scaffold004706G000020	36.1411	32.7925	12.8743	K14491 two-component response regulator ARR-B family | (RefSeq) predicted protein (A)	ko04075: Plant hormone signal transduction	GARP-G2-like
COCNU_04G015660	0.0784333	0.468533	2.94223	K14491 two-component response regulator ARR-B family | (RefSeq) two-component response regulator ARR12-like (A)	ko04075: Plant hormone signal transduction	GARP-G2-like
COCNU_16G003980	0.468033	0.455633	1.26457	K14491 two-component response regulator ARR-B family | (RefSeq) two-component response regulator ARR2-like (A)	ko04075: Plant hormone signal transduction	GARP-ARR-B
COCNU_16G008190	0.5679	1.82083	4.64877	K14491 two-component response regulator ARR-B family | (RefSeq) two-component response regulator ORR24-like (A)	ko04075: Plant hormone signal transduction	GARP-G2-like
COCNU_09G001470	0.929967	0.701467	0.0948	K14494 DELLA protein | (RefSeq) DELLA protein GAI1-like (A)	ko04075: Plant hormone signal transduction	GRAS
COCNU_06G002610	4.56297	3.93467	18.7924	K14497 protein phosphatase 2C [EC:3.1.3.16] | (RefSeq) probable protein phosphatase 2C 8 (A)	ko04016: MAPK signaling pathway - plant; ko04075: Plant hormone signal transduction	--
novel.11257	2.49107	2.24523	10.5394	K14497 protein phosphatase 2C [EC:3.1.3.16] | (RefSeq) probable protein phosphatase 2C 8 (A)	ko04016: MAPK signaling pathway - plant; ko04075: Plant hormone signal transduction	--
COCNU_07G004780	35.6622	76.2337	163.896	K14498 serine/threonine-protein kinase SRK2 [EC:2.7.11.1] | (RefSeq) serine/threonine-protein kinase SAPK3 (A)	ko04016: MAPK signaling pathway - plant; ko04075: Plant hormone signal transduction	--
COCNU_10G000830	18.6143	10.4542	3.58707	K14638 solute carrier family 15 (peptide/histidine transporter), member 3/4 | (RefSeq) protein NRT1/ PTR FAMILY 5.2-like (A)	--	--
COCNU_12G001080	3.01533	4.18313	1.26887	K14709 solute carrier family 39 (zinc transporter), member 1/2/3 | (RefSeq) zinc transporter 4 (A)	--	--
COCNU_02G001390	55.3459	44.4144	21.8346	K14709 solute carrier family 39 (zinc transporter), member 1/2/3 | (RefSeq) zinc transporter 7-like (A)	--	--
novel.12750	4.06203	6.3619	1.67827	K14771 U3 small nucleolar RNA-associated protein 19 | (RefSeq) uncharacterized protein LOC104428623 (A)	--	--
COCNU_06G006930	1.92103	3.60367	7.79593	K14777 ATP-dependent RNA helicase DDX47/RRP3 [EC:3.6.4.13] | (RefSeq) uncharacterized protein LOC120668572 isoform X1 (A)	--	--
COCNU_01G013610	1.16563	1.07167	2.72417	K14829 pre-rRNA-processing protein IPI3 | (RefSeq) protein ROOT INITIATION DEFECTIVE 3-like (A)	--	--
novel.7564	3.13023	3.39813	8.92757	K14963 COMPASS component SWD3 | (RefSeq) COMPASS-like H3K4 histone methylase component WDR5B (A)	--	--
novel.13094	13.5477	16.7636	5.2746	K15015 solute carrier family 32 (vesicular inhibitory amino acid transporter) | (RefSeq) vacuolar amino acid transporter 1 (A)	--	--
COCNU_16G002650	1.78427	1.60997	0.555433	K15078 structure-specific endonuclease subunit SLX1 [EC:3.6.1.-] | (RefSeq) putative disease resistance protein RGA3 (A)	--	--
novel.7229	12.7598	6.181	2.81497	K15078 structure-specific endonuclease subunit SLX1 [EC:3.6.1.-] | (RefSeq) putative disease resistance protein RGA3 (A)	--	--
COCNU_scaffold001517G000040	14.2064	19.6157	47.3343	K15176 RNA polymerase-associated protein CTR9 | (RefSeq) protein CTR9 homolog (A)	--	--
COCNU_03G016080	8.5585	8.89633	19.1524	K15275 solute carrier family 35 (UDP-galactose transporter), member B1 | (RefSeq) UDP-galactose/UDP-glucose transporter 3 (A)	--	--
COCNU_06G011400	6.77363	4.77437	1.74447	K15283 solute carrier family 35, member E1 | (RefSeq) glucose-6-phosphate/phosphate translocator 2, chloroplastic-like (A)	--	--
COCNU_02G004380	62.3184	45.2189	20.477	K15283 solute carrier family 35, member E1 | (RefSeq) triose phosphate/phosphate translocator, chloroplastic-like (A)	--	--
COCNU_10G001660	0.3119	0.1953	0.836133	K15333 tRNA guanosine-2'-O-methyltransferase [EC:2.1.1.34] | (RefSeq) uncharacterized protein LOC104224633 (A)	--	--
COCNU_07G000090	4.3602	2.96257	1.26077	K15407 queuine tRNA-ribosyltransferase accessory subunit | (RefSeq) hypothetical protein (A)	--	--
COCNU_14G002920	0.9317	0.8636	2.01087	K15507 21S rRNA (GM2251-2'-O)-methyltransferase [EC:2.1.1.-] | (RefSeq) rRNA methyltransferase 1, mitochondrial isoform X1 (A)	--	--
novel.13183	2.62753	2.56427	1.25397	K15535 phosphoglucan, water dikinase [EC:2.7.9.5] | (GenBank) phosphoglucan, water dikinase, putative (A)	--	--
novel.7119	4.92373	2.79623	1.2658	K15718 linoleate 9S-lipoxygenase [EC:1.13.11.58] | (RefSeq) probable linoleate 9S-lipoxygenase 4 (A)	ko00591: Linoleic acid metabolism	--
COCNU_scaffold000778G000010	6.50407	3.53853	1.56093	K15731 carboxy-terminal domain RNA polymerase II polypeptide A small phosphatase [EC:3.1.3.16] | (RefSeq) hypothetical protein (A)	--	--
COCNU_09G000140	4.155	4.9954	12.1457	K16221 transcription factor TCP21 (protein CCA1 HIKING EXPEDITION) | (RefSeq) transcription factor TCP7-like (A)	ko04712: Circadian rhythm - plant	TCP
COCNU_12G005850	5.36817	9.68057	2.66357	K16222 Dof zinc finger protein DOF5.5 | (RefSeq) cyclic dof factor 1 (A)	ko04712: Circadian rhythm - plant	C2C2-Dof
COCNU_04G005310	15.5976	11.9393	5.9516	K16222 Dof zinc finger protein DOF5.5 | (RefSeq) hypothetical protein (A)	ko04712: Circadian rhythm - plant	C2C2-Dof
COCNU_04G005320	19.1137	10.9944	5.62933	K16222 Dof zinc finger protein DOF5.5 | (RefSeq) hypothetical protein (A)	ko04712: Circadian rhythm - plant	C2C2-Dof
COCNU_01G017590	19.3923	15.3842	7.8974	K16224 senescence-induced receptor-like serine/threonine-protein kinase | (RefSeq) FRK1; FLG22-induced receptor-like kinase 1 (A)	ko04016: MAPK signaling pathway - plant; ko04626: Plant-pathogen interaction	--
novel.1578	8.81203	5.99937	2.81053	K16250 DNA-directed RNA polymerase IV subunit 1 [EC:2.7.7.6] | (RefSeq) DNA-directed RNA polymerase IV subunit 1-like isoform X1 (A)	ko03020: RNA polymerase	--
COCNU_01G001830	2.1132	2.93473	7.66283	K16275 E3 ubiquitin-protein ligase BAH [EC:2.3.2.27] | (RefSeq) probable E3 ubiquitin-protein ligase BAH1-like 1 (A)	--	--
COCNU_11G006030	12.1188	15.5474	58.9832	K16285 RING/U-box domain-containing protein [EC:2.3.2.27] | (RefSeq) probable E3 ubiquitin-protein ligase XERICO (A)	--	--
novel.13276	4.8045	4.2341	1.9919	K16732 Ase1/PRC1/MAP65 family protein | (RefSeq) 65-kDa microtubule-associated protein 1 (A)	--	--
COCNU_08G002300	1.36393	1.0351	2.95243	K16732 Ase1/PRC1/MAP65 family protein | (RefSeq) 65-kDa microtubule-associated protein 6-like (A)	--	--
COCNU_14G003540	4.04893	5.44823	12.5204	K16900 two pore calcium channel protein, plant | (RefSeq) two pore calcium channel protein 1 isoform X1 (A)	--	--
COCNU_07G005010	47.0107	33.2156	14.1816	K16911 ATP-dependent RNA helicase DDX21 [EC:3.6.4.13] | (RefSeq) DEAD-box ATP-dependent RNA helicase 7-like (A)	--	--
COCNU_07G007330	4.5036	4.65953	11.7151	K16911 ATP-dependent RNA helicase DDX21 [EC:3.6.4.13] | (RefSeq) LOW QUALITY PROTEIN: DEAD-box ATP-dependent RNA helicase 7-like (A)	--	--
COCNU_16G002240	73.8822	96.1728	16.3084	K17098 annexin D | (RefSeq) annexin D3 (A)	--	--
COCNU_10G000020	2.32033	3.23357	1.10927	K17302 coatomer subunit beta' | (RefSeq) uncharacterized protein LOC123140106 (A)	--	--
novel.13458	13.5669	12.789	6.6496	K17361 acyl-coenzyme A thioesterase 9 [EC:3.1.2.-] | (RefSeq) acyl-coenzyme A thioesterase 9, mitochondrial (A)	--	--
COCNU_03G011310	267.786	121.82	35.4117	K17479 glutaredoxin domain-containing cysteine-rich protein 1 | (RefSeq) uncharacterized protein LOC105040916 (A)	--	--
COCNU_07G010190	11.4985	7.10543	2.03993	K17500 integrin-linked kinase-associated serine/threonine phosphatase 2C [EC:3.1.3.16] | (RefSeq) WAT1-related protein At3g18200 isoform X1 (A)	--	--
COCNU_12G006480	19.8316	12.4922	5.96707	K17686 P-type Cu+ transporter [EC:7.2.2.8] | (RefSeq) copper-transporting ATPase HMA5-like (A)	ko04016: MAPK signaling pathway - plant	--
COCNU_scaffold012684G000010	0.874033	0.495867	1.9466	K17756 long-chain-alcohol oxidase [EC:1.1.3.20] | (RefSeq) long-chain-alcohol oxidase FAO4A-like (A)	--	NAC
COCNU_scaffold017250G000010	0.0807	0.0707667	0.649633	K17756 long-chain-alcohol oxidase [EC:1.1.3.20] | (RefSeq) long-chain-alcohol oxidase FAO4A-like (A)	--	--
novel.5697	1.15473	1.1368	2.8834	K17964 leucine-rich PPR motif-containing protein, mitochondrial | (RefSeq) pentatricopeptide repeat-containing protein At5g55840 (A)	--	--
COCNU_07G001230	2.57343	2.58533	9.92997	K17991 peroxygenase [EC:1.11.2.3] | (RefSeq) peroxygenase (A)	ko00073: Cutin, suberine and wax biosynthesis	--
novel.6300	0	0	1.31593	K18187 protein PET100, fungi type | (RefSeq) uncharacterized protein LOC107941614 (A)	--	--
COCNU_05G002290	4.79593	3.18767	1.4035	K18328 lariat debranching enzyme [EC:3.1.-.-] | (RefSeq) lariat debranching enzyme isoform X1 (A)	--	--
COCNU_scaffold013088G000010	0.5087	0.543533	1.7649	K18443 golgi-specific brefeldin A-resistance guanine nucleotide exchange factor 1 | (RefSeq) ARF guanine-nucleotide exchange factor GNL2-like (A)	ko04144: Endocytosis	--
COCNU_06G009560	26.0228	21.7243	9.5921	K18643 katanin p80 WD40 repeat-containing subunit B1 | (RefSeq) uncharacterized LOC105795008 (A)	--	--
COCNU_contig69133899G000010	15.3076	7.36503	3.28493	K18643 katanin p80 WD40 repeat-containing subunit B1 | (RefSeq) uncharacterized LOC105795008 (A)	--	--
novel.11481	0.5635	0.101533	3.01337	K18810 cyclin D1/2/4, plant | (RefSeq) cyclin-D2-1-like isoform X1 (A)	--	--
novel.4688	12.7465	12.6412	5.4459	K18857 alcohol dehydrogenase class-P [EC:1.1.1.1] | (RefSeq) alcohol dehydrogenase 1-like (A)	ko00010: Glycolysis / Gluconeogenesis; ko00071: Fatty acid degradation; ko00350: Tyrosine metabolism; ko00592: alpha-Linolenic acid metabolism; ko00620: Pyruvate metabolism; ko01100: Metabolic pathways; ko01110: Biosynthesis of secondary metabolites	--
COCNU_02G011280	20.4932	17.0116	8.3624	K18875 enhanced disease susceptibility 1 protein | (RefSeq) protein EDS1-like (A)	ko04626: Plant-pathogen interaction	--
COCNU_15G001520	2.2997	1.14363	5.216	K19040 E3 ubiquitin-protein ligase ATL10/75/76/77/78 [EC:2.3.2.27] | (RefSeq) RING-H2 finger protein ATL72-like (A)	--	--
COCNU_11G009580	36.3502	32.6024	16.1434	K19041 E3 ubiquitin-protein ligase RNF38/44 [EC:2.3.2.27] | (RefSeq) E3 ubiquitin-protein ligase MBR2 (A)	--	--
COCNU_07G004460	50.2589	36.1552	16.8859	K19042 E3 ubiquitin-protein ligase BOI and related proteins [EC:2.3.2.27] | (RefSeq) BOI-related E3 ubiquitin-protein ligase 1 (A)	--	--
COCNU_04G009120	34.9373	30.8417	14.2593	K19073 divinyl chlorophyllide a 8-vinyl-reductase [EC:1.3.1.75] | (RefSeq) divinyl chlorophyllide a 8-vinyl-reductase, chloroplastic (A)	ko00860: Porphyrin metabolism; ko01100: Metabolic pathways; ko01110: Biosynthesis of secondary metabolites	--
novel.1630	3.2055	1.78343	0.6211	K19525 vacuolar protein sorting-associated protein 13A/C | (RefSeq) uncharacterized protein LOC110098611 (A)	--	--
COCNU_10G010020	2.65357	3.16717	0.9624	K19861 benzyl alcohol O-benzoyltransferase [EC:2.3.1.196 2.3.1.232] | (RefSeq) benzyl alcohol O-benzoyltransferase (A)	--	--
COCNU_14G001250	3.8826	3.94837	1.8203	K20043 clathrin coat assembly protein AP180 | (RefSeq) putative clathrin assembly protein At5g35200 (A)	--	C2C2-Dof
COCNU_06G000820	0.2667	0.478767	1.62027	K20240 spermidine dicoumaroyl transferase [EC:2.3.1.249] | (RefSeq) spermidine coumaroyl-CoA acyltransferase-like (A)	--	--
novel.11717	0.0980667	0	1.90953	K20495 long-chain fatty acid omega-monooxygenase [EC:1.14.14.80] | (RefSeq) cytochrome P450 704B1 (A)	ko00071: Fatty acid degradation; ko00073: Cutin, suberine and wax biosynthesis; ko01100: Metabolic pathways	--
COCNU_04G004480	0.262333	0.3764	2.08997	K20628 expansin | (RefSeq) expansin-A8 (A)	--	--
COCNU_04G006690	59.3466	41.5772	19.9012	K20769 fatty acid omega-hydroxylase [EC:1.14.-.-] | (RefSeq) cytochrome P450 94A2-like (A)	ko00073: Cutin, suberine and wax biosynthesis	--
COCNU_01G019250	54.1851	23.5209	4.7932	K20890 xylan alpha-glucuronosyltransferase [EC:2.4.1.-] | (RefSeq) putative UDP-glucuronate:xylan alpha-glucuronosyltransferase 4 (A)	--	--
COCNU_scaffold001067G000010	2.55697	2.98927	1.15123	K21604 jasmonoyl-L-amino acid hydrolase [EC:3.5.1.127] | (RefSeq) IAA-amino acid hydrolase ILR1-like 6 (A)	--	--
COCNU_06G009440	40.1498	37.5753	11.6283	K21989 calcium permeable stress-gated cation channel | (RefSeq) calcium permeable stress-gated cation channel 1 isoform X1 (A)	--	--
COCNU_scaffold001223G000020	32.0184	12.6217	2.18717	K22013 magnesium dechelatase [EC:4.99.1.10] | (RefSeq) protein STAY-GREEN LIKE, chloroplastic (A)	ko00860: Porphyrin metabolism; ko01110: Biosynthesis of secondary metabolites	--
COCNU_contig69369853G000010	1.7659	3.27437	7.5105	K22097 3-O-acetylpapaveroxine carboxylesterase [EC:3.1.1.105] | (RefSeq) carboxylesterase 1-like (A)	ko00950: Isoquinoline alkaloid biosynthesis; ko01100: Metabolic pathways; ko01110: Biosynthesis of secondary metabolites	--
COCNU_scaffold005463G000020	0.610133	0.606333	2.06237	K22565 COMM domain containing 9 | (RefSeq) pentatricopeptide repeat-containing protein At5g50390, chloroplastic (A)	--	--
COCNU_11G010910	0.177433	0.254067	1.99527	K22683 aspartyl protease family protein [EC:3.4.23.-] | (RefSeq) aspartyl protease family protein 2-like (A)	--	--
COCNU_15G001500	0.405167	0.135733	1.4396	K22736 vacuolar iron transporter family protein | (RefSeq) vacuolar iron transporter homolog 4-like (A)	--	--
novel.12673	9.72327	6.41933	2.61987	K22763 deubiquitinase DESI2 [EC:3.4.19.12] | (Kazusa) Lj2g3v1989220.3; - (A)	--	--
novel.3615	24.6018	16.8715	7.12937	K22763 deubiquitinase DESI2 [EC:3.4.19.12] | (Kazusa) Lj2g3v1989220.3; - (A)	--	--
COCNU_scaffold009491G000010	20.4887	14.04	6.92457	K22845 phlorizin synthase [EC:2.4.1.357] | (RefSeq) UDP-glycosyltransferase 88F3-like (A)	ko00941: Flavonoid biosynthesis; ko01110: Biosynthesis of secondary metabolites	--
COCNU_scaffold024833G000010	2.03653	1.6775	0.7244	K22845 phlorizin synthase [EC:2.4.1.357] | (RefSeq) UDP-glycosyltransferase 88F3-like (A)	ko00941: Flavonoid biosynthesis; ko01110: Biosynthesis of secondary metabolites	--
COCNU_contig69345357G000010	46.8415	51.6908	114.01	K22849 diacylglycerol O-acyltransferase 3, plant [EC:2.3.1.20] | (RefSeq) uncharacterized protein LOC105035148 (A)	ko00561: Glycerolipid metabolism; ko01100: Metabolic pathways	--
COCNU_04G007560	1.49707	1.73703	0.551867	K23877 xyloglucan O-acetyltransferase | (RefSeq) protein ALTERED XYLOGLUCAN 4 (A)	--	--
COCNU_09G008010	40.6297	20.2723	3.069	K24028 salicylic acid 3-hydroxylase [EC:1.14.11.-] | (RefSeq) protein DMR6-LIKE OXYGENASE 1-like isoform X1 (A)	--	--
COCNU_04G004890	1.15123	1.01703	0.3106	K24139 auxin efflux carrier family protein | (RefSeq) protein PIN-LIKES 6-like (A)	--	--
COCNU_04G005490	25.1754	22.3783	9.9615	K24221 type I inositol polyphosphate 5-phosphatase IP5P1/2 [EC:3.1.3.56] | (RefSeq) type I inositol polyphosphate 5-phosphatase 1 (A)	ko00562: Inositol phosphate metabolism; ko01100: Metabolic pathways	--
COCNU_05G003310	0.458367	0.4346	3.51497	K24970 transcription factor 25 | (RefSeq) transcription factor 25 (A)	--	--
COCNU_scaffold030628G000010	73.884	61.7259	32.2212	K25656 cryptochrome | (RefSeq) cryptochrome DASH, chloroplastic/mitochondrial isoform X1 (A)	--	--
COCNU_01G012300	4.09193	7.07707	1.66743	--	--	--
COCNU_01G021470	0.1943	0	2.11083	--	--	--
COCNU_02G001770	2.69877	8.54013	21.1632	--	--	--
COCNU_02G002590	10.0441	9.72393	20.1302	--	--	--
COCNU_02G003060	7.9837	7.7256	3.7656	--	--	--
COCNU_02G017430	0.3503	0.796467	5.7781	--	--	--
COCNU_03G003430	29.6914	27.308	75.3395	--	--	--
COCNU_03G003780	2.95747	2.17863	0.329867	--	--	--
COCNU_03G004210	23.175	39.3031	88.5997	--	--	--
COCNU_03G005970	11.0997	5.16647	2.44967	--	--	--
COCNU_03G008420	54.4371	44.3973	19.8535	--	--	--
COCNU_03G009470	1.22747	0.845233	4.1136	--	--	--
COCNU_03G009860	1.00637	0.970267	2.22187	--	--	--
COCNU_03G010330	29.7822	31.5957	70.5512	--	--	--
COCNU_03G011510	2.248	1.91723	0.773067	--	--	--
COCNU_03G011580	24.1896	34.0741	74.4627	--	--	--
COCNU_03G012790	45.4067	43.0364	19.5593	--	--	--
COCNU_03G015980	25.5995	34.3962	9.3518	--	--	--
COCNU_04G000520	120.511	122.773	56.4122	--	--	--
COCNU_04G001430	10.3703	9.78593	4.41053	--	--	--
COCNU_04G004790	157.223	96.6818	45.1707	--	--	--
COCNU_04G005450	7.60777	8.173	18.9346	--	--	--
COCNU_04G010180	0.928833	0.5698	0.257033	--	--	--
COCNU_04G010400	0.139633	0.177033	1.27593	--	--	--
COCNU_04G013240	1.38907	1.05637	0.346767	--	--	--
COCNU_04G015020	4.3952	2.66827	1.26037	--	--	--
COCNU_05G002450	11.7757	9.34563	3.78057	--	--	--
COCNU_05G002840	0.262233	0.0448	5.85183	--	--	--
COCNU_05G003000	0	0.1643	1.0895	--	--	GNAT
COCNU_05G004330	0.2953	0.2673	1.13497	--	--	--
COCNU_05G006480	6.502	6.05003	18.5532	--	--	--
COCNU_05G008620	2.31193	2.2205	0.3136	--	--	--
COCNU_06G002640	0.300267	0.189067	0.727233	--	--	--
COCNU_06G007710	685.23	383.421	191.024	--	--	--
COCNU_06G009690	2.51253	4.49887	9.55943	--	--	--
COCNU_06G010050	75.9139	93.5322	291.875	--	--	--
COCNU_06G011270	0.629133	0.1763	4.04907	--	--	--
COCNU_06G012030	0.960833	1.0865	2.79273	--	--	--
COCNU_06G014780	1.90037	2.07167	0.823967	--	--	--
COCNU_07G002930	8.35383	7.07977	3.65497	--	--	--
COCNU_07G006390	16.5305	14.8965	6.95117	--	--	--
COCNU_07G008140	0.518933	0.563267	2.5827	--	--	--
COCNU_07G011060	17.5148	12.6948	4.8872	--	--	--
COCNU_08G002680	7.872	11.9504	29.7983	--	--	--
COCNU_08G003250	1.60967	1.69693	0.277633	--	--	--
COCNU_08G004230	52.7789	66.4125	166.851	--	--	PLATZ
COCNU_08G005050	0.8953	1.25333	3.10177	--	--	C2H2
COCNU_08G006590	3.6293	4.1042	11.16	--	--	--
COCNU_08G006760	22.6629	4.6544	0.126	--	--	--
COCNU_08G008390	40.5217	76.652	231.193	--	--	--
COCNU_08G010030	1.61377	1.0237	3.4123	--	--	--
COCNU_10G003130	41.6852	96.8177	282.055	--	--	--
COCNU_10G004980	1.60113	2.20333	6.88683	--	--	--
COCNU_11G001480	7.56447	6.18613	1.38703	--	--	--
COCNU_11G006120	1.7394	2.32267	5.52087	--	--	--
COCNU_11G006260	3.2103	5.68063	12.153	--	--	--
COCNU_11G007300	10.616	9.61013	2.95247	--	--	--
COCNU_11G009380	21.0298	47.6217	5.15283	--	--	C2H2
COCNU_11G010980	3.29373	2.68043	1.0223	--	--	--
COCNU_12G001740	0.7345	0.7814	2.47397	--	--	--
COCNU_12G007540	0.548833	0.604033	0.169533	--	--	--
COCNU_13G001350	84.8042	73.4524	38.0289	--	--	--
COCNU_13G003100	12.5681	11.0684	5.60367	--	--	--
COCNU_14G001210	7.47157	8.8554	3.4048	--	--	--
COCNU_14G002590	0.591467	1.65893	7.69357	--	--	--
COCNU_14G003400	16.4682	18.1755	59.6683	--	--	--
COCNU_14G006170	8.7367	8.98453	4.0803	--	--	--
COCNU_14G008570	4.00697	3.87147	2.00133	--	--	--
COCNU_15G003300	1.30953	1.25223	7.98913	--	--	--
COCNU_15G006280	0.268333	0.6622	2.25547	--	--	--
COCNU_16G001220	2.1573	2.1576	5.78077	--	--	--
COCNU_16G005610	14.4981	17.2939	5.8877	--	--	--
COCNU_16G007930	24.8952	45.7477	106.623	--	--	--
COCNU_contig68583861G000010	106.025	141.273	291.769	--	--	--
COCNU_contig69049976G000010	0.2943	1.55233	11.7736	--	--	--
COCNU_scaffold002521G000010	4.20487	5.13713	11.6137	--	--	--
COCNU_scaffold003582G000010	41.5605	66.2139	14.7729	--	--	--
COCNU_scaffold003993G000050	4.18553	3.82113	15.5152	--	--	--
COCNU_scaffold004463G000060	0.442933	0.4177	4.29263	--	--	--
COCNU_scaffold004549G000010	172.786	295.9	668.44	--	--	--
COCNU_scaffold008284G000110	15.1422	15.2194	31.5508	--	--	--
COCNU_scaffold014253G000020	1.2959	2.3334	5.05347	--	--	--
COCNU_scaffold014359G000020	0.0972667	0.3202	2.71927	--	--	--
COCNU_scaffold017942G000040	0.3888	0.169633	4.4542	--	--	--
COCNU_scaffold020783G000020	100.31	71.2943	31.007	--	--	--
COCNU_scaffold024667G000020	7.41413	7.10633	3.64167	--	--	--
COCNU_scaffold031142G000010	2.1521	1.4813	4.8615	--	--	--
COCNU_scaffold036132G000010	0.768033	2.96623	14.5725	--	--	--
COCNU_scaffold038925G000010	0.481533	0.661967	2.6089	--	--	--
COCNU_scaffold058515G000010	4.13417	2.58387	9.05297	--	--	--
novel.10100	1.46617	0.714233	0.0658667	--	--	--
novel.10307	1.4524	1.1308	0.343633	--	--	--
novel.10641	6.40653	4.7528	1.893	--	--	--
novel.10780	0.536067	0.529167	1.96157	--	--	--
novel.10853	2.86643	2.36397	0.883367	--	--	--
novel.11047	0	0	1.43457	--	--	--
novel.11569	1.27097	1.1698	2.74023	--	--	--
novel.11574	1.42257	0.971433	3.88223	--	--	--
novel.11603	0.6765	0.570967	2.5998	--	--	--
novel.11800	4.63657	3.47023	1.6865	--	--	--
novel.11855	20.322	18.9207	8.40017	--	--	--
novel.11958	8.8331	7.13773	2.1058	--	--	--
novel.12192	6.78053	8.38947	19.2461	--	--	--
novel.12410	0.639367	0.7786	2.2284	--	--	--
novel.12417	30.0708	33.8208	89.2794	--	--	--
novel.12861	0.201933	0.415033	3.22137	--	--	--
novel.1316	0.818567	0.954033	0.314767	--	--	--
novel.13383	0.103033	0.896933	3.1174	--	--	--
novel.13525	1.33867	0.646333	0.263733	--	--	--
novel.13762	0.162467	0.317133	2.2376	--	--	--
novel.1512	0.695567	0.567233	0.293333	--	--	--
novel.1516	0.265167	0.490033	1.9411	--	--	--
novel.1593	0.419133	0.691	2.4684	--	--	--
novel.1686	2.29437	2.02703	5.53413	--	--	--
novel.1824	9.02053	6.17337	1.26287	--	--	--
novel.1886	0.366967	0.799867	4.00403	--	--	--
novel.1975	4.84457	5.0644	11.2576	--	--	--
novel.2160	1.88447	2.195	6.47597	--	--	--
novel.27	1.05847	1.3191	0.347367	--	--	--
novel.2788	26.7412	16.4582	4.72213	--	--	--
novel.3121	0.912	0.845567	1.89383	--	--	--
novel.3232	0.987333	0.644633	3.12987	--	--	--
novel.3328	1.04377	1.72747	3.7168	--	--	--
novel.3475	2.89913	2.84073	6.4501	--	--	--
novel.4050	0.196067	0.7649	2.19903	--	--	--
novel.4487	0	0	2.44337	--	--	--
novel.4549	2.21157	2.15173	0.971933	--	--	--
novel.4663	0	0	2.83477	--	--	--
novel.5054	1.0318	0.968833	2.72863	--	--	--
novel.591	0.7597	0.987333	3.72687	--	--	--
novel.5934	1.48443	2.27983	11.1117	--	--	--
novel.5939	0.6858	0.441367	2.63863	--	--	--
novel.6032	8.76093	6.17047	2.9285	--	--	--
novel.6422	0	0.325433	3.77653	--	--	--
novel.6430	5.79783	7.65863	2.60443	--	--	--
novel.6516	1.7027	1.76263	4.195	--	--	--
novel.6659	2.29103	2.95957	0.773433	--	--	--
novel.7038	0	0	2.8671	--	--	--
novel.7239	8.9474	6.04607	2.6643	--	--	--
novel.7322	4.16903	6.7267	0.364667	--	--	WRKY
novel.7849	0.280833	0.481267	1.13743	--	--	--
novel.8096	1.7441	1.74343	4.12173	--	--	--
novel.814	1.6321	1.55027	3.94707	--	--	--
novel.8378	2.60853	1.44517	0.579233	--	--	--
novel.8876	0.4989	0.161333	1.3696	--	--	--
novel.9199	6.4238	7.52653	3.18313	--	--	--
novel.9906	0.169433	0.2408	1.6671	--	--	--

## Sheet: Table 2C
Supplementary Table 2C: Four hundred and two differentially expressed genes detected commonly at late stage of red weevil palm (RPW) attack, 20 days after inoculation (DAI) CK_vs_C and 20 DAI CK_vs_D. Two red weevil (RPW) densities (C and D) relative to the CK (no RPW). (CK=no RPW; C=15 males and 21 females; D=20 males and 28 females)
Gene	20DAIC	20DAIC	20DAICK	KEGG	KEGG pathway	TF-Family
COCNU_05G009180	72.6364	45.412	24.1909	K02183 calmodulin | (RefSeq) calmodulin (A)	ko04016: MAPK signaling pathway - plant; ko04070: Phosphatidylinositol signaling system; ko04626: Plant-pathogen interaction	--
COCNU_contig69169965G000010	363.285	357.413	177.758	K09872 aquaporin PIP | (RefSeq) probable aquaporin PIP1-2 (A)	--	--
COCNU_scaffold006994G000010	19.0368	9.25867	4.83087	K13448 calcium-binding protein CML | (RefSeq) calmodulin-like (A)	ko04626: Plant-pathogen interaction	NAC
COCNU_02G012590	2.1503	2.04477	0.5472	K13448 calcium-binding protein CML | (RefSeq) calmodulin-like protein 3 (A)	ko04626: Plant-pathogen interaction	--
COCNU_scaffold003807G000010	101.457	81.619	43.9115	K13448 calcium-binding protein CML | (RefSeq) probable calcium-binding protein CML36 (A)	ko04626: Plant-pathogen interaction	--
COCNU_07G001140	1.533	1.56907	0.667867	K13466 EIX receptor 1/2 | (RefSeq) receptor-like protein EIX2 (A)	ko04626: Plant-pathogen interaction	--
COCNU_scaffold023964G000010	60.1349	55.7884	138.843	K00008 L-iditol 2-dehydrogenase [EC:1.1.1.14] | (RefSeq) sorbitol dehydrogenase isoform X1 (A)	ko00040: Pentose and glucuronate interconversions; ko00051: Fructose and mannose metabolism; ko01100: Metabolic pathways	--
COCNU_scaffold001277G000010	4.99847	6.3942	1.68363	K00020 3-hydroxyisobutyrate dehydrogenase [EC:1.1.1.31] | (GenBank) 6-phosphogluconate dehydrogenase-like protein (A)	ko00280: Valine, leucine and isoleucine degradation; ko01100: Metabolic pathways	--
COCNU_02G016310	0.329067	0.818567	2.63397	K00059 3-oxoacyl-[acyl-carrier protein] reductase [EC:1.1.1.100] | (RefSeq) short-chain type dehydrogenase/reductase (A)	ko00061: Fatty acid biosynthesis; ko00780: Biotin metabolism; ko01100: Metabolic pathways; ko01110: Biosynthesis of secondary metabolites; ko01212: Fatty acid metabolism; ko01240: Biosynthesis of cofactors	--
COCNU_03G000820	3.9714	3.93997	1.053	K00059 3-oxoacyl-[acyl-carrier protein] reductase [EC:1.1.1.100] | (RefSeq) short-chain type dehydrogenase/reductase (A)	ko00061: Fatty acid biosynthesis; ko00780: Biotin metabolism; ko01100: Metabolic pathways; ko01110: Biosynthesis of secondary metabolites; ko01212: Fatty acid metabolism; ko01240: Biosynthesis of cofactors	--
novel.3148	0.408767	0.3926	0.0658333	K00236 succinate dehydrogenase (ubiquinone) cytochrome b560 subunit | (RefSeq) succinate dehydrogenase subunit 3-2, mitochondrial-like (A)	ko00020: Citrate cycle (TCA cycle); ko00190: Oxidative phosphorylation; ko01100: Metabolic pathways; ko01110: Biosynthesis of secondary metabolites; ko01200: Carbon metabolism	--
COCNU_10G001370	4.91127	5.9082	0.538133	K00276 primary-amine oxidase [EC:1.4.3.21] | (RefSeq) primary amine oxidase (A)	ko00260: Glycine, serine and threonine metabolism; ko00350: Tyrosine metabolism; ko00360: Phenylalanine metabolism; ko00410: beta-Alanine metabolism; ko00950: Isoquinoline alkaloid biosynthesis; ko00960: Tropane, piperidine and pyridine alkaloid biosynthesis; ko01100: Metabolic pathways; ko01110: Biosynthesis of secondary metabolites	--
novel.993	7.49743	6.55367	3.0465	K00416 ubiquinol-cytochrome c reductase subunit 6 | (RefSeq) cytochrome b-c1 complex subunit 6 (A)	ko00190: Oxidative phosphorylation; ko01100: Metabolic pathways	--
COCNU_09G002890	1.0723	1.51717	0.372933	K00423 L-ascorbate oxidase [EC:1.10.3.3] | (RefSeq) L-ascorbate oxidase homolog (A)	ko00053: Ascorbate and aldarate metabolism; ko01100: Metabolic pathways	--
COCNU_02G012150	4.04653	8.3942	18.8184	K00521 ferric-chelate reductase [EC:1.16.1.7] | (RefSeq) ferric reduction oxidase 7, chloroplastic-like (A)	--	NAC
COCNU_04G012000	28.7706	27.4026	14.0854	K00521 ferric-chelate reductase [EC:1.16.1.7] | (RefSeq) ferric reduction oxidase 7, chloroplastic-like (A)	--	NAC
novel.1185	4.05347	3.47263	1.5179	K00521 ferric-chelate reductase [EC:1.16.1.7] | (RefSeq) ferric reduction oxidase 7, chloroplastic-like (A)	--	NAC
COCNU_09G009480	15.8525	17.2892	45.2327	K00574 cyclopropane-fatty-acyl-phospholipid synthase [EC:2.1.1.79] | (RefSeq) uncharacterized protein LOC105055750 isoform X1 (A)	--	--
COCNU_15G003230	0.8899	1.1672	0.392833	K00627 pyruvate dehydrogenase E2 component (dihydrolipoamide acetyltransferase) [EC:2.3.1.12] | (RefSeq) dihydrolipoyllysine-residue acetyltransferase component 5 of pyruvate dehydrogenase complex, chloroplastic-like (A)	ko00010: Glycolysis / Gluconeogenesis; ko00020: Citrate cycle (TCA cycle); ko00620: Pyruvate metabolism; ko01100: Metabolic pathways; ko01110: Biosynthesis of secondary metabolites; ko01200: Carbon metabolism	--
COCNU_15G005920	3.00687	6.3246	38.4731	K00660 chalcone synthase [EC:2.3.1.74] | (RefSeq) chalcone synthase 1 (A)	ko00941: Flavonoid biosynthesis; ko00960: Tropane, piperidine and pyridine alkaloid biosynthesis; ko01100: Metabolic pathways; ko01110: Biosynthesis of secondary metabolites; ko04712: Circadian rhythm - plant	--
COCNU_scaffold033004G000010	0.3571	1.12377	5.078	K00660 chalcone synthase [EC:2.3.1.74] | (RefSeq) chalcone synthase 3-like (A)	ko00941: Flavonoid biosynthesis; ko00960: Tropane, piperidine and pyridine alkaloid biosynthesis; ko01100: Metabolic pathways; ko01110: Biosynthesis of secondary metabolites; ko04712: Circadian rhythm - plant	--
novel.3144	0.0234333	0.033	0.178267	K00760 hypoxanthine phosphoribosyltransferase [EC:2.4.2.8] | (RefSeq) uncharacterized protein LOC105040350 (A)	ko00230: Purine metabolism; ko01100: Metabolic pathways; ko01110: Biosynthesis of secondary metabolites; ko01232: Nucleotide metabolism	--
COCNU_02G016420	22.3864	19.16	5.8946	K00786 beta-1,6-galactosyltransferase [EC:2.4.1.-] | (RefSeq) sialyltransferase-like protein 1 (A)	--	--
COCNU_01G000400	213.267	106.707	54.0271	K00789 S-adenosylmethionine synthetase [EC:2.5.1.6] | (RefSeq) S-adenosylmethionine synthase-like (A)	ko00270: Cysteine and methionine metabolism; ko00999: Biosynthesis of various plant secondary metabolites; ko01100: Metabolic pathways; ko01110: Biosynthesis of secondary metabolites; ko01230: Biosynthesis of amino acids; ko01240: Biosynthesis of cofactors	--
COCNU_13G003620	51.2198	47.1405	13.3239	K00799 glutathione S-transferase [EC:2.5.1.18] | (RefSeq) glutathione transferase GST 23-like (A)	ko00480: Glutathione metabolism; ko01100: Metabolic pathways	--
COCNU_scaffold031272G000010	5.56153	7.5056	2.46183	K00847 fructokinase [EC:2.7.1.4] | (RefSeq) probable fructokinase-7 isoform X1 (A)	ko00051: Fructose and mannose metabolism; ko00500: Starch and sucrose metabolism; ko00520: Amino sugar and nucleotide sugar metabolism; ko01100: Metabolic pathways; ko01110: Biosynthesis of secondary metabolites; ko01250: Biosynthesis of nucleotide sugars	--
COCNU_scaffold002524G000010	3.79417	2.59863	1.28263	K00876 uridine kinase [EC:2.7.1.48] | (RefSeq) uridine kinase-like protein 3 (A)	ko00240: Pyrimidine metabolism; ko01100: Metabolic pathways; ko01232: Nucleotide metabolism	--
COCNU_13G004870	0.921767	1.6294	3.90147	K00924 kinase [EC:2.7.1.-] | (RefSeq) receptor-like protein kinase HSL1 (A)	--	--
COCNU_05G008550	21.7679	9.4864	4.0609	K00951 GTP pyrophosphokinase [EC:2.7.6.5] | (RefSeq) probable GTP diphosphokinase RSH2, chloroplastic (A)	ko00230: Purine metabolism; ko01100: Metabolic pathways	--
COCNU_14G008870	4.4073	1.6602	0.561433	K01054 acylglycerol lipase [EC:3.1.1.23] | (RefSeq) caffeoylshikimate esterase-like (A)	ko00561: Glycerolipid metabolism; ko01100: Metabolic pathways	--
novel.12533	16.5689	11.8794	5.32177	K01061 carboxymethylenebutenolidase [EC:3.1.1.45] | (RefSeq) endo-1,3;1,4-beta-D-glucanase (A)	ko01100: Metabolic pathways	--
COCNU_16G001530	51.4468	29.7663	13.8728	K01061 carboxymethylenebutenolidase [EC:3.1.1.45] | (RefSeq) endo-1,3;1,4-beta-D-glucanase-like (A)	ko01100: Metabolic pathways	--
COCNU_07G004120	4.58303	4.2362	1.9729	K01102 pyruvate dehydrogenase phosphatase [EC:3.1.3.43] | (RefSeq) probable protein phosphatase 2C 4 (A)	--	--
COCNU_06G017290	25.2857	23.5638	11.5449	K01102 pyruvate dehydrogenase phosphatase [EC:3.1.3.43] | (RefSeq) probable protein phosphatase 2C 78 (A)	--	--
COCNU_07G003790	1.3826	1.43263	4.23847	K01114 phospholipase C [EC:3.1.4.3] | (RefSeq) non-specific phospholipase C4 (A)	ko00562: Inositol phosphate metabolism; ko00564: Glycerophospholipid metabolism; ko00565: Ether lipid metabolism; ko01100: Metabolic pathways; ko01110: Biosynthesis of secondary metabolites	--
COCNU_contig69515185G000010	1.64307	0.669033	0.0282667	K01176 alpha-amylase [EC:3.2.1.1] | (RefSeq) alpha-amylase isozyme 2A (A)	ko00500: Starch and sucrose metabolism; ko01100: Metabolic pathways; ko01110: Biosynthesis of secondary metabolites	--
COCNU_07G008950	143.099	120.704	40.6667	K01177 beta-amylase [EC:3.2.1.2] | (RefSeq) beta-amylase 1, chloroplastic (A)	ko00500: Starch and sucrose metabolism; ko01100: Metabolic pathways; ko01110: Biosynthesis of secondary metabolites	--
COCNU_scaffold030283G000030	0.9154	0.482967	1.90933	K01179 endoglucanase [EC:3.2.1.4] | (RefSeq) endoglucanase 23-like (A)	ko00500: Starch and sucrose metabolism; ko01100: Metabolic pathways	Others
novel.348	31.9427	17.9128	7.95157	K01188 beta-glucosidase [EC:3.2.1.21] | (RefSeq) beta-glucosidase 12-like (A)	ko00460: Cyanoamino acid metabolism; ko00500: Starch and sucrose metabolism; ko00999: Biosynthesis of various plant secondary metabolites; ko01100: Metabolic pathways; ko01110: Biosynthesis of secondary metabolites	--
novel.5510	0.4079	0.3499	1.8401	K01240 uridine nucleosidase [EC:3.2.2.3] | (RefSeq) probable uridine nucleosidase 2 (A)	ko00240: Pyrimidine metabolism; ko00760: Nicotinate and nicotinamide metabolism; ko01100: Metabolic pathways; ko01232: Nucleotide metabolism	--
novel.2900	1.1009	0.9988	2.98727	K01259 proline iminopeptidase [EC:3.4.11.5] | (RefSeq) proline iminopeptidase (A)	ko00330: Arginine and proline metabolism; ko01100: Metabolic pathways	--
novel.5164	0.294333	0.181667	0.817067	K01455 formamidase [EC:3.5.1.49] | (RefSeq) pentatricopeptide repeat-containing protein At2g29760, chloroplastic-like (A)	ko00460: Cyanoamino acid metabolism; ko00630: Glyoxylate and dicarboxylate metabolism; ko00910: Nitrogen metabolism; ko01100: Metabolic pathways; ko01200: Carbon metabolism	--
COCNU_14G012990	0.5667	0.5412	1.19403	K01535 H+-transporting ATPase [EC:7.1.2.1] | (RefSeq) plasma membrane ATPase 3-like (A)	ko00190: Oxidative phosphorylation; ko01100: Metabolic pathways	--
COCNU_10G004950	0.6458	0.7112	1.75853	K01537 P-type Ca2+ transporter type 2C [EC:7.2.2.10] | (RefSeq) calcium-transporting ATPase, endoplasmic reticulum-type (A)	--	--
COCNU_scaffold019191G000010	10.5749	8.7493	4.4942	K01580 glutamate decarboxylase [EC:4.1.1.15] | (RefSeq) glutamate decarboxylase 1 (A)	ko00250: Alanine, aspartate and glutamate metabolism; ko00410: beta-Alanine metabolism; ko00430: Taurine and hypotaurine metabolism; ko00650: Butanoate metabolism; ko01100: Metabolic pathways; ko01110: Biosynthesis of secondary metabolites	--
COCNU_03G013660	1.1953	1.13323	2.884	K01595 phosphoenolpyruvate carboxylase [EC:4.1.1.31] | (RefSeq) uncharacterized protein LOC103701209 (A)	ko00620: Pyruvate metabolism; ko00710: Carbon fixation in photosynthetic organisms; ko01100: Metabolic pathways; ko01200: Carbon metabolism	--
COCNU_11G012080	1.3488	1.81463	0.637167	K01738 cysteine synthase [EC:2.5.1.47] | (RefSeq) cysteine synthase (A)	ko00270: Cysteine and methionine metabolism; ko00920: Sulfur metabolism; ko01100: Metabolic pathways; ko01110: Biosynthesis of secondary metabolites; ko01200: Carbon metabolism; ko01230: Biosynthesis of amino acids	--
novel.12134	1.09587	1.57837	0.287767	K01738 cysteine synthase [EC:2.5.1.47] | (RefSeq) cysteine synthase (A)	ko00270: Cysteine and methionine metabolism; ko00920: Sulfur metabolism; ko01100: Metabolic pathways; ko01110: Biosynthesis of secondary metabolites; ko01200: Carbon metabolism; ko01230: Biosynthesis of amino acids	--
COCNU_01G008410	3.58167	4.27137	10.5565	K01792 glucose-6-phosphate 1-epimerase [EC:5.1.3.15] | (RefSeq) putative glucose-6-phosphate 1-epimerase (A)	ko00010: Glycolysis / Gluconeogenesis; ko01100: Metabolic pathways; ko01110: Biosynthesis of secondary metabolites	--
COCNU_06G008090	1.96207	1.72503	5.12777	K01807 ribose 5-phosphate isomerase A [EC:5.3.1.6] | (RefSeq) probable ribose-5-phosphate isomerase 2 (A)	ko00030: Pentose phosphate pathway; ko00710: Carbon fixation in photosynthetic organisms; ko01100: Metabolic pathways; ko01110: Biosynthesis of secondary metabolites; ko01200: Carbon metabolism; ko01230: Biosynthesis of amino acids	--
COCNU_04G004620	1.72743	5.6553	44.7226	K01859 chalcone isomerase [EC:5.5.1.6] | (RefSeq) probable chalcone--flavonone isomerase 3 (A)	ko00941: Flavonoid biosynthesis; ko01100: Metabolic pathways; ko01110: Biosynthesis of secondary metabolites	--
COCNU_12G006260	2.7582	4.61007	17.9054	K01859 chalcone isomerase [EC:5.5.1.6] | (RefSeq) probable chalcone--flavonone isomerase 3 (A)	ko00941: Flavonoid biosynthesis; ko01100: Metabolic pathways; ko01110: Biosynthesis of secondary metabolites	--
COCNU_scaffold000914G000010	1.29483	1.3232	2.8839	K01880 glycyl-tRNA synthetase [EC:6.1.1.14] | (RefSeq) glycine--tRNA ligase, mitochondrial 1-like (A)	ko00970: Aminoacyl-tRNA biosynthesis	--
COCNU_02G008190	2.76013	1.7521	0.911967	K01893 asparaginyl-tRNA synthetase [EC:6.1.1.22] | (RefSeq) asparagine--tRNA ligase, cytoplasmic 2-like (A)	ko00970: Aminoacyl-tRNA biosynthesis	--
COCNU_03G013170	1.9101	1.5983	6.17257	K01897 long-chain acyl-CoA synthetase [EC:6.2.1.3] | (RefSeq) long chain acyl-CoA synthetase 4-like isoform X1 (A)	ko00061: Fatty acid biosynthesis; ko00071: Fatty acid degradation; ko01100: Metabolic pathways; ko01212: Fatty acid metabolism; ko04146: Peroxisome	--
COCNU_scaffold005896G000020	1.5929	2.81547	0.685333	K01968 3-methylcrotonyl-CoA carboxylase alpha subunit [EC:6.4.1.4] | (RefSeq) LOW QUALITY PROTEIN: methylcrotonoyl-CoA carboxylase subunit alpha, mitochondrial-like (A)	ko00280: Valine, leucine and isoleucine degradation; ko01100: Metabolic pathways	--
novel.1834	0.125767	0.292467	4.12977	K02209 DNA replication licensing factor MCM5 [EC:5.6.2.3] | (RefSeq) LOW QUALITY PROTEIN: uncharacterized protein LOC116110854 (A)	ko03030: DNA replication	--
novel.9051	1.6063	2.01813	4.4093	K02209 DNA replication licensing factor MCM5 [EC:5.6.2.3] | (RefSeq) LOW QUALITY PROTEIN: uncharacterized protein LOC116110854 (A)	ko03030: DNA replication	--
COCNU_07G004890	0.739733	0.876567	3.07793	K02470 DNA gyrase subunit B [EC:5.6.2.2] | (RefSeq) DNA gyrase subunit B, chloroplastic/mitochondrial-like (A)	--	--
COCNU_scaffold003798G000020	3.58093	4.14477	10.169	K02470 DNA gyrase subunit B [EC:5.6.2.2] | (RefSeq) DNA gyrase subunit B, chloroplastic/mitochondrial-like (A)	--	--
COCNU_16G006940	11.9359	7.22557	3.66593	K02725 20S proteasome subunit alpha 6 [EC:3.4.25.1] | (RefSeq) proteasome subunit alpha type-1-like (A)	ko03050: Proteasome	LOB
COCNU_16G005000	3.36243	3.66777	8.70917	K02885 large subunit ribosomal protein L19e | (RefSeq) 60S ribosomal protein L19-2 (A)	ko03010: Ribosome	--
COCNU_14G000200	41.7288	38.6912	19.7878	K02917 large subunit ribosomal protein L35Ae | (RefSeq) 60S ribosomal protein L35a-1 (A)	ko03010: Ribosome	--
novel.1254	0.288867	0.286433	0.757667	K02985 small subunit ribosomal protein S3e | (RefSeq) 40S ribosomal protein S3-3-like (A)	ko03010: Ribosome	--
novel.8873	0.294167	0.0859	1.13367	K03006 DNA-directed RNA polymerase II subunit RPB1 [EC:2.7.7.6] | (RefSeq) LOW QUALITY PROTEIN: DNA-directed RNA polymerase II subunit 1-like (A)	ko03020: RNA polymerase	--
COCNU_03G006710	0.765367	0.963433	2.29727	K03029 26S proteasome regulatory subunit N10 | (RefSeq) 26S proteasome non-ATPase regulatory subunit 4 homolog (A)	ko03050: Proteasome	--
COCNU_14G002270	74.5197	55.3456	28.7433	K03265 peptide chain release factor subunit 1 | (RefSeq) eukaryotic peptide chain release factor subunit 1-3-like isoform X1 (A)	ko03015: mRNA surveillance pathway	--
COCNU_01G003710	5.2826	4.31867	1.47403	K03327 multidrug resistance protein, MATE family | (RefSeq) protein DETOXIFICATION 34-like (A)	--	--
COCNU_03G007860	0.5842	0.51	0.198367	K03327 multidrug resistance protein, MATE family | (RefSeq) protein DETOXIFICATION 34-like (A)	--	--
COCNU_15G001350	1.05777	2.08547	0.4247	K03327 multidrug resistance protein, MATE family | (RefSeq) protein DETOXIFICATION 34-like (A)	--	--
COCNU_06G020140	31.4349	32.8141	80.8186	K03327 multidrug resistance protein, MATE family | (RefSeq) protein DETOXIFICATION 41 (A)	--	--
COCNU_01G017360	51.9161	57.1123	128.011	K03444 MFS transporter, SP family, ERD6-like sugar transporter | (RefSeq) sugar transporter ERD6-like 5 isoform X1 (A)	--	--
COCNU_07G002470	53.7623	47.2853	127.382	K03511 DNA polymerase kappa [EC:2.7.7.7] | (RefSeq) DNA polymerase kappa (A)	--	--
COCNU_09G003120	3.76897	3.90423	8.50883	K03514 non-canonical poly(A) RNA polymerase PAPD5/7 [EC:2.7.7.19] | (RefSeq) terminal nucleotidyltransferase 4B (A)	ko03018: RNA degradation	--
COCNU_06G013480	43.645	27.8998	14.9156	K03671 thioredoxin 1 | (RefSeq) thioredoxin H2-1 (A)	--	--
COCNU_scaffold006198G000060	18.4177	11.419	5.7856	K03686 molecular chaperone DnaJ | (RefSeq) chaperone protein DnaJ-like (A)	--	--
COCNU_12G006820	9.5242	11.2578	28.1377	K03695 ATP-dependent Clp protease ATP-binding subunit ClpB | (RefSeq) putative chaperone protein ClpB2, chloroplastic (A)	--	--
novel.7364	7.42203	5.03703	1.68487	K03879 NADH-ubiquinone oxidoreductase chain 2 [EC:7.1.1.2] | (RefSeq) NADH-ubiquinone oxidoreductase chain 2 (A)	ko00190: Oxidative phosphorylation; ko01100: Metabolic pathways	--
COCNU_scaffold006111G000010	3.5205	3.34043	0.495633	K04077 chaperonin GroEL | (RefSeq) chaperonin CPN60-like 2, mitochondrial (A)	ko03018: RNA degradation	--
COCNU_12G001290	0.400667	0.2243	1.46087	K04121 ent-kaurene synthase [EC:4.2.3.19] | (RefSeq) ent-kaur-16-ene synthase, chloroplastic-like (A)	ko00904: Diterpenoid biosynthesis; ko01100: Metabolic pathways; ko01110: Biosynthesis of secondary metabolites	--
COCNU_02G002650	0.935	1.64977	3.7535	K04125 gibberellin 2beta-dioxygenase [EC:1.14.11.13] | (RefSeq) gibberellin 2-beta-dioxygenase 1 (A)	ko00904: Diterpenoid biosynthesis; ko01110: Biosynthesis of secondary metabolites	--
novel.12441	0.244533	0.354667	2.05603	K04728 serine-protein kinase ATM [EC:2.7.11.1] | (RefSeq) serine/threonine-protein kinase ATM isoform X1 (A)	ko03440: Homologous recombination	--
COCNU_10G007080	6.17013	5.61973	1.0579	K04733 interleukin-1 receptor-associated kinase 4 [EC:2.7.11.1] | (RefSeq) G-type lectin S-receptor-like serine/threonine-protein kinase RKS1 (A)	--	--
COCNU_13G000030	1.21513	1.6659	0.525767	K04733 interleukin-1 receptor-associated kinase 4 [EC:2.7.11.1] | (RefSeq) G-type lectin S-receptor-like serine/threonine-protein kinase RKS1 (A)	--	--
novel.10387	5.28743	2.65327	0.966633	K04733 interleukin-1 receptor-associated kinase 4 [EC:2.7.11.1] | (RefSeq) G-type lectin S-receptor-like serine/threonine-protein kinase RKS1 (A)	--	--
novel.13007	33.0758	27.8105	13.6381	K04733 interleukin-1 receptor-associated kinase 4 [EC:2.7.11.1] | (RefSeq) G-type lectin S-receptor-like serine/threonine-protein kinase RKS1 (A)	--	--
COCNU_13G005540	0.913467	1.13697	2.61633	K04733 interleukin-1 receptor-associated kinase 4 [EC:2.7.11.1] | (RefSeq) proline-rich receptor-like protein kinase PERK12 (A)	--	--
COCNU_scaffold007735G000010	94.8061	85.8401	43.5929	K04733 interleukin-1 receptor-associated kinase 4 [EC:2.7.11.1] | (RefSeq) proline-rich receptor-like protein kinase PERK12 (A)	--	--
novel.7694	0.196033	0.242	0.700133	K05391 cyclic nucleotide gated channel, plant | (RefSeq) cyclic nucleotide-gated ion channel 1-like (A)	ko04626: Plant-pathogen interaction	--
COCNU_09G002750	2.0345	2.37053	5.54837	K05658 ATP-binding cassette, subfamily B (MDR/TAP), member 1 [EC:7.6.2.2] | (RefSeq) ABC transporter B family member 10-like (A)	ko02010: ABC transporters	--
COCNU_01G020120	0.778533	1.15303	2.58887	K05677 ATP-binding cassette, subfamily D (ALD), member 3 | (RefSeq) ABC transporter, ATP-binding & transmembrane domain (A)	ko02010: ABC transporters; ko04146: Peroxisome	--
COCNU_10G008200	0.6828	0.507333	1.43457	K05681 ATP-binding cassette, subfamily G (WHITE), member 2 | (RefSeq) ABC transporter G family member 14 isoform X1 (A)	ko02010: ABC transporters	--
COCNU_02G001130	1.51403	1.59397	0.385933	K05759 profilin | (RefSeq) uncharacterized protein LOC103842625 isoform X1 (A)	--	--
COCNU_scaffold078369G000010	3.4865	3.3142	7.51717	K05849 solute carrier family 8 (sodium/calcium exchanger) | (RefSeq) pentatricopeptide repeat-containing protein At3g62890-like (A)	--	--
COCNU_01G003060	0.967033	1.13693	2.7547	K06180 23S rRNA pseudouridine1911/1915/1917 synthase [EC:5.4.99.23] | (RefSeq) pentatricopeptide repeat-containing protein At1g20230 isoform X1 (A)	--	--
COCNU_scaffold047479G000020	0.3552	0.826967	1.804	K06180 23S rRNA pseudouridine1911/1915/1917 synthase [EC:5.4.99.23] | (RefSeq) pentatricopeptide repeat-containing protein At1g20230 isoform X1 (A)	--	--
COCNU_06G014630	31.4618	30.399	15.765	K06617 raffinose synthase [EC:2.4.1.82] | (RefSeq) probable galactinol--sucrose galactosyltransferase 2 (A)	ko00052: Galactose metabolism; ko01100: Metabolic pathways	--
COCNU_13G003740	0.0724	0.768833	4.14453	K06630 14-3-3 protein epsilon | (RefSeq) 14-3-3-like protein GF14 lambda (A)	--	--
novel.6789	0.8168	0.6277	2.52433	K06943 nucleolar GTP-binding protein | (RefSeq) uncharacterized protein LOC108835530 (A)	ko03008: Ribosome biogenesis in eukaryotes	--
COCNU_06G009250	2.65253	2.49887	1.29017	K07025 putative hydrolase of the HAD superfamily | (RefSeq) uncharacterized protein LOC114292903 (A)	--	LOB
COCNU_04G003820	20.4468	17.161	8.97463	K07195 exocyst complex component 7 | (RefSeq) hypothetical protein (A)	--	--
COCNU_01G008730	0.149933	0.3131	1.95183	K07198 5'-AMP-activated protein kinase, catalytic alpha subunit [EC:2.7.11.11] | (RefSeq) CBL-interacting protein kinase 1 isoform X1 (A)	--	--
COCNU_03G010760	12.8191	10.7694	5.16703	K07300 Ca2+:H+ antiporter | (RefSeq) vacuolar cation/proton exchanger 1a-like (A)	--	--
COCNU_02G014010	2.10777	2.56393	7.02577	K08066 nuclear transcription factor Y, gamma | (RefSeq) nuclear transcription factor Y subunit C-4-like (A)	--	NF-YC
novel.2317	1.35897	1.37087	0.206067	K08081 tropinone reductase I [EC:1.1.1.206] | (RefSeq) tropinone reductase homolog At5g06060-like (A)	ko00960: Tropane, piperidine and pyridine alkaloid biosynthesis; ko01100: Metabolic pathways; ko01110: Biosynthesis of secondary metabolites	C2H2
COCNU_scaffold033932G000010	4.63037	4.0936	1.5621	K08238 xyloglucan 6-xylosyltransferase [EC:2.4.2.39] | (RefSeq) probable xyloglucan 6-xylosyltransferase 1 (A)	--	--
COCNU_13G000460	7.62343	10.9688	26.6707	K08244 alpha-glucan, water dikinase [EC:2.7.9.4] | (RefSeq) alpha-glucan water dikinase, chloroplastic isoform X1 (A)	--	--
COCNU_03G003170	2.3608	2.44803	0.792467	K08486 syntaxin 1B/2/3 | (RefSeq) syntaxin-112 isoform X1 (A)	ko04130: SNARE interactions in vesicular transport	--
COCNU_scaffold036689G000010	7.6752	5.70973	2.53687	K08506 syntaxin of plants SYP7 | (RefSeq) syntaxin-71 (A)	ko04130: SNARE interactions in vesicular transport	--
COCNU_04G002440	10.2586	7.31973	3.33573	K08678 UDP-glucuronate decarboxylase [EC:4.1.1.35] | (RefSeq) UDP-glucuronic acid decarboxylase 1-like isoform X2 (A)	ko00520: Amino sugar and nucleotide sugar metabolism; ko01100: Metabolic pathways; ko01250: Biosynthesis of nucleotide sugars	--
COCNU_scaffold012456G000010	1.84537	4.4931	10.4494	K08695 anthocyanidin reductase [EC:1.3.1.77] | (RefSeq) anthocyanidin reductase ((2S)-flavan-3-ol-forming) (A)	ko00941: Flavonoid biosynthesis; ko01100: Metabolic pathways; ko01110: Biosynthesis of secondary metabolites	--
COCNU_03G016420	3.69217	3.58733	1.7053	K08711 ATP-binding cassette, subfamily G (WHITE), member 2, PDR | (RefSeq) LOW QUALITY PROTEIN: ZEB2-regulated ABC transporter 1-like (A)	ko02010: ABC transporters	--
novel.6468	1.13763	0.656833	0.257433	K08818 cell division cycle 2-like [EC:2.7.11.22] | (RefSeq) cyclin-dependent kinase G-2 isoform X1 (A)	--	--
novel.10593	3.43027	2.17877	0.455767	K08819 cyclin-dependent kinase 12/13 [EC:2.7.11.22 2.7.11.23] | (RefSeq) LOW QUALITY PROTEIN: probable serine/threonine-protein kinase At1g54610 (A)	--	--
novel.1112	2.33707	2.0249	0.991167	K08852 serine/threonine-protein kinase/endoribonuclease IRE1 [EC:2.7.11.1 3.1.26.-] | (RefSeq) hypothetical protein (A)	ko04141: Protein processing in endoplasmic reticulum	C3H
COCNU_16G005290	4.11637	1.52257	0.557133	K08869 aarF domain-containing kinase | (RefSeq) putative aarF domain-containing protein kinase 1 (A)	--	--
COCNU_03G010640	5.1865	4.60773	1.81133	K08912 light-harvesting complex II chlorophyll a/b binding protein 1 | (RefSeq) chlorophyll a-b binding protein of LHCII type 1-like (A)	ko00196: Photosynthesis - antenna proteins; ko01100: Metabolic pathways	--
COCNU_08G001750	5.30453	5.4557	16.1694	K09264 MADS-box transcription factor, plant | (RefSeq) MADS-box transcription factor 23-like isoform X1 (A)	--	--
COCNU_scaffold036336G000010	2.8535	1.92393	0.722633	K09286 EREBP-like factor | (RefSeq) ethylene-responsive transcription factor ERF105-like (A)	--	AP2/ERF-ERF
COCNU_01G009460	1.89137	0.9831	7.16387	K09291 nucleoprotein TPR | (RefSeq) LOW QUALITY PROTEIN: nuclear-pore anchor-like (A)	ko03013: Nucleocytoplasmic transport	--
COCNU_10G004710	74.7402	36.6666	17.1848	K09338 homeobox-leucine zipper protein | (RefSeq) homeobox-leucine zipper protein ATHB-12-like (A)	--	HB-HD-ZIP
COCNU_05G009150	3.5682	2.7189	7.20377	K09338 homeobox-leucine zipper protein | (RefSeq) homeobox-leucine zipper protein ROC8-like (A)	--	HB-HD-ZIP
COCNU_scaffold001259G000050	14.5018	8.65557	2.63163	K09419 heat shock transcription factor, other eukaryote | (RefSeq) heat stress transcription factor B-1-like (A)	--	HSF
COCNU_scaffold000429G000010	3.28483	2.1563	0.6834	K09422 transcription factor MYB, plant | (RefSeq) myb-related protein MYBAS1 (A)	--	MYB
COCNU_scaffold007470G000040	0.0497667	0.181233	0.693167	K09422 transcription factor MYB, plant | (RefSeq) transcription factor TT2-like (A)	--	MYB
COCNU_10G009850	0.0505	0.3281	3.49483	K09422 transcription factor MYB, plant | (RefSeq) transcription repressor MYB5-like (A)	--	MYB
COCNU_12G007820	2.09977	2.4547	5.34717	K09422 transcription factor MYB, plant | (RefSeq) uncharacterized protein LOC105052225 isoform X1 (A)	--	MYB
COCNU_10G002480	24.7071	26.3388	67.7775	K09753 cinnamoyl-CoA reductase [EC:1.2.1.44] | (RefSeq) cinnamoyl-CoA reductase 1-like (A)	ko00940: Phenylpropanoid biosynthesis; ko01100: Metabolic pathways; ko01110: Biosynthesis of secondary metabolites	--
COCNU_11G012040	2.49863	2.10827	0.681333	K09753 cinnamoyl-CoA reductase [EC:1.2.1.44] | (RefSeq) cinnamoyl-CoA reductase 1-like (A)	ko00940: Phenylpropanoid biosynthesis; ko01100: Metabolic pathways; ko01110: Biosynthesis of secondary metabolites	--
COCNU_04G000090	232.321	127.174	43.5856	K10403 kinesin family member 22 | (RefSeq) kinesin-like protein KIN-10C (A)	--	--
COCNU_06G014820	8.3163	4.75553	2.44593	K10529 fatty acid alpha-dioxygenase [EC:1.13.11.92] | (RefSeq) alpha-dioxygenase 1-like (A)	ko00592: alpha-Linolenic acid metabolism; ko01110: Biosynthesis of secondary metabolites	--
COCNU_03G007220	13.7855	12.0221	4.61847	K10664 E3 ubiquitin-protein ligase ATL6/9/15/31/42/55 [EC:2.3.2.27] | (RefSeq) E3 ubiquitin-protein ligase ATL31-like (A)	--	--
COCNU_07G012380	0.411733	0.437267	1.86327	K10666 E3 ubiquitin-protein ligase RNF5 [EC:2.3.2.27] | (RefSeq) E3 ubiquitin-protein ligase RMA1H1 (A)	ko04141: Protein processing in endoplasmic reticulum	--
COCNU_05G004390	2.37073	2.33987	1.13353	K10999 cellulose synthase A [EC:2.4.1.12] | (RefSeq) probable cellulose synthase A catalytic subunit 8 [UDP-forming] (A)	--	--
novel.11842	1.18173	0.570533	2.77103	K11136 regulator of telomere elongation helicase 1 [EC:5.6.2.3] | (RefSeq) regulator of telomere elongation helicase 1 (A)	--	--
COCNU_08G004910	25.1056	24.507	11.8985	K11498 centromeric protein E | (RefSeq) kinesin-like protein KIN-7M, chloroplastic (A)	--	--
novel.384	34.0612	25.1524	11.7649	K11584 serine/threonine-protein phosphatase 2A regulatory subunit B' | (RefSeq) serine/threonine protein phosphatase 2A 57 kDa regulatory subunit B' beta isoform-like (A)	ko03015: mRNA surveillance pathway	--
COCNU_02G015290	4.5133	3.56433	1.89183	K11752 diaminohydroxyphosphoribosylaminopyrimidine deaminase / 5-amino-6-(5-phosphoribosylamino)uracil reductase [EC:3.5.4.26 1.1.1.193] | (RefSeq) riboflavin biosynthesis protein PYRR, chloroplastic isoform X1 (A)	ko00740: Riboflavin metabolism; ko01100: Metabolic pathways; ko01110: Biosynthesis of secondary metabolites; ko01240: Biosynthesis of cofactors	--
COCNU_07G011930	68.5143	70.0437	8.89757	K11883 RNA-binding protein NOB1 | (RefSeq) RNA-binding protein NOB1 isoform X1 (A)	ko03008: Ribosome biogenesis in eukaryotes	--
COCNU_scaffold036998G000010	4.70253	2.87923	9.67493	K11884 RNA-binding protein PNO1 | (RefSeq) RNA-binding protein PNO1-like (A)	--	--
COCNU_06G014580	102.278	77.978	32.8132	K12275 translocation protein SEC62 | (RefSeq) uncharacterized protein LOC105056556 (A)	ko03060: Protein export; ko04141: Protein processing in endoplasmic reticulum	--
COCNU_07G008990	4.59907	2.50247	9.6004	K12309 beta-galactosidase [EC:3.2.1.23] | (Kazusa) Lj3g3v0323160.1; - (A)	ko00052: Galactose metabolism; ko00511: Other glycan degradation; ko00531: Glycosaminoglycan degradation; ko00600: Sphingolipid metabolism; ko00604: Glycosphingolipid biosynthesis - ganglio series; ko01100: Metabolic pathways	--
COCNU_11G003910	11.3853	7.45767	3.3841	K12309 beta-galactosidase [EC:3.2.1.23] | (Kazusa) Lj3g3v0323160.1; - (A)	ko00052: Galactose metabolism; ko00511: Other glycan degradation; ko00531: Glycosaminoglycan degradation; ko00600: Sphingolipid metabolism; ko00604: Glycosphingolipid biosynthesis - ganglio series; ko01100: Metabolic pathways	C2H2
COCNU_09G007390	7.80043	5.42943	2.89497	K12486 stromal membrane-associated protein | (RefSeq) probable ADP-ribosylation factor GTPase-activating protein AGD11 (A)	ko04144: Endocytosis	--
COCNU_02G016830	11.6648	8.84203	4.1006	K12581 CCR4-NOT transcription complex subunit 7/8 | (RefSeq) probable CCR4-associated factor 1 homolog 11 (A)	ko03018: RNA degradation	--
COCNU_04G011200	30.5952	21.3426	11.4079	K12835 ATP-dependent RNA helicase DDX42 [EC:3.6.4.13] | (RefSeq) DEAD-box ATP-dependent RNA helicase 24 isoform X1 (A)	ko03040: Spliceosome	WRKY
COCNU_14G000520	5.09477	6.5816	1.95167	K12835 ATP-dependent RNA helicase DDX42 [EC:3.6.4.13] | (RefSeq) DEAD-box ATP-dependent RNA helicase 24 isoform X1 (A)	ko03040: Spliceosome	WRKY
novel.1143	1.7242	1.3868	0.255833	K12900 serine/arginine-rich splicing factor 10 | (RefSeq) serine/arginine-rich SC35-like splicing factor SCL30A (A)	ko03040: Spliceosome	AP2/ERF-ERF
COCNU_09G003410	127.888	54.5418	25.892	K13066 caffeic acid 3-O-methyltransferase / acetylserotonin O-methyltransferase [EC:2.1.1.68 2.1.1.4] | (RefSeq) caffeic acid 3-O-methyltransferase (A)	ko00380: Tryptophan metabolism; ko00940: Phenylpropanoid biosynthesis; ko01100: Metabolic pathways; ko01110: Biosynthesis of secondary metabolites	--
COCNU_05G010400	0.1518	0.279833	11.26	K13082 bifunctional dihydroflavonol 4-reductase/flavanone 4-reductase [EC:1.1.1.219 1.1.1.234] | (RefSeq) bifunctional dihydroflavonol 4-reductase/flavanone 4-reductase (A)	ko00941: Flavonoid biosynthesis; ko01100: Metabolic pathways; ko01110: Biosynthesis of secondary metabolites	--
novel.2581	0.221667	0.0672667	1.32547	K13217 pre-mRNA-processing factor 39 | (RefSeq) uncharacterized protein LOC114183870 isoform X1 (A)	--	--
COCNU_02G000700	0.0829333	0.0299	0.435567	K13415 protein brassinosteroid insensitive 1 [EC:2.7.10.1 2.7.11.1] | (RefSeq) systemin receptor SR160 (A)	ko04075: Plant hormone signal transduction	--
COCNU_03G012710	0.698133	0.678367	1.5301	K13416 brassinosteroid insensitive 1-associated receptor kinase 1 [EC:2.7.10.1 2.7.11.1] | (RefSeq) BRASSINOSTEROID INSENSITIVE 1-associated receptor kinase 1 (A)	ko04016: MAPK signaling pathway - plant; ko04075: Plant hormone signal transduction; ko04626: Plant-pathogen interaction	--
COCNU_scaffold017314G000010	0.203667	0.393267	1.0144	K13416 brassinosteroid insensitive 1-associated receptor kinase 1 [EC:2.7.10.1 2.7.11.1] | (RefSeq) BRASSINOSTEROID INSENSITIVE 1-associated receptor kinase 1-like (A)	ko04016: MAPK signaling pathway - plant; ko04075: Plant hormone signal transduction; ko04626: Plant-pathogen interaction	--
COCNU_05G006690	1.1528	0.893467	2.46477	K13420 LRR receptor-like serine/threonine-protein kinase FLS2 [EC:2.7.11.1] | (RefSeq) CLV2L2-2; hypothetical protein (A)	ko04016: MAPK signaling pathway - plant; ko04626: Plant-pathogen interaction	--
novel.10957	1.09603	2.21813	5.85423	K13420 LRR receptor-like serine/threonine-protein kinase FLS2 [EC:2.7.11.1] | (RefSeq) putative receptor-like protein kinase At3g47110 (A)	ko04016: MAPK signaling pathway - plant; ko04626: Plant-pathogen interaction	--
COCNU_scaffold028350G000010	1.9735	2.111	4.8721	K13422 transcription factor MYC2 | (RefSeq) transcription factor MYC2-like (A)	ko04016: MAPK signaling pathway - plant; ko04075: Plant hormone signal transduction	bHLH
COCNU_06G003540	0.633433	0.18	2.06733	K13425 WRKY transcription factor 22 | (RefSeq) WRKY transcription factor 22-like (A)	ko04016: MAPK signaling pathway - plant; ko04626: Plant-pathogen interaction	--
COCNU_12G003000	2.4179	1.8804	4.98063	K13425 WRKY transcription factor 22 | (RefSeq) WRKY transcription factor 22-like (A)	ko04016: MAPK signaling pathway - plant; ko04626: Plant-pathogen interaction	WRKY
COCNU_08G004080	0	0	2.6933	K13457 disease resistance protein RPM1 | (RefSeq) disease resistance protein RPM1 (A)	ko04626: Plant-pathogen interaction	--
novel.397	0	0	2.2423	K13457 disease resistance protein RPM1 | (RefSeq) disease resistance protein RPM1-like (A)	ko04626: Plant-pathogen interaction	--
COCNU_10G005590	0.6704	0.492933	1.75617	K13466 EIX receptor 1/2 | (RefSeq) receptor-like protein EIX2 (A)	ko04626: Plant-pathogen interaction	--
novel.12925	5.14467	5.12903	2.2704	K13496 UDP-glucosyltransferase 73C [EC:2.4.1.-] | (RefSeq) UDP-glycosyltransferase 73E1-like (A)	ko00908: Zeatin biosynthesis; ko01110: Biosynthesis of secondary metabolites	--
COCNU_08G008620	0.7152	1.3732	3.4903	K13513 lysocardiolipin and lysophospholipid acyltransferase [EC:2.3.1.- 2.3.1.51] | (RefSeq) probable 1-acyl-sn-glycerol-3-phosphate acyltransferase 4 isoform X1 (A)	ko00561: Glycerolipid metabolism; ko00564: Glycerophospholipid metabolism; ko01100: Metabolic pathways; ko01110: Biosynthesis of secondary metabolites	--
COCNU_11G011170	10.3735	9.07303	4.78703	K13648 alpha-1,4-galacturonosyltransferase [EC:2.4.1.43] | (RefSeq) probable galacturonosyltransferase 4 isoform X1 (A)	ko00520: Amino sugar and nucleotide sugar metabolism; ko01100: Metabolic pathways	--
COCNU_scaffold001003G000010	57.8702	58.6741	27.1318	K13811 3'-phosphoadenosine 5'-phosphosulfate synthase [EC:2.7.7.4 2.7.1.25] | (RefSeq) ATP sulfurylase 1, chloroplastic (A)	ko00230: Purine metabolism; ko00261: Monobactam biosynthesis; ko00450: Selenocompound metabolism; ko00920: Sulfur metabolism; ko01100: Metabolic pathways; ko01110: Biosynthesis of secondary metabolites	--
COCNU_scaffold001003G000020	73.9174	77.7939	31.9184	K13811 3'-phosphoadenosine 5'-phosphosulfate synthase [EC:2.7.7.4 2.7.1.25] | (RefSeq) ATP sulfurylase 1, chloroplastic (A)	ko00230: Purine metabolism; ko00261: Monobactam biosynthesis; ko00450: Selenocompound metabolism; ko00920: Sulfur metabolism; ko01100: Metabolic pathways; ko01110: Biosynthesis of secondary metabolites	--
COCNU_scaffold000731G000010	164.806	117.959	57.8504	K13899 cystatin-C | (RefSeq) cysteine proteinase inhibitor 1-like (A)	--	--
novel.12227	13.3616	10.6608	5.1785	K13989 Derlin-2/3 | (RefSeq) derlin-1-like (A)	ko04141: Protein processing in endoplasmic reticulum	--
novel.13406	14.7319	9.2088	4.3869	K13989 Derlin-2/3 | (RefSeq) derlin-1-like (A)	ko04141: Protein processing in endoplasmic reticulum	--
COCNU_02G001030	46.5897	243.519	95.4872	K13993 HSP20 family protein | (RefSeq) 17.3 kDa class II heat shock protein-like (A)	ko04141: Protein processing in endoplasmic reticulum	--
COCNU_06G013620	113.371	88.5402	40.3807	K14152 phosphoribosyl-ATP pyrophosphohydrolase / phosphoribosyl-AMP cyclohydrolase / histidinol dehydrogenase [EC:3.6.1.31 3.5.4.19 1.1.1.23] | (RefSeq) uncharacterized protein LOC111783531 (A)	ko00340: Histidine metabolism; ko01100: Metabolic pathways; ko01110: Biosynthesis of secondary metabolites; ko01230: Biosynthesis of amino acids	--
COCNU_contig69087894G000010	58.8916	37.7765	9.57233	K14152 phosphoribosyl-ATP pyrophosphohydrolase / phosphoribosyl-AMP cyclohydrolase / histidinol dehydrogenase [EC:3.6.1.31 3.5.4.19 1.1.1.23] | (RefSeq) uncharacterized protein LOC111783531 (A)	ko00340: Histidine metabolism; ko01100: Metabolic pathways; ko01110: Biosynthesis of secondary metabolites; ko01230: Biosynthesis of amino acids	--
COCNU_05G006220	0.597233	0.4768	0.1549	K14399 polyribonucleotide 5'-hydroxyl-kinase [EC:2.7.1.78] | (RefSeq) Clp1-domain-containing protein (A)	ko03015: mRNA surveillance pathway	--
COCNU_04G014140	7.4597	7.22483	1.1969	K14431 transcription factor TGA | (RefSeq) transcription factor TGA7-like (A)	ko04075: Plant hormone signal transduction	--
COCNU_02G015670	16.3834	16.4521	38.997	K14486 auxin response factor | (GenBank) auxin response factor 2 (A)	ko04075: Plant hormone signal transduction	B3-ARF
COCNU_11G000030	5.00607	4.40897	1.66057	K14486 auxin response factor | (RefSeq) auxin response factor 18 isoform X2 (A)	ko04075: Plant hormone signal transduction	B3-ARF
COCNU_contig69231930G000010	1.2141	1.14183	3.69163	K14488 SAUR family protein | (RefSeq) auxin-responsive protein SAUR71-like (A)	ko04075: Plant hormone signal transduction	--
COCNU_scaffold012153G000190	32.7075	21.2959	10.4029	K14493 gibberellin receptor GID1 [EC:3.-.-.-] | (RefSeq) GID1a-2; hypothetical protein (A)	ko04075: Plant hormone signal transduction	--
COCNU_scaffold001401G000010	7.39883	4.02653	2.1365	K14516 ethylene-responsive transcription factor 1 | (RefSeq) ethylene-responsive transcription factor 1B-like (A)	ko04016: MAPK signaling pathway - plant; ko04075: Plant hormone signal transduction	AP2/ERF-ERF
COCNU_01G019670	0.650567	0.702733	2.76963	K14638 solute carrier family 15 (peptide/histidine transporter), member 3/4 | (RefSeq) LOW QUALITY PROTEIN: protein NRT1/ PTR FAMILY 5.10-like (A)	--	--
COCNU_scaffold034468G000010	1.38887	0.704733	0.2536	K14638 solute carrier family 15 (peptide/histidine transporter), member 3/4 | (RefSeq) protein NRT1/ PTR FAMILY 4.6-like (A)	--	--
COCNU_15G002530	4.83347	4.29193	2.0962	K14638 solute carrier family 15 (peptide/histidine transporter), member 3/4 | (RefSeq) protein NRT1/ PTR FAMILY 5.10-like isoform X1 (A)	--	--
COCNU_07G002950	12.5186	10.4362	4.04157	K14638 solute carrier family 15 (peptide/histidine transporter), member 3/4 | (RefSeq) protein NRT1/ PTR FAMILY 8.3 (A)	--	--
COCNU_05G001830	3.20273	2.22543	1.15737	K14649 transcription initiation factor TFIID subunit 8 | (RefSeq) transcription initiation factor TFIID subunit 8-like (A)	ko03022: Basal transcription factors	--
COCNU_08G004500	2.64173	2.29383	0.1631	K14677 aminoacylase [EC:3.5.1.14] | (RefSeq) aminoacylase-1 isoform X1 (A)	ko00220: Arginine biosynthesis; ko01100: Metabolic pathways; ko01110: Biosynthesis of secondary metabolites; ko01210: 2-Oxocarboxylic acid metabolism; ko01230: Biosynthesis of amino acids	--
COCNU_scaffold150480G000010	29.9204	22.3651	11.4079	K14709 solute carrier family 39 (zinc transporter), member 1/2/3 | (RefSeq) zinc transporter 2 (A)	--	--
COCNU_scaffold016393G000040	0.823	0.441	2.57323	K14721 DNA-directed RNA polymerase III subunit RPC5 | (RefSeq) DNA-directed RNA polymerase III subunit RPC5 isoform X1 (A)	ko03020: RNA polymerase	--
COCNU_07G002860	3.38737	2.24987	1.0703	K14794 ribosomal RNA-processing protein 12 | (RefSeq) uncharacterized protein LOC120675139 (A)	--	--
novel.5612	1.26167	1.22517	2.63707	K14815 mRNA turnover protein 4 | (RefSeq) mRNA turnover protein 4 homolog isoform X1 (A)	--	--
COCNU_13G005750	0.531	0.438733	0.139633	K15078 structure-specific endonuclease subunit SLX1 [EC:3.6.1.-] | (RefSeq) putative disease resistance protein RGA1 (A)	--	--
COCNU_16G000190	2.9386	2.48197	1.3211	K15078 structure-specific endonuclease subunit SLX1 [EC:3.6.1.-] | (RefSeq) putative disease resistance protein RGA3 (A)	--	--
COCNU_scaffold004005G000010	2.8639	1.82817	0.8142	K15078 structure-specific endonuclease subunit SLX1 [EC:3.6.1.-] | (RefSeq) putative disease resistance protein RGA3 (A)	--	--
COCNU_04G002860	7.03727	5.08397	2.6565	K15285 solute carrier family 35, member E3 | (RefSeq) UDP-galactose transporter 1-like isoform X1 (A)	--	--
COCNU_03G004570	0.351	0.1961	0.9176	K15333 tRNA guanosine-2'-O-methyltransferase [EC:2.1.1.34] | (RefSeq) uncharacterized protein LOC104224633 (A)	--	--
COCNU_scaffold005961G000060	3.8667	4.39843	9.8556	K15333 tRNA guanosine-2'-O-methyltransferase [EC:2.1.1.34] | (RefSeq) uncharacterized protein LOC104224633 (A)	--	--
COCNU_scaffold008945G000010	77.7329	47.9214	24.1792	K15363 fanconi-associated nuclease 1 [EC:3.1.21.- 3.1.4.1] | (RefSeq) fanconi-associated nuclease 1 homolog (A)	--	--
COCNU_14G004760	0.611633	1.95553	12.9563	K15397 3-ketoacyl-CoA synthase [EC:2.3.1.199] | (RefSeq) 3-ketoacyl-CoA synthase 17-like (A)	ko00062: Fatty acid elongation; ko01100: Metabolic pathways; ko01110: Biosynthesis of secondary metabolites; ko04626: Plant-pathogen interaction	MYB-related
COCNU_scaffold018365G000020	3.4236	3.6279	9.6449	K15397 3-ketoacyl-CoA synthase [EC:2.3.1.199] | (RefSeq) 3-ketoacyl-CoA synthase 17-like (A)	ko00062: Fatty acid elongation; ko01100: Metabolic pathways; ko01110: Biosynthesis of secondary metabolites; ko04626: Plant-pathogen interaction	MYB-related
COCNU_03G009750	1.65847	2.282	0.595367	K15397 3-ketoacyl-CoA synthase [EC:2.3.1.199] | (RefSeq) 3-ketoacyl-CoA synthase 21-like (A)	ko00062: Fatty acid elongation; ko01100: Metabolic pathways; ko01110: Biosynthesis of secondary metabolites; ko04626: Plant-pathogen interaction	--
COCNU_07G001330	22.5423	20.5266	8.9207	K15402 fatty acid omega-hydroxylase [EC:1.14.-.-] | (RefSeq) cytochrome P450 86B1-like (A)	ko00073: Cutin, suberine and wax biosynthesis	--
COCNU_10G010530	5.71663	2.93437	1.2099	K15402 fatty acid omega-hydroxylase [EC:1.14.-.-] | (RefSeq) cytochrome P450 86B1-like (A)	ko00073: Cutin, suberine and wax biosynthesis	--
COCNU_01G005450	1.88577	1.42787	4.09243	K15414 complement component 1 Q subcomponent-binding protein, mitochondrial | (RefSeq) uncharacterized protein At2g39795, mitochondrial-like (A)	--	--
COCNU_09G001290	3.1787	3.11217	7.41737	K15631 molybdenum cofactor sulfurtransferase [EC:2.8.1.9] | (RefSeq) molybdenum cofactor sulfurase-like isoform X1 (A)	ko00790: Folate biosynthesis; ko01100: Metabolic pathways	--
COCNU_10G004750	1.1909	1.11953	2.53763	K15718 linoleate 9S-lipoxygenase [EC:1.13.11.58] | (RefSeq) probable linoleate 9S-lipoxygenase 4 (A)	ko00591: Linoleic acid metabolism	--
novel.3159	1.39533	1.3083	0.238367	K15718 linoleate 9S-lipoxygenase [EC:1.13.11.58] | (RefSeq) probable linoleate 9S-lipoxygenase 4 (A)	ko00591: Linoleic acid metabolism	--
novel.7695	0.213233	0.3789	0.974933	K15718 linoleate 9S-lipoxygenase [EC:1.13.11.58] | (RefSeq) probable linoleate 9S-lipoxygenase 4 (A)	ko00591: Linoleic acid metabolism	--
novel.1906	1.80483	0.912233	0.1775	K15901 EKC/KEOPS complex subunit TPRKB/CGI121 | (RefSeq) uncharacterized protein LOC105046256 (A)	--	--
COCNU_06G003670	6.30913	7.11353	19.0944	K16055 trehalose 6-phosphate synthase/phosphatase [EC:2.4.1.15 3.1.3.12] | (RefSeq) probable alpha,alpha-trehalose-phosphate synthase [UDP-forming] 7 (A)	ko00500: Starch and sucrose metabolism; ko01100: Metabolic pathways; ko01110: Biosynthesis of secondary metabolites	--
COCNU_06G005730	3.00673	3.3841	0.797467	K16222 Dof zinc finger protein DOF5.5 | (RefSeq) cyclic dof factor 1-like (A)	ko04712: Circadian rhythm - plant	C2C2-Dof
novel.1493	1.5976	1.00093	0.465933	K16292 KDEL-tailed cysteine endopeptidase [EC:3.4.22.-] | (RefSeq) uncharacterized protein LOC112176750 isoform X1 (A)	--	--
novel.706	0.9375	0.9334	2.00517	K16292 KDEL-tailed cysteine endopeptidase [EC:3.4.22.-] | (RefSeq) uncharacterized protein LOC112176750 isoform X1 (A)	--	--
COCNU_05G000390	0.1026	0.1437	0.0403	K16296 serine carboxypeptidase-like clade I [EC:3.4.16.-] | (RefSeq) serine carboxypeptidase-like 18 (A)	--	--
novel.209	1.18833	1.7362	0.5693	K16732 Ase1/PRC1/MAP65 family protein | (RefSeq) 65-kDa microtubule-associated protein 1 (A)	--	--
COCNU_03G009880	0.148367	0.0381333	0.606367	K17065 dynamin 1-like protein [EC:3.6.5.5] | (RefSeq) dynamin GTPase (A)	--	--
COCNU_scaffold006710G000050	2.57253	3.03377	10.1291	K17686 P-type Cu+ transporter [EC:7.2.2.8] | (RefSeq) copper-transporting ATPase HMA5-like (A)	ko04016: MAPK signaling pathway - plant	--
COCNU_contig69027361G000010	15.947	14.315	34.6465	K17893 ubiquinol oxidase [EC:1.10.3.11] | (RefSeq) ubiquinol oxidase 2, mitochondrial-like isoform X1 (A)	--	--
novel.7487	1.4873	1.60067	5.27513	K17925 sorting nexin-13 | (RefSeq) LOW QUALITY PROTEIN: uncharacterized protein LOC114301317 (A)	--	--
COCNU_04G001420	1.63393	2.26053	0.328233	K18081 myotubularin-related protein 1/2 [EC:3.1.3.64 3.1.3.95] | (RefSeq) phosphatidylinositol-3-phosphatase myotubularin-2-like (A)	ko00562: Inositol phosphate metabolism; ko01100: Metabolic pathways; ko04070: Phosphatidylinositol signaling system	--
COCNU_11G008410	6.18137	4.20367	2.06603	K18875 enhanced disease susceptibility 1 protein | (RefSeq) protein EDS1B-like (A)	ko04626: Plant-pathogen interaction	--
novel.146	36.4272	41.7274	16.0784	K19525 vacuolar protein sorting-associated protein 13A/C | (RefSeq) uncharacterized protein LOC110098611 (A)	--	--
novel.11727	0.905133	0.649533	2.31843	K19613 leucine-rich repeat protein SHOC2 | (RefSeq) LRR receptor-like serine/threonine-protein kinase FLS2 (A)	--	--
novel.11383	4.83947	3.4853	1.8364	K19613 leucine-rich repeat protein SHOC2 | (RefSeq) putative disease resistance RPP13-like protein 1 (A)	--	--
COCNU_08G011580	18.482	17.3285	37.7069	K19986 exocyst complex component 8 | (RefSeq) exocyst complex component EXO84B-like isoform X1 (A)	--	--
novel.6182	2.83243	2.92247	7.71797	K20299 vacuolar protein sorting-associated protein 53 | (RefSeq) vacuolar protein sorting-associated protein 53 A (A)	--	--
novel.9547	2.3594	2.2036	5.56283	K20352 p24 family protein delta-1 | (RefSeq) uncharacterized protein LOC103712550 (A)	--	--
COCNU_12G006610	10.0386	8.14753	4.42443	K20359 PRA1 family protein 1 | (RefSeq) PRA1 family protein B1-like (A)	--	--
COCNU_09G002980	0.835233	0.8894	1.95073	K20456 oxysterol-binding protein 1 | (RefSeq) oxysterol-binding protein-related protein 2A-like isoform X2 (A)	--	--
COCNU_scaffold000076G000010	68.4864	61.4123	149.985	K20617 cytochrome P450 family 71 subfamily A | (RefSeq) cytochrome P450 71A9-like (A)	--	--
COCNU_scaffold006118G000020	0.735733	0.6519	1.88303	K20619 cytochrome P450 family 78 subfamily A | (RefSeq) cytochrome P450 78A5-like (A)	--	--
COCNU_04G000790	0.392933	0.903933	10.0409	K20723 reticulon-3 | (RefSeq) reticulon-like protein B12 (A)	--	--
COCNU_01G000590	0.1595	0.1611	0.929667	K20843 hydroxyproline O-galactosyltransferase 2/3/4/5/6 [EC:2.4.1.-] | (RefSeq) hydroxyproline O-galactosyltransferase GALT3 isoform X1 (A)	--	--
COCNU_16G006920	37.0208	33.6915	17.1417	K20869 putative beta-1,4-xylosyltransferase IRX9 [EC:2.4.2.-] | (RefSeq) probable beta-1,4-xylosyltransferase IRX9 (A)	--	--
COCNU_scaffold002192G000030	7.80313	4.24197	1.733	K20871 putative beta-1,4-xylosyltransferase IRX14 [EC:2.4.2.-] | (RefSeq) probable glucuronosyltransferase Os06g0687900 (A)	--	--
COCNU_01G000520	0.150233	0.0230667	0.448733	K21596 calmodulin-binding transcription activator | (RefSeq) calmodulin-binding transcription activator 3 isoform X4 (A)	--	--
COCNU_scaffold001722G000010	6.907	10.7119	1.88603	K21630 GATA-type zinc finger protein 1 | (RefSeq) GATA transcription factor 5-like isoform X1 (A)	--	C2C2-GATA
COCNU_scaffold124088G000020	4.85883	6.223	14.6318	K21888 glutathione dehydrogenase/transferase [EC:1.8.5.1 2.5.1.18] | (RefSeq) glutathione S-transferase DHAR2 (A)	ko00053: Ascorbate and aldarate metabolism; ko00480: Glutathione metabolism; ko01100: Metabolic pathways	--
COCNU_02G005560	51.017	38.1853	19.4277	K22048 mechanosensitive ion channel protein 4/5/6/7/8/9/10 | (RefSeq) mechanosensitive ion channel protein 6-like (A)	--	--
COCNU_05G000560	2.74103	2.32547	0.8181	K22133 oxalate---CoA ligase [EC:6.2.1.8] | (RefSeq) oxalate--CoA ligase (A)	ko00630: Glyoxylate and dicarboxylate metabolism; ko01100: Metabolic pathways	--
COCNU_scaffold007984G000050	1.94347	1.54103	4.12893	K22262 WD repeat and FYVE domain-containing protein 3 | (RefSeq) protein SPIRRIG (A)	--	--
COCNU_12G007980	2.36513	2.94177	0.332233	K22683 aspartyl protease family protein [EC:3.4.23.-] | (RefSeq) protein ASPARTIC PROTEASE IN GUARD CELL 1-like (A)	--	--
COCNU_14G005440	5.6555	5.95327	1.92877	K22736 vacuolar iron transporter family protein | (RefSeq) vacuolar iron transporter homolog 3-like isoform X1 (A)	--	--
novel.8691	1.90993	1.9195	0.8988	K22804 structural maintenance of chromosomes protein 6 | (RefSeq) structural maintenance of chromosomes protein 6B-like (A)	--	--
COCNU_13G000780	31.3861	19.1405	2.2203	K23050 phenylcoumaran benzylic ether reductase [EC:1.3.1.-] | (RefSeq) isoflavone reductase-like protein (A)	--	--
COCNU_07G011840	0.966733	0.7086	2.11257	K23286 neurobeachin-like protein 1/2 | (RefSeq) predicted protein (A)	--	--
COCNU_03G005720	0.371967	0.632267	1.61543	K23541 Ca2+/H+ antiporter, TMEM165/GDT1 family | (RefSeq) pentatricopeptide repeat-containing protein At3g24000, mitochondrial-like (A)	--	--
COCNU_11G002760	1.24417	1.47723	3.44633	K23541 Ca2+/H+ antiporter, TMEM165/GDT1 family | (RefSeq) pentatricopeptide repeat-containing protein At3g24000, mitochondrial-like (A)	--	--
COCNU_14G010340	235.125	320.111	81.1461	K24028 salicylic acid 3-hydroxylase [EC:1.14.11.-] | (RefSeq) 1-aminocyclopropane-1-carboxylate oxidase-like (A)	--	--
COCNU_14G010360	39.9645	67.6465	11.6414	K24028 salicylic acid 3-hydroxylase [EC:1.14.11.-] | (RefSeq) protein DMR6-LIKE OXYGENASE 2 (A)	--	--
COCNU_09G005750	0.5958	0.3743	0.129867	K24139 auxin efflux carrier family protein | (RefSeq) protein PIN-LIKES 7 (A)	--	--
COCNU_05G010200	7.3215	9.3195	2.1001	K24140 glutaredoxin-dependent peroxiredoxin [EC:1.11.1.25] | (RefSeq) peroxiredoxin-2B (A)	--	--
COCNU_scaffold021900G000010	0.5373	0.8649	6.04957	K24188 cytochrome P450 family 93 subfamily A [EC:1.14.-.-] | (RefSeq) cytochrome P450 93A3-like (A)	--	--
COCNU_01G008560	48.0265	52.6857	20.0038	K24189 (DL)-glycerol-3-phosphatase [EC:3.1.3.21] | (RefSeq) (DL)-glycerol-3-phosphatase 2 (A)	ko00561: Glycerolipid metabolism; ko01100: Metabolic pathways	--
novel.11908	17.0425	15.2984	5.29323	K24193 MFS transporter, SP family, sugar:H+ symporter | (RefSeq) sugar transport protein 14 isoform X1 (A)	--	--
COCNU_05G005980	0.703833	0.7798	1.90107	K24193 MFS transporter, SP family, sugar:H+ symporter | (RefSeq) sugar transport protein 5 (A)	--	--
COCNU_01G000220	8.33	7.93437	22.1755	K24194 boron transporter | (RefSeq) probable boron transporter 2 isoform X1 (A)	--	--
COCNU_10G004990	4.9937	3.8913	1.29797	K24345 calcium-binding protein KIC and related proteins | (RefSeq) calcium-binding protein KIC-like (A)	--	--
COCNU_scaffold179325G000010	3.7943	2.93233	14.0614	K24917 amino acid permease | (RefSeq) amino acid permease 1 (A)	--	--
novel.9707	2.00003	0.798767	4.3743	K24917 amino acid permease | (RefSeq) amino acid permease 1 (A)	--	--
COCNU_16G002620	2.90093	2.6766	0.719167	K25108 licheninase [EC:3.2.1.73] | (RefSeq) glucan endo-1,3-beta-glucosidase-like (A)	--	--
COCNU_01G004640	7.28897	5.277	2.0418	--	--	--
COCNU_01G007510	59.2131	51.134	126.867	--	--	PLATZ
COCNU_01G008000	0.965333	0.806433	0.307167	--	--	--
COCNU_02G005650	0.724667	1.5023	0.120133	--	--	--
COCNU_02G007500	0.210167	0.2048	0.480033	--	--	--
COCNU_02G010000	4.0502	3.52047	1.2948	--	--	--
COCNU_02G011570	3.20987	2.3702	0.980333	--	--	--
COCNU_02G013750	1.04193	0.8233	2.25093	--	--	NAC
COCNU_03G000810	641.28	375.604	172.333	--	--	--
COCNU_03G004160	1.78807	1.6935	4.28167	--	--	--
COCNU_03G007480	4.79443	3.3969	1.553	--	--	--
COCNU_03G011490	4.14307	5.06957	1.9751	--	--	--
COCNU_03G012430	9.85407	8.37727	3.0678	--	--	--
COCNU_04G001110	130.519	89.4905	36.4994	--	--	--
COCNU_04G002960	2.19247	3.24847	7.34077	--	--	--
COCNU_04G010060	2.11557	2.2237	0.185033	--	--	--
COCNU_05G003960	0.288067	0.3566	2.78107	--	--	--
COCNU_05G004030	0.380333	0.587333	1.3222	--	--	--
COCNU_05G006450	2.2501	5.7384	0.761433	--	--	--
COCNU_05G008450	16.5754	8.93947	3.4795	--	--	--
COCNU_05G010290	26.2882	12.8703	5.34543	--	--	--
COCNU_06G001140	27.5443	12.915	5.1704	--	--	--
COCNU_06G004130	1.2068	0.688	2.9904	--	--	--
COCNU_06G007720	5.08873	4.25517	1.3936	--	--	--
COCNU_06G009870	16.7025	17.2404	7.7381	--	--	--
COCNU_07G000180	3.646	3.46023	7.58397	--	--	--
COCNU_07G010010	8.9261	6.46113	2.97157	--	--	--
COCNU_07G011410	0.5826	0.509333	2.4064	--	--	--
COCNU_07G013830	1.7707	1.7445	0.641567	--	--	--
COCNU_07G015010	65.7183	71.411	161.882	--	--	--
COCNU_08G001330	5.10583	3.9762	2.0212	--	--	--
COCNU_08G005790	22.2713	18.8473	7.24657	--	--	--
COCNU_09G001380	3.6527	3.52277	1.48363	--	--	--
COCNU_09G002820	28.0293	34.7195	7.4503	--	--	--
COCNU_09G002830	59.9131	61.3779	13.6865	--	--	--
COCNU_10G001680	11.6058	11.384	30.3634	--	--	--
COCNU_10G004400	75.218	60.6634	23.2397	--	--	--
COCNU_10G005810	15.7109	10.537	2.9826	--	--	--
COCNU_10G005950	5.3451	3.99593	2.0797	--	--	--
COCNU_11G001820	26.6771	25.4629	7.39813	--	--	--
COCNU_11G001900	2.41587	2.35367	0.624933	--	--	--
COCNU_13G000290	2.1653	1.77683	4.6681	--	--	--
COCNU_13G000600	0.792767	0.6104	2.46627	--	--	--
COCNU_13G003840	30.2977	31.1111	12.002	--	--	--
COCNU_13G007520	1.3301	1.11077	3.71977	--	--	--
COCNU_14G002040	13.9593	8.12067	3.13317	--	--	--
COCNU_14G003020	1.81807	3.31237	0.7536	--	--	--
COCNU_14G004640	3.48167	3.2173	8.14157	--	--	--
COCNU_14G005450	293.527	170.556	73.0832	--	--	--
COCNU_14G008270	0.399767	0.308767	0.8208	--	--	--
COCNU_14G010190	19.1011	13.3028	5.6862	--	--	--
COCNU_14G010520	7.7811	8.48347	3.80307	--	--	C2H2
COCNU_14G012640	369.355	264.99	114.455	--	--	--
COCNU_15G000110	91.5781	80.5209	40.7905	--	--	--
COCNU_15G001780	715.865	647.035	349.442	--	--	--
COCNU_15G005510	1.0029	0.8697	0.310367	--	--	--
COCNU_16G004990	1.96087	3.18353	10.1894	--	--	--
COCNU_16G006170	79.3284	73.1299	36.4436	--	--	--
COCNU_16G006620	2.6391	3.28987	1.24137	--	--	Trihelix
COCNU_contig68696414G000010	15.3658	8.85097	4.43767	--	--	--
COCNU_contig69202597G000010	10.4768	9.17693	21.7486	--	--	--
COCNU_contig69428947G000010	13.6592	10.2898	4.3775	--	--	--
COCNU_contig69647704G000010	25.3541	24.4394	53.3183	--	--	--
COCNU_scaffold001753G000030	5.34233	4.52553	1.52037	--	--	--
COCNU_scaffold002991G000020	7.51113	4.17483	1.9255	--	--	--
COCNU_scaffold003326G000030	2.32137	2.02027	7.29137	--	--	--
COCNU_scaffold003431G000040	0.994033	1.20343	2.77187	--	--	--
COCNU_scaffold006864G000010	493.19	467.696	244.198	--	--	--
COCNU_scaffold006962G000050	12.7705	9.58387	4.602	--	--	--
COCNU_scaffold008869G000010	0.0812333	0.0721	0.3828	--	--	--
COCNU_scaffold027377G000010	22.1231	16.8511	8.06413	--	--	--
COCNU_scaffold034767G000010	3.64293	3.2761	0.5274	--	--	--
COCNU_scaffold063961G000030	2.04587	2.16813	4.60403	--	--	--
COCNU_scaffold071262G000010	0.713767	0.910933	0.0657333	--	--	--
novel.10208	2.07997	1.69143	7.0171	--	--	--
novel.10613	1.0526	0.506167	3.4751	--	--	--
novel.10659	88.1061	69.5796	36.726	--	--	--
novel.107	1.65993	1.2113	4.29807	--	--	--
novel.10825	1.72877	2.14387	4.68187	--	--	--
novel.11540	0	0	1.19993	--	--	--
novel.12195	2.96697	2.71243	6.19177	--	--	--
novel.12369	2.59977	2.09923	1.03207	--	--	--
novel.12392	3.54933	4.19807	1.57497	--	--	--
novel.12923	0.387733	0.457333	1.7022	--	--	--
novel.13089	1.3073	1.21797	4.30497	--	--	--
novel.13298	2.0696	2.71447	7.019	--	--	--
novel.13554	0.0986667	0.0806	0.356467	--	--	--
novel.1677	3.78067	2.45673	0.2795	--	--	--
novel.177	2.5928	1.6027	0.639667	--	--	--
novel.2235	2.0491	1.4564	0.417133	--	--	--
novel.2422	2.30687	1.911	0.856033	--	--	--
novel.2548	9.7292	9.00733	4.56963	--	--	--
novel.2578	1.70677	2.1482	5.1689	--	--	--
novel.2760	0	0.1423	3.51443	--	--	--
novel.2876	0.974867	0.7432	0.168533	--	--	--
novel.2908	1.14293	1.03197	0.4293	--	--	--
novel.30	35.3282	33.9042	17.5444	--	--	--
novel.3217	0.3539	0.324567	1.53353	--	--	--
novel.3261	2.9177	3.06133	1.0226	--	--	--
novel.332	0.740733	0.8239	1.73507	--	--	--
novel.3329	0.687333	0.721633	3.14853	--	--	--
novel.3821	7.59003	7.30237	18.7325	--	--	--
novel.4086	5.22327	5.1826	11.2556	--	--	--
novel.4093	7.02807	3.616	1.5529	--	--	--
novel.426	0.330367	0.145133	1.2527	--	--	--
novel.4470	1.70697	1.55993	0.531267	--	--	--
novel.4665	4.28053	4.80977	10.3141	--	--	--
novel.504	0.944733	1.5165	0.3664	--	--	--
novel.5074	6.4132	3.5458	1.50483	--	--	--
novel.5308	0.532133	0.5014	1.69843	--	--	--
novel.531	6.74653	6.3225	2.80473	--	--	--
novel.5695	0	0.180633	1.14333	--	--	--
novel.6382	0.7694	0.883467	2.0619	--	--	--
novel.66	0.277933	0.315433	1.19717	--	--	--
novel.728	1.6831	2.18583	0.376733	--	--	--
novel.7404	1.91377	2.0894	0.730767	--	--	--
novel.7479	0.257033	0.310367	0.0842	--	--	--
novel.7672	1.2981	2.65363	0.293867	--	--	--
novel.7744	0.428733	0.571833	1.86813	--	--	--
novel.7781	0.234167	0.300267	0.987267	--	--	--
novel.7787	4.00323	3.19963	0.4326	--	--	bHLH
novel.8025	1.47477	1.2286	0.117267	--	--	--
novel.8413	0.129533	0.0749333	0.993167	--	--	--
novel.8539	0.154433	0.3019	0.822	--	--	--
novel.8673	0.0969333	0.495533	1.4994	--	--	--
novel.8942	0.556333	0.5365	1.5414	--	--	--
novel.9228	1.2673	1.129	2.60927	--	--	--
novel.9741	2.87747	9.22293	0.456967	--	--	--
novel.9756	0.557367	0.410633	1.15393	--	--	--
