# Supplementary material for: Transcriptome sequencing of Cocos nucifera leaves in response to Rhynchophorus ferrugineus infestation
Source: Front Genet. 2023 Feb 7;14:1115392. doi: 10.3389/fgene.2023.1115392 (PMC9942928; doi:10.3389/fgene.2023.1115392)
Supplement: Supplementary file 6 [file Table5.XLSX]

## Sheet: Table S3
Supplementary Table 3: Detected Kyoto Encyclopedia of Genes and Genomes (KEGG) pathways among the in the leaf samples of Coco nucifera from different red palm weevil densities and sampling days after inoculation (DAI) used for transcriptome profiling with a threshold of P≤0.05. RPW density (CK=no RPW; A= 5 males and 7 females; C=15 males and 21 females; D=20 males and 28 females)
		5 DAI (CK_vs_C)			5 DAI (CK_vs_D)			20 DAI (CK_vs_C)			20 DAI (CK_vs_D)
KEGG_pathway	ko_id	P-value	Up	Down	P-value	Up	Down	P-value	Up	Down	P-value	Up	Down
Plant-pathogen interaction	ko04626	2.17891e-10	123	49	3.51353e-05	55	33	3.63687e-12	147	57	5.6509e-10	77	42
Phenylpropanoid biosynthesis	ko00940	1.98388e-05	40	14	5.21027e-06	28	8	2.47199e-08	49	12	0.0028448	25	7
Flavonoid biosynthesis	ko00941	0.00193072	14	15	0.000483463	16	4	1.00192e-07	16	23	3.85436e-06	10	17
Flavone and flavonol biosynthesis	ko00944	0.0647279	5	1	0.200875	3	0	0.0185937	4	3	0.106667	4	0
Isoflavonoid biosynthesis	ko00943	0.017994	9	2	0.0694311	6	1	0.0362624	10	0	0.127576	6	6
Amino sugar and nucleotide sugar metabolism	ko00520	0.00423115	32	26	0.000575637	24	14	0.000270258	44	18	0.0161991	25	7
Plant hormone signal transduction	ko04075	0.0248278	55	53	0.0278793	37	24	0.148929	54	43	0.657622	35	19
MAPK signaling pathway - plant	ko04016	0.0289531	46	28	0.426366	19	14	0.000671135	53	29	0.184407	23	20
Photosynthesis - antenna proteins	ko00196	0.790906	2	1	0.444896	2	1	0.776253	2	0	0.0948272	4	0
Porphyrin metabolism	ko00860	0.0351493	13	5	0.00284973	11	4	0.883227	5	9	0.585903	5	2
Carbon fixation in photosynthetic organisms	ko00710	0.176209	12	5	0.280966	6	1	0.508069	10	0	0.347666	7	5
Terpenoid backbone biosynthesis	ko00900	0.307939	12	5	0.19805	10	0	0.966243	8	10	0.0916427	11	2
Biosynthesis of secondary metabolites	ko01110	6.7449e-11	284	144	9.12995e-09	177	63	1.7419e-10	285	130	2.40197e-07	186	83
Metabolic pathways	ko01100	4.24247e-05	428	252	0.113079	240	100	1.67506e-05	437	228	0.0490121	273	133
ABC transporters	ko02010	0.000185969	30	3	0.00473013	18	0	0.0281039	18	7	0.076187	12	4
Nitrogen metabolism	ko00910	0.000244829	12	5	0.00904559	7	2	4.81504e-05	8	10	0.00292622	8	4
Diterpenoid biosynthesis	ko00904	0.000396242	15	4	2.40651e-05	11	4	0.000270737	13	6	1.90987e-08	16	5
Circadian rhythm - plant	ko04712	0.00216665	17	14	0.0037058	15	4	0.0773763	11	6	0.0370354	10	17
Taurine and hypotaurine metabolism	ko00430	0.00335152	4	1	N/A	N/A	N/A	0.0200311	3	1	0.163756	1	0
Cutin, suberine and wax biosynthesis	ko00073	0.00462718	12	5	0.311667	1	0	0.0736346	11	6	0.299328	6	6
alpha-Linolenic acid metabolism	ko00592	0.0091348	15	4	0.00284973	11	4	0.0502958	11	6	0.291579	8	4
Starch and sucrose metabolism	ko00500	0.0105715	39	25	0.0231902	20	16	0.00837301	43	20	0.113214	24	13
Galactose metabolism	ko00052	0.0123507	20	13	0.286857	10	0	0.087724	19	6	0.827873	8	4
Brassinosteroid biosynthesis	ko00905	0.0177927	6	4	0.012289	6	1	0.0146571	7	3	0.0280751	5	2
Ubiquinone and other terpenoid-quinone biosynthesis	ko00130	0.0200482	14	15	0.121001	7	2	0.278469	14	5	0.779593	7	5
Fructose and mannose metabolism	ko00051	0.0357031	14	15	0.568039	4	3	0.163005	18	7	0.854234	5	2
Mannose type O-glycan biosynthesis	ko00515	0.0380791	0	2	N/A	N/A	N/A	N/A	N/A	N/A	N/A	N/A	N/A
Protein processing in endoplasmic reticulum	ko04141	0.893722	10	5	0.0161195	9	32	0.930801	20	11	0.0734443	39	4
Biosynthesis of nucleotide sugars	ko01250	0.230472	19	10	0.025354	13	8	0.00619576	29	8	0.307682	13	5
Stilbenoid, diarylheptanoid and gingerol biosynthesis	ko00945	0.0544282	8	4	0.0372213	6	1	0.00123261	12	4	0.0823122	6	6
Sesquiterpenoid and triterpenoid biosynthesis	ko00909	0.411219	4	1	0.0407647	5	2	0.3807	4	3	0.333766	5	2
Linoleic acid metabolism	ko00591	0.20106	14	15	0.148258	8	3	0.337445	8	10	0.0702102	8	4
Ether lipid metabolism	ko00565	0.23596	6	4	0.490352	3	0	0.210419	6	3	0.250999	4	0
Glycerophospholipid metabolism	ko00564	0.237847	20	13	0.469605	11	4	0.310072	16	23	0.199745	14	8
Glycerolipid metabolism	ko00561	0.170542	14	15	0.460585	8	3	0.584226	13	6	0.285189	9	4
Pyruvate metabolism	ko00620	0.89135	11	1	0.827417	7	2	0.964983	11	6	0.830622	8	4
Tropane, piperidine and pyridine alkaloid biosynthesis	ko00960	0.650823	5	1	0.117398	7	2	0.355058	6	3	0.0361866	7	5
Biosynthesis of various plant secondary metabolites	ko00999	0.606297	11	1	0.590185	6	1	0.253426	17	1	0.109121	10	17
Fatty acid elongation	ko00062	0.244646	7	1	0.622323	3	0	0.00128358	9	5	0.000248042	8	4
Alanine, aspartate and glutamate metabolism	ko00250	0.087435	10	5	0.306176	5	2	0.00179518	12	4	0.633923	3	0
Glutathione metabolism	ko00480	0.294149	15	4	0.812589	7	2	0.0836147	19	6	0.153795	11	2
Steroid biosynthesis	ko00100	0.287908	7	1	0.13569	4	3	0.0885949	8	10	0.890619	3	0
Cyanoamino acid metabolism	ko00460	0.335663	6	4	0.646128	3	0	0.123308	5	9	0.0266894	6	6
Zeatin biosynthesis	ko00908	0.620104	1	0	0.759491	2	1	0.587456	1	0	0.315525	2	2
Sulfur metabolism	ko00920	0.38237	5	1	0.143147	5	2	0.476424	8	10	0.00714773	9	4
Folate biosynthesis	ko00790	0.852342	2	1	0.440318	2	1	0.66364	2	0	0.791313	1	0
Biosynthesis of amino acids	ko01230	0.460139	40	14	0.864209	19	14	0.264291	43	20	0.855904	21	8
