# Supplementary material for: Transcriptome sequencing of Cocos nucifera leaves in response to Rhynchophorus ferrugineus infestation
Source: Front Genet. 2023 Feb 7;14:1115392. doi: 10.3389/fgene.2023.1115392 (PMC9942928; doi:10.3389/fgene.2023.1115392)
Supplement: Supplementary file 7 [file Table7.XLSX]

## Sheet: Table S5
Supplementary Table 5: Major transcription factor families detected at 5 days after inoculation (DAI) CK_vs_C; 5 DAI CK_vs_D, 20 DAI CK_vs_C and 20 DAI CK_vs_D. Two red weevil (RPW) densities (C and D) relative to the CK (no RPW). (CK=no RPW; C=15 males and 21 females; D=20 males and 28 females)
TFs	ID	5DAIC	5DAID	5DAICK	FC5CK/C	FC5CK/D	log2FC(5C)	log2FC(5D)	20DAIC	20DAID	20DAICK	FC20CK/C	FC20CK/D	log2FC(20C)	log2FC(20D)	chr	start	end	strand	gene_name	gene_description	KEGG	KEGG pathway	NR	Swissprot	Tremble	KOG	GO	Pfam	TF-Family	TF-Category	TF-Classification
AP2/ERF	COCNU_05G006140	198.559	366.293	405.892	0.489192	0.902441	-1.03153	-0.148096	194.413	248.615	251.178	0.774008	0.989796	-0.36958	-0.014797	CM017876.1	41876087	41876665	+	COCNU_05G006140	--	K09286 EREBP-like factor | (RefSeq) LOW QUALITY PROTEIN: ethylene-responsive transcription factor RAP2-13 (A)	--	PREDICTED: LOW QUALITY PROTEIN: ethylene-responsive transcription factor RAP2-13 [Elaeis guineensis]	RAP24_ARATH RecName: Full=Ethylene-responsive transcription factor RAP2-4; AltName: Full=Ethylene-responsive transcription factor ERF059; AltName: Full=Protein RELATED TO APETALA2 4;	A0A6I9S9T7_ELAGV SubName: Full=ethylene-responsive transcription factor RAP2-13 {ECO:0000313|RefSeq:XP_010939626.1};	At1g78080	GO:0005634,nucleus; GO:0003677,DNA binding; GO:0003700,DNA-binding transcription factor activity; GO:0043565,sequence-specific DNA binding; GO:0000976,transcription regulatory region sequence-specific DNA binding; GO:0071472,cellular response to salt stress; GO:0009736,cytokinin-activated signaling pathway; GO:0009873,ethylene-activated signaling pathway; GO:0045595,regulation of cell differentia…	PF00847.20:AP2 domain	AP2/ERF-ERF	TF	AP2/ERF->AP2/ERF-ERF
AP2/ERF	COCNU_05G008070	21.98	83.875	137.833	0.159469	0.608526	-2.64866	-0.716608	13.2251	19.3211	61.5503	0.214867	0.313908	-2.21848	-1.67159	CM017876.1	50026182	50029033	+	COCNU_05G008070	--	K09286 EREBP-like factor | (RefSeq) ethylene-responsive transcription factor 1-like (A)	--	PREDICTED: ethylene-responsive transcription factor 1-like [Elaeis guineensis]	ERF1_ORYSJ RecName: Full=Ethylene-responsive transcription factor 1; AltName: Full=Ethylene-responsive element-binding factor 1; Short=EREBP-1; Short=OsEREBP1;	A0A6J0PQP5_ELAGV SubName: Full=ethylene-responsive transcription factor 1 {ECO:0000313|RefSeq:XP_010937273.1, ECO:0000313|RefSeq:XP_019710118.1};	At1g53910	GO:0005634,nucleus; GO:0003677,DNA binding; GO:0003700,DNA-binding transcription factor activity; GO:0006952,defense response; GO:0003674,molecular_function; GO:0003676,nucleic acid binding; GO:0005488,binding; GO:0097159,organic cyclic compound binding; GO:1901363,heterocyclic compound binding; GO:0140110,transcription regulator activity; GO:0006950,response to stress; GO:0008150,biological_proc…	PF00847.20:AP2 domain	AP2/ERF-ERF	TF	AP2/ERF->AP2/ERF-ERF
AP2/ERF	COCNU_14G002720	1.2482	0.624133	1.9033	0.655808	0.327922	-0.608654	-1.60858	0.798567	0.776833	1.34927	0.591852	0.575745	-0.756691	-0.796498	CM017885.1	6821952	6823409	+	COCNU_14G002720	--	K09286 EREBP-like factor | (RefSeq) ethylene-responsive transcription factor TINY-like (A)	--	PREDICTED: ethylene-responsive transcription factor TINY-like [Phoenix dactylifera]	DREB3_ARATH RecName: Full=Dehydration-responsive element-binding protein 3; AltName: Full=Protein TINY 2;	A0A6I9QND4_ELAGV SubName: Full=ethylene-responsive transcription factor TINY {ECO:0000313|RefSeq:XP_010910974.1};	At5g11590	GO:0005634,nucleus; GO:0003700,DNA-binding transcription factor activity; GO:0043565,sequence-specific DNA binding; GO:0009873,ethylene-activated signaling pathway; GO:0045893,positive regulation of transcription, DNA-templated; GO:0003674,molecular_function; GO:0140110,transcription regulator activity; GO:0003676,nucleic acid binding; GO:0003677,DNA binding; GO:0005488,binding; GO:0097159,organi…	PF00847.20:AP2 domain	AP2/ERF-ERF	TF	AP2/ERF->AP2/ERF-ERF
AP2/ERF	COCNU_scaffold020996G000010	0.2243	0.3733	0.741367	0.302549	0.50353	-1.72476	-0.989852	0.103367	0.494567	0.692633	0.149237	0.714038	-2.74432	-0.485927	VOII01014262.1	12478	13573	-	COCNU_scaffold020996G000010	--	K09286 EREBP-like factor | (RefSeq) ethylene-responsive transcription factor RAP2-13-like (A)	--	PREDICTED: ethylene-responsive transcription factor ERF061 [Elaeis guineensis]	ERF61_ARATH RecName: Full=Ethylene-responsive transcription factor ERF061;	A0A6I9RE75_ELAGV SubName: Full=ethylene-responsive transcription factor ERF061 {ECO:0000313|RefSeq:XP_010924856.1};	At1g64380	GO:0005634,nucleus; GO:0003677,DNA binding; GO:0003700,DNA-binding transcription factor activity; GO:0009873,ethylene-activated signaling pathway; GO:0010200,response to chitin; GO:0003674,molecular_function; GO:0003676,nucleic acid binding; GO:0005488,binding; GO:0097159,organic cyclic compound binding; GO:1901363,heterocyclic compound binding; GO:0140110,transcription regulator activity; GO:000…	PF00847.20:AP2 domain	AP2/ERF-ERF	TF	AP2/ERF->AP2/ERF-ERF
AP2/ERF	COCNU_08G004820	0.328067	0.378067	1.48827	0.220435	0.254032	-2.18157	-1.97692	0.3	0.364633	2.29167	0.130909	0.159113	-2.93336	-2.65188	CM017879.1	37534800	37537452	+	COCNU_08G004820	--	K09284 AP2-like factor, euAP2 lineage | (RefSeq) floral homeotic protein APETALA 2-like isoform X1 (A)	--	PREDICTED: floral homeotic protein APETALA 2-like isoform X2 [Elaeis guineensis]	AP2_ARATH RecName: Full=Floral homeotic protein APETALA 2 {ECO:0000303|PubMed:7919989};	A0A6I9RT04_ELAGV SubName: Full=floral homeotic protein APETALA 2 isoform X4 {ECO:0000313|RefSeq:XP_010932035.1};	At4g36920	GO:0005634,nucleus; GO:0003700,DNA-binding transcription factor activity; GO:0000976,transcription regulatory region sequence-specific DNA binding; GO:0030154,cell differentiation; GO:0009908,flower development; GO:0010073,meristem maintenance; GO:0048481,plant ovule development; GO:0048316,seed development; GO:0010093,specification of floral organ identity; GO:0003674,molecular_function; GO:0140…	PF00847.20:AP2 domain	AP2/ERF-AP2	TF	AP2/ERF->AP2/ERF-AP2
AP2/ERF	COCNU_02G002100	1.0933	0.809567	0.6467	1.69058	1.25184	0.757521	0.324053	0.812233	0.1223	0.610767	1.32986	0.20024	0.411273	-2.3202	CM017873.1	6372903	6373589	-	COCNU_02G002100	--	K09286 EREBP-like factor | (RefSeq) dehydration-responsive element-binding protein 3 (A)	--	PREDICTED: dehydration-responsive element-binding protein 3 [Phoenix dactylifera]	DREB3_ARATH RecName: Full=Dehydration-responsive element-binding protein 3; AltName: Full=Protein TINY 2;	A0A6I9QUA3_ELAGV SubName: Full=dehydration-responsive element-binding protein 3 {ECO:0000313|RefSeq:XP_010915419.1};	At5g11590	GO:0005634,nucleus; GO:0003700,DNA-binding transcription factor activity; GO:0043565,sequence-specific DNA binding; GO:0009873,ethylene-activated signaling pathway; GO:0045893,positive regulation of transcription, DNA-templated; GO:0003674,molecular_function; GO:0140110,transcription regulator activity; GO:0003676,nucleic acid binding; GO:0003677,DNA binding; GO:0005488,binding; GO:0097159,organi…	PF00847.20:AP2 domain	AP2/ERF-ERF	TF	AP2/ERF->AP2/ERF-ERF
AP2/ERF	COCNU_03G011300	1.4819	1.15513	0.9789	1.51384	1.18003	0.598215	0.238826	1.17197	0.977467	1.2478	0.939226	0.783352	-0.0904552	-0.352267	CM017874.1	66074337	66108374	-	COCNU_03G011300	--	K00703 starch synthase [EC:2.4.1.21] | (RefSeq) soluble starch synthase 1, chloroplastic/amyloplastic isoform X1 (A)	ko00500: Starch and sucrose metabolism; ko01100: Metabolic pathways; ko01110: Biosynthesis of secondary metabolites	PREDICTED: soluble starch synthase 1, chloroplastic/amyloplastic isoform X1 [Elaeis guineensis]	SSY1_ORYSJ RecName: Full=Soluble starch synthase 1, chloroplastic/amyloplastic {ECO:0000305}; EC=2.4.1.21 {ECO:0000305}; AltName: Full=Starch synthase I {ECO:0000303|PubMed:20018713}; Flags: Precursor;	A0A6I9QVU7_ELAGV RecName: Full=Starch synthase, chloroplastic/amyloplastic {ECO:0000256|RuleBase:RU361232}; EC=2.4.1.- {ECO:0000256|RuleBase:RU361232};	At5g24300	GO:0009501,amyloplast; GO:0009507,chloroplast; GO:0009570,chloroplast stroma; GO:0033201,alpha-1,4-glucan synthase activity; GO:0004373,glycogen (starch) synthase activity; GO:0009011,starch synthase activity; GO:0010021,amylopectin biosynthetic process; GO:0009960,endosperm development; GO:0019252,starch biosynthetic process; GO:0003674,molecular_function; GO:0003824,catalytic activity; GO:00167…	PF08323.11:Starch synthase catalytic domain	AP2/ERF-ERF	TF	AP2/ERF->AP2/ERF-ERF
AP2/ERF	COCNU_03G014290	1.41003	1.24297	0.756067	1.86496	1.64399	0.899144	0.717202	1.48307	1.18733	0.846433	1.75214	1.40275	0.809115	0.488257	CM017874.1	73862002	73862688	+	COCNU_03G014290	--	K09286 EREBP-like factor | (RefSeq) dehydration-responsive element-binding protein 3-like (A)	--	PREDICTED: dehydration-responsive element-binding protein 3-like [Elaeis guineensis]	DREB3_ARATH RecName: Full=Dehydration-responsive element-binding protein 3; AltName: Full=Protein TINY 2;	A0A6I9QUA3_ELAGV SubName: Full=dehydration-responsive element-binding protein 3 {ECO:0000313|RefSeq:XP_010915419.1};	At5g11590	GO:0005634,nucleus; GO:0003700,DNA-binding transcription factor activity; GO:0043565,sequence-specific DNA binding; GO:0009873,ethylene-activated signaling pathway; GO:0045893,positive regulation of transcription, DNA-templated; GO:0003674,molecular_function; GO:0140110,transcription regulator activity; GO:0003676,nucleic acid binding; GO:0003677,DNA binding; GO:0005488,binding; GO:0097159,organi…	PF00847.20:AP2 domain	AP2/ERF-ERF	TF	AP2/ERF->AP2/ERF-ERF
AP2/ERF	COCNU_07G012650	13.86	12.1768	7.26787	1.90703	1.67543	0.931327	0.744535	12.3875	18.7848	14.8976	0.831512	1.26093	-0.266192	0.334486	CM017878.1	43361846	43363807	+	COCNU_07G012650	--	K09286 EREBP-like factor | (RefSeq) ethylene-responsive transcription factor ERF054 (A)	--	PREDICTED: ethylene-responsive transcription factor RAP2-4 [Elaeis guineensis]	ERF53_ARATH RecName: Full=Ethylene-responsive transcription factor ERF053 {ECO:0000305}; Short=AtERF53 {ECO:0000303|PubMed:22095047};	M0SS69_MUSAM RecName: Full=AP2/ERF domain-containing protein {ECO:0000259|PROSITE:PS51032};	At2g20880	GO:0005737,cytoplasm; GO:0005634,nucleus; GO:0003700,DNA-binding transcription factor activity; GO:0043565,sequence-specific DNA binding; GO:0000976,transcription regulatory region sequence-specific DNA binding; GO:0009873,ethylene-activated signaling pathway; GO:1900036,positive regulation of cellular response to heat; GO:0045893,positive regulation of transcription, DNA-templated; GO:2000070,re…	PF00847.20:AP2 domain	AP2/ERF-ERF	TF	AP2/ERF->AP2/ERF-ERF
AP2/ERF	COCNU_08G005040	12.9876	10.8868	10.2224	1.2705	1.06499	0.345396	0.0908413	15.4549	8.87937	6.77347	2.28168	1.3109	1.1901	0.390562	CM017879.1	38439727	38440200	-	COCNU_08G005040	--	K09286 EREBP-like factor | (RefSeq) ethylene-responsive transcription factor ERF011-like isoform X1 (A)	--	PREDICTED: ethylene-responsive transcription factor ERF011-like isoform X2 [Elaeis guineensis]	ERF10_ARATH RecName: Full=Ethylene-responsive transcription factor ERF010;	A0A6I9S207_ELAGV SubName: Full=ethylene-responsive transcription factor ERF011 isoform X1 {ECO:0000313|RefSeq:XP_010932041.1, ECO:0000313|RefSeq:XP_019708843.1};	At5g67190	GO:0005634,nucleus; GO:0003700,DNA-binding transcription factor activity; GO:0000976,transcription regulatory region sequence-specific DNA binding; GO:0009873,ethylene-activated signaling pathway; GO:0003674,molecular_function; GO:0140110,transcription regulator activity; GO:0001067,regulatory region nucleic acid binding; GO:0003676,nucleic acid binding; GO:0003677,DNA binding; GO:0003690,double-…	PF00847.20:AP2 domain	AP2/ERF-ERF	TF	AP2/ERF->AP2/ERF-ERF
AP2/ERF	COCNU_09G002370	0.867433	0.453233	0.411133	2.10986	1.1024	1.07715	0.140648	1.7384	1.44247	0.7742	2.24541	1.86317	1.16698	0.89776	CM017880.1	36885514	36886248	+	COCNU_09G002370	--	K09286 EREBP-like factor | (RefSeq) ethylene-responsive transcription factor 1A-like (A)	--	PREDICTED: ethylene-responsive transcription factor 1A-like [Elaeis guineensis]	EF100_ARATH RecName: Full=Ethylene-responsive transcription factor 1A; Short=AtERF1A; AltName: Full=Ethylene-responsive element-binding factor 1A; Short=EREBP-1A;	A0A6I9RZS8_ELAGV SubName: Full=ethylene-responsive transcription factor 1A {ECO:0000313|RefSeq:XP_010934650.1};	At4g17500	GO:0005634,nucleus; GO:0003700,DNA-binding transcription factor activity; GO:0000976,transcription regulatory region sequence-specific DNA binding; GO:0051301,cell division; GO:0006952,defense response; GO:0009873,ethylene-activated signaling pathway; GO:0010087,phloem or xylem histogenesis; GO:0010200,response to chitin; GO:0009624,response to nematode; GO:0003674,molecular_function; GO:0140110,…	PF00847.20:AP2 domain	AP2/ERF-ERF	TF	AP2/ERF->AP2/ERF-ERF
AP2/ERF	COCNU_14G004120	36.0457	26.2559	13.8781	2.59731	1.89189	1.37702	0.91983	59.7052	44.9428	8.16387	7.31335	5.50509	2.87053	2.46077	CM017885.1	10092004	10092546	-	COCNU_14G004120	--	K13433 pathogenesis-related genes transcriptional activator PTI5 | (RefSeq) pathogenesis-related genes transcriptional activator PTI5-like (A)	ko04626: Plant-pathogen interaction	PREDICTED: LOW QUALITY PROTEIN: pathogenesis-related genes transcriptional activator PTI5-like [Phoenix dactylifera]	PTI5_SOLLC RecName: Full=Pathogenesis-related genes transcriptional activator PTI5; AltName: Full=PTO-interacting protein 5;	A0A6I9RJX7_ELAGV SubName: Full=pathogenesis-related genes transcriptional activator PTI5 {ECO:0000313|RefSeq:XP_010924385.1};	At4g17500	GO:0005634,nucleus; GO:0003677,DNA binding; GO:0003700,DNA-binding transcription factor activity; GO:0006952,defense response; GO:0003674,molecular_function; GO:0003676,nucleic acid binding; GO:0005488,binding; GO:0097159,organic cyclic compound binding; GO:1901363,heterocyclic compound binding; GO:0140110,transcription regulator activity; GO:0006950,response to stress; GO:0008150,biological_proc…	PF00847.20:AP2 domain	AP2/ERF-ERF	TF	AP2/ERF->AP2/ERF-ERF
AP2/ERF	COCNU_14G008420	11.9393	14.3491	10.677	1.11823	1.34393	0.161212	0.426458	12.1065	18.3108	13.4385	0.900879	1.36257	-0.150594	0.446325	CM017885.1	34917603	34918880	-	COCNU_14G008420	--	K09286 EREBP-like factor | (RefSeq) ethylene-responsive transcription factor 4-like (A)	--	PREDICTED: ethylene-responsive transcription factor 4-like [Elaeis guineensis]	ERF78_ARATH RecName: Full=Ethylene-responsive transcription factor 4; Short=AtERF4; AltName: Full=Ethylene-responsive element-binding factor 4; Short=EREBP-4; AltName: Full=Protein RELATED TO APETALA2 5;	A0A6I9QJT4_ELAGV SubName: Full=ethylene-responsive transcription factor 4 {ECO:0000313|RefSeq:XP_010909715.1};	At3g15210	GO:0016604,nuclear body; GO:0005634,nucleus; GO:0003700,DNA-binding transcription factor activity; GO:0000976,transcription regulatory region sequence-specific DNA binding; GO:0071456,cellular response to hypoxia; GO:0009873,ethylene-activated signaling pathway; GO:0009864,induced systemic resistance, jasmonic acid mediated signaling pathway; GO:0010105,negative regulation of ethylene-activated s…	PF00847.20:AP2 domain	AP2/ERF-ERF	TF	AP2/ERF->AP2/ERF-ERF
AP2/ERF	COCNU_15G001890	0.1231	0.0991667	0.0123333	9.98108	8.04054	3.3192	3.00729	0.0337667	0.0212333	0.0246667	1.36892	0.860811	0.453037	-0.216232	CM017886.1	4192274	4194617	-	COCNU_15G001890	--	K12900 serine/arginine-rich splicing factor 10 | (RefSeq) serine/arginine-rich SC35-like splicing factor SCL30A (A)	ko03040: Spliceosome	PREDICTED: ethylene-responsive transcription factor ABR1 [Elaeis guineensis]	EF110_ARATH RecName: Full=Ethylene-responsive transcription factor ERF110;	A0A6I9RRL6_ELAGV SubName: Full=ethylene-responsive transcription factor ABR1 {ECO:0000313|RefSeq:XP_010930947.1};	At5g50080	GO:0005634,nucleus; GO:0003677,DNA binding; GO:0003700,DNA-binding transcription factor activity; GO:0009873,ethylene-activated signaling pathway; GO:0045893,positive regulation of transcription, DNA-templated; GO:0048510,regulation of timing of transition from vegetative to reproductive phase; GO:0003674,molecular_function; GO:0003676,nucleic acid binding; GO:0005488,binding; GO:0097159,organic …	PF00847.20:AP2 domain	AP2/ERF-ERF	TF	AP2/ERF->AP2/ERF-ERF
AP2/ERF	COCNU_scaffold001198G000150	0.322567	0.234067	0.0377	8.55615	6.20866	3.09696	2.63428	1.25883	0.7999	0.0758333	16.6	10.5481	4.05311	3.39892	VOII01001041.1	460052	460561	+	COCNU_scaffold001198G000150	--	K09287 RAV-like factor | (RefSeq) AP2/ERF and B3 domain-containing transcription repressor RAV2-like (A)	--	PREDICTED: LOW QUALITY PROTEIN: AP2/ERF and B3 domain-containing transcription repressor RAV2-like [Elaeis guineensis]	RAV2_ARATH RecName: Full=AP2/ERF and B3 domain-containing transcription repressor RAV2; AltName: Full=Ethylene-responsive transcription factor RAV2; AltName: Full=Protein RELATED TO ABI3/VP1 2; AltName: Full=Protein RELATED TO APETALA2 8; AltName: Full=Protein TEMPRANILLO 2;	A0A6I9RJA5_ELAGV SubName: Full=LOW QUALITY PROTEIN: AP2/ERF and B3 domain-containing transcription repressor RAV2-like {ECO:0000313|RefSeq:XP_010924129.2};	At1g68840	GO:0005634,nucleus; GO:0003700,DNA-binding transcription factor activity; GO:0000976,transcription regulatory region sequence-specific DNA binding; GO:0071456,cellular response to hypoxia; GO:0009873,ethylene-activated signaling pathway; GO:0045892,negative regulation of transcription, DNA-templated; GO:0003674,molecular_function; GO:0140110,transcription regulator activity; GO:0001067,regulatory…	PF00847.20:AP2 domain	AP2/ERF-ERF	TF	AP2/ERF->AP2/ERF-ERF
AP2/ERF	COCNU_scaffold001336G000100	2.16853	1.53087	1.4202	1.52692	1.07792	0.610626	0.108255	5.51137	2.4164	3.0274	1.8205	0.798177	0.864331	-0.32522	VOII01001157.1	122538	122933	+	COCNU_scaffold001336G000100	--	K09286 EREBP-like factor | (RefSeq) ethylene-responsive transcription factor RAP2-10-like (A)	--	PREDICTED: ethylene-responsive transcription factor ERF020 [Elaeis guineensis]	ERF19_ARATH RecName: Full=Ethylene-responsive transcription factor ERF019;	A0A6I9RPY2_ELAGV SubName: Full=ethylene-responsive transcription factor ERF020 {ECO:0000313|RefSeq:XP_010930475.1};	At1g22810	GO:0005737,cytoplasm; GO:0005634,nucleus; GO:0003700,DNA-binding transcription factor activity; GO:0000976,transcription regulatory region sequence-specific DNA binding; GO:0042631,cellular response to water deprivation; GO:0009873,ethylene-activated signaling pathway; GO:0009620,response to fungus; GO:0003674,molecular_function; GO:0140110,transcription regulator activity; GO:0001067,regulatory …	PF00847.20:AP2 domain	AP2/ERF-ERF	TF	AP2/ERF->AP2/ERF-ERF
AP2/ERF	COCNU_04G014590	174.029	123.615	119.052	1.46178	1.03833	0.54773	0.0542598	211.52	121.928	180.04	1.17485	0.677228	0.232478	-0.562286	CM017875.1	63253141	63258366	+	COCNU_04G014590	--	K09284 AP2-like factor, euAP2 lineage | (RefSeq) ethylene-responsive transcription factor RAP2-7 isoform X1 (A)	--	PREDICTED: ethylene-responsive transcription factor RAP2-7 isoform X1 [Elaeis guineensis]	AP21_ORYSJ RecName: Full=APETALA2-like protein 1 {ECO:0000303|PubMed:28066457}; AltName: Full=APETALA2-like protein 23 {ECO:0000303|Ref.1}; AltName: Full=Protein RICE STARCH REGULATOR 1 {ECO:0000303|PubMed:20713616}; AltName: Full=Protein TARGET OF EAT 1 {ECO:0000303|PubMed:26631749}; Short=OsTOE1 {ECO:0000303|PubMed:26631749};	A0A6I9R5E2_ELAGV SubName: Full=APETALA2-like protein 1 isoform X1 {ECO:0000313|RefSeq:XP_010920948.1};	At2g28550	GO:0005634,nucleus; GO:0003677,DNA binding; GO:0003700,DNA-binding transcription factor activity; GO:0045892,negative regulation of transcription, DNA-templated; GO:2000014,regulation of endosperm development; GO:0009909,regulation of flower development; GO:0080050,regulation of seed development; GO:0010581,regulation of starch biosynthetic process; GO:0003674,molecular_function; GO:0003676,nucle…	PF00847.20:AP2 domain	AP2/ERF-AP2	TF	AP2/ERF->AP2/ERF-AP2
AP2/ERF	COCNU_16G007040	102.224	87.2534	62.19	1.64374	1.40301	0.716984	0.488529	114.387	68.1294	69.0517	1.65654	0.986643	0.728173	-0.0194001	CM017887.1	34097028	34102459	+	COCNU_16G007040	--	K09284 AP2-like factor, euAP2 lineage | (RefSeq) AP2-like ethylene-responsive transcription factor TOE3 isoform X1 (A)	--	PREDICTED: AP2-like ethylene-responsive transcription factor TOE3 isoform X1 [Elaeis guineensis]	AP21_ORYSJ RecName: Full=APETALA2-like protein 1 {ECO:0000303|PubMed:28066457}; AltName: Full=APETALA2-like protein 23 {ECO:0000303|Ref.1}; AltName: Full=Protein RICE STARCH REGULATOR 1 {ECO:0000303|PubMed:20713616}; AltName: Full=Protein TARGET OF EAT 1 {ECO:0000303|PubMed:26631749}; Short=OsTOE1 {ECO:0000303|PubMed:26631749};	A0A6I9QDA5_ELAGV SubName: Full=APETALA2-like protein 1 isoform X1 {ECO:0000313|RefSeq:XP_010907513.1};	At2g28550	GO:0005634,nucleus; GO:0003677,DNA binding; GO:0003700,DNA-binding transcription factor activity; GO:0045892,negative regulation of transcription, DNA-templated; GO:2000014,regulation of endosperm development; GO:0009909,regulation of flower development; GO:0080050,regulation of seed development; GO:0010581,regulation of starch biosynthetic process; GO:0003674,molecular_function; GO:0003676,nucle…	PF00847.20:AP2 domain	AP2/ERF-AP2	TF	AP2/ERF->AP2/ERF-AP2
AP2/ERF	COCNU_contig69321237G000010	2.34127	1.20997	0.4688	4.99417	2.58099	2.32024	1.36792	6.67287	4.36603	1.92263	3.47069	2.27086	1.79522	1.18324	VOII01107724.1	661	1767	-	COCNU_contig69321237G000010	--	K09287 RAV-like factor | (RefSeq) AP2/ERF and B3 domain-containing transcription repressor RAV2-like (A)	--	PREDICTED: LOW QUALITY PROTEIN: AP2/ERF and B3 domain-containing transcription repressor RAV2-like [Elaeis guineensis]	RAV2_ARATH RecName: Full=AP2/ERF and B3 domain-containing transcription repressor RAV2; AltName: Full=Ethylene-responsive transcription factor RAV2; AltName: Full=Protein RELATED TO ABI3/VP1 2; AltName: Full=Protein RELATED TO APETALA2 8; AltName: Full=Protein TEMPRANILLO 2;	A0A6I9RJA5_ELAGV SubName: Full=LOW QUALITY PROTEIN: AP2/ERF and B3 domain-containing transcription repressor RAV2-like {ECO:0000313|RefSeq:XP_010924129.2};	At1g68840	GO:0005634,nucleus; GO:0003700,DNA-binding transcription factor activity; GO:0000976,transcription regulatory region sequence-specific DNA binding; GO:0071456,cellular response to hypoxia; GO:0009873,ethylene-activated signaling pathway; GO:0045892,negative regulation of transcription, DNA-templated; GO:0003674,molecular_function; GO:0140110,transcription regulator activity; GO:0001067,regulatory…	PF02362.21:B3 DNA binding domain	AP2/ERF-RAV	TF	AP2/ERF->AP2/ERF-RAV
AP2/ERF	COCNU_01G010470	98.5569	52.3973	42.3673	2.32625	1.23674	1.21801	0.30654	155.854	94.9312	58.7945	2.65082	1.61463	1.40644	0.691202	CM017872.1	28886458	28886931	-	COCNU_01G010470	--	K09286 EREBP-like factor | (RefSeq) ethylene-responsive transcription factor ERF011-like (A)	--	PREDICTED: ethylene-responsive transcription factor ERF011-like [Phoenix dactylifera]	RAP21_ARATH RecName: Full=Ethylene-responsive transcription factor RAP2-1; AltName: Full=Protein RELATED TO APETALA2 1;	A0A6I9QBP3_ELAGV SubName: Full=ethylene-responsive transcription factor ERF011 {ECO:0000313|RefSeq:XP_010906563.1};	At1g46768	GO:0005634,nucleus; GO:0003677,DNA binding; GO:0003700,DNA-binding transcription factor activity; GO:0009873,ethylene-activated signaling pathway; GO:0045893,positive regulation of transcription, DNA-templated; GO:0009409,response to cold; GO:0009414,response to water deprivation; GO:0003674,molecular_function; GO:0003676,nucleic acid binding; GO:0005488,binding; GO:0097159,organic cyclic compoun…	PF00847.20:AP2 domain	AP2/ERF-ERF	TF	AP2/ERF->AP2/ERF-ERF
bHLH	COCNU_scaffold000339G000060	21.3042	22.5807	19.5635	1.08898	1.15423	0.122978	0.206926	24.9772	20.4316	17.4416	1.43205	1.17143	0.518079	0.228267	VOII01000302.1	168519	172671	-	COCNU_scaffold000339G000060	--	K12126 phytochrome-interacting factor 3 | (RefSeq) transcription factor PIF3-like (A)	ko04075: Plant hormone signal transduction; ko04712: Circadian rhythm - plant	PREDICTED: transcription factor bHLH130 [Elaeis guineensis]	BH130_ARATH RecName: Full=Transcription factor bHLH130; AltName: Full=Basic helix-loop-helix protein 130; Short=AtbHLH130; Short=bHLH 130; AltName: Full=Transcription factor EN 69; AltName: Full=bHLH transcription factor bHLH130;	A0A6I9RUJ6_ELAGV SubName: Full=transcription factor bHLH130 {ECO:0000313|RefSeq:XP_010928471.1};	At2g42280	GO:0005634,nucleus; GO:0003700,DNA-binding transcription factor activity; GO:0000981,DNA-binding transcription factor activity, RNA polymerase II-specific; GO:0046983,protein dimerization activity; GO:0000978,RNA polymerase II cis-regulatory region sequence-specific DNA binding; GO:0048573,photoperiodism, flowering; GO:0006357,regulation of transcription by RNA polymerase II; GO:0006355,regulatio…	PF00010.26:Helix-loop-helix DNA-binding domain	bHLH	TF	bHLH
bHLH	COCNU_scaffold025043G000020	5.99697	3.5797	6.68423	0.897181	0.535544	-0.156529	-0.900923	3.36117	3.56447	5.91343	0.568395	0.602774	-0.815034	-0.73031	VOII01016416.1	25653	27514	+	COCNU_scaffold025043G000020	--	K18878 BHLH transcription factor Upa20 | (RefSeq) Upa20; transcription factor bHLH137-like (A)	ko04626: Plant-pathogen interaction	PREDICTED: transcription factor bHLH74-like isoform X2 [Elaeis guineensis]	BH074_ARATH RecName: Full=Transcription factor bHLH74; AltName: Full=Basic helix-loop-helix protein 74; Short=AtbHLH74; Short=bHLH 74; AltName: Full=Protein ACTIVATOR FOR CELL ELONGATION 2; AltName: Full=Transcription factor EN 90; AltName: Full=bHLH transcription factor bHLH074;	A0A6I9SGZ6_ELAGV SubName: Full=transcription factor bHLH74 isoform X2 {ECO:0000313|RefSeq:XP_010943594.1};	At1g10120	GO:0005634,nucleus; GO:0003700,DNA-binding transcription factor activity; GO:0046983,protein dimerization activity; GO:0000976,transcription regulatory region sequence-specific DNA binding; GO:0040008,regulation of growth; GO:0006355,regulation of transcription, DNA-templated; GO:0009637,response to blue light; GO:0003674,molecular_function; GO:0140110,transcription regulator activity; GO:0005488…	PF00010.26:Helix-loop-helix DNA-binding domain	bHLH	TF	bHLH
bHLH	COCNU_scaffold028350G000010	1.96427	1.99753	3.01587	0.651311	0.662341	-0.618582	-0.594353	1.9735	2.111	4.8721	0.405061	0.433283	-1.30379	-1.20662	VOII01018139.1	54975	77517	-	COCNU_scaffold028350G000010	--	K13422 transcription factor MYC2 | (RefSeq) transcription factor MYC2-like (A)	ko04016: MAPK signaling pathway - plant; ko04075: Plant hormone signal transduction	PREDICTED: basic helix-loop-helix protein A isoform X1 [Elaeis guineensis]	BHLHW_PEA RecName: Full=Basic helix-loop-helix protein A;	A0A6I9QCQ5_ELAGV SubName: Full=basic helix-loop-helix protein A isoform X1 {ECO:0000313|RefSeq:XP_010906881.1};	At4g09820	GO:0005634,nucleus; GO:0046983,protein dimerization activity; GO:0009813,flavonoid biosynthetic process; GO:0003674,molecular_function; GO:0005488,binding; GO:0005515,protein binding; GO:0008150,biological_process; GO:0008152,metabolic process; GO:0009058,biosynthetic process; GO:0009812,flavonoid metabolic process; GO:0071704,organic substance metabolic process; GO:1901576,organic substance bios…	PF14215.6:bHLH-MYC and R2R3-MYB transcription factors N-terminal	bHLH	TF	bHLH
bHLH	novel.7787	2.48137	0.8622	0.7003	3.54329	1.23119	1.82509	0.300049	4.00323	3.19963	0.4326	9.25389	7.39629	3.21006	2.8868	VOII01004892.1	1971	2692	.	--	--	--	--	PREDICTED: transcription factor bHLH51-like [Elaeis guineensis]	--	A0A6I9QH50_ELAGV SubName: Full=transcription factor bHLH51 {ECO:0000313|RefSeq:XP_010908560.1};	--	GO:0046983,protein dimerization activity; GO:0003674,molecular_function; GO:0005488,binding; GO:0005515,protein binding	PF00010.26:Helix-loop-helix DNA-binding domain	bHLH	TF	bHLH
MYB	COCNU_03G003930	37.398	23.4826	11.5046	3.25071	2.04116	1.70075	1.02939	40.3738	24.985	7.8344	5.1534	3.18914	2.36553	1.67317	CM017874.1	42025622	42026879	+	COCNU_03G003930	--	K09422 transcription factor MYB, plant | (RefSeq) myb-related protein 308-like (A)	--	PREDICTED: myb-related protein 308-like [Elaeis guineensis]	MYB2_CROXC RecName: Full=Transcription factor MYB1 {ECO:0000305}; AltName: Full=Myb-related protein 1 {ECO:0000303|PubMed:31004005}; Short=CcMYB2 {ECO:0000303|PubMed:31004005};	A0A6I9QYL2_ELAGV SubName: Full=myb-related protein 308-like {ECO:0000313|RefSeq:XP_010917231.1};	At3g13540	GO:0005634,nucleus; GO:0003677,DNA binding; GO:0009813,flavonoid biosynthetic process; GO:0003674,molecular_function; GO:0003676,nucleic acid binding; GO:0005488,binding; GO:0097159,organic cyclic compound binding; GO:1901363,heterocyclic compound binding; GO:0008150,biological_process; GO:0008152,metabolic process; GO:0009058,biosynthetic process; GO:0009812,flavonoid metabolic process; GO:00717…	PF00249.31:Myb-like DNA-binding domain	MYB	TF	MYB->MYB
MYB	COCNU_08G009590	6.44053	0.937967	0.279833	23.0156	3.35188	4.52454	1.74497	11.7848	3.05033	1.2424	9.48554	2.45519	3.24573	1.29584	CM017879.1	52716148	52720117	+	COCNU_08G009590	--	K12133 MYB-related transcription factor LHY | (RefSeq) uncharacterized protein LOC112280611 (A)	ko04712: Circadian rhythm - plant	PREDICTED: protein CCA1-like [Elaeis guineensis]	RVE1_ARATH RecName: Full=Protein REVEILLE 1;	A0A6I9SB10_ELAGV SubName: Full=protein CCA1 {ECO:0000313|RefSeq:XP_010940231.1};	At5g17300	GO:0005634,nucleus; GO:0003677,DNA binding; GO:0003700,DNA-binding transcription factor activity; GO:0009734,auxin-activated signaling pathway; GO:0007623,circadian rhythm; GO:0010600,regulation of auxin biosynthetic process; GO:0006355,regulation of transcription, DNA-templated; GO:0003674,molecular_function; GO:0003676,nucleic acid binding; GO:0005488,binding; GO:0097159,organic cyclic compound…	PF00249.31:Myb-like DNA-binding domain	MYB-related	TF	MYB->MYB-related
MYB	COCNU_06G004870	74.0866	69.3654	22.143	3.34582	3.1326	1.74236	1.64736	99.1552	97.3697	48.0593	2.06318	2.02603	1.04487	1.01866	CM017877.1	13108216	13110563	+	COCNU_06G004870	--	K17613 calcineurin-binding protein cabin-1 | (RefSeq) hypothetical protein (A)	--	PREDICTED: transcription factor MYB1R1 [Elaeis guineensis]	MYBS3_ORYSJ RecName: Full=Transcription factor MYBS3 {ECO:0000303|PubMed:12172034}; AltName: Full=Myb-related protein S3 {ECO:0000303|PubMed:12172034}; Short=OsMYBS3 {ECO:0000303|PubMed:12172034};	A0A6I9R0W9_ELAGV SubName: Full=transcription factor MYBS3 {ECO:0000313|RefSeq:XP_010918640.1};	At5g56840	GO:0005634,nucleus; GO:0003700,DNA-binding transcription factor activity; GO:0046872,metal ion binding; GO:0000976,transcription regulatory region sequence-specific DNA binding; GO:0010252,auxin homeostasis; GO:0048527,lateral root development; GO:0010150,leaf senescence; GO:2000469,negative regulation of peroxidase activity; GO:0000122,negative regulation of transcription by RNA polymerase II; G…	PF00249.31:Myb-like DNA-binding domain	MYB-related	TF	MYB->MYB-related
MYB	COCNU_02G006020	0.419567	0.871733	0.243967	1.71977	3.57317	0.782216	1.8372	0.368067	0.430367	0.292267	1.25935	1.47251	0.332682	0.558281	CM017873.1	17249457	17250675	+	COCNU_02G006020	--	K09422 transcription factor MYB, plant | (RefSeq) myb-related protein 305-like isoform X1 (A)	--	PREDICTED: myb-related protein 305-like isoform X1 [Elaeis guineensis]	MYB62_ARATH RecName: Full=Transcription factor MYB62 {ECO:0000303|PubMed:9839469}; AltName: Full=Myb-related protein 62 {ECO:0000303|PubMed:9839469}; Short=AtMYB62 {ECO:0000303|PubMed:9839469};	A0A6I9RH61_ELAGV SubName: Full=transcription factor MYB62 {ECO:0000313|RefSeq:XP_010926024.1};	At1g68320	GO:0005634,nucleus; GO:0003700,DNA-binding transcription factor activity; GO:0043565,sequence-specific DNA binding; GO:0016036,cellular response to phosphate starvation; GO:0009740,gibberellic acid mediated signaling pathway; GO:0009686,gibberellin biosynthetic process; GO:0010373,negative regulation of gibberellin biosynthetic process; GO:0045892,negative regulation of transcription, DNA-templat…	PF00249.31:Myb-like DNA-binding domain	MYB	TF	MYB->MYB
WRKY	COCNU_02G003150	0.4321	0.414167	0.1893	2.28262	2.18789	1.19069	1.12954	0.913567	0.493167	0.329367	2.77371	1.49732	1.47182	0.582381	CM017873.1	9239740	9242426	+	COCNU_02G003150	--	K13425 WRKY transcription factor 22 | (RefSeq) probable WRKY transcription factor 27 (A)	ko04016: MAPK signaling pathway - plant; ko04626: Plant-pathogen interaction	PREDICTED: probable WRKY transcription factor 41 isoform X2 [Elaeis guineensis]	WRK41_ARATH RecName: Full=Probable WRKY transcription factor 41; AltName: Full=WRKY DNA-binding protein 41;	A0A6I9RNC4_ELAGV SubName: Full=probable WRKY transcription factor 41 isoform X2 {ECO:0000313|RefSeq:XP_010925765.1};	At4g11070	GO:0005634,nucleus; GO:0003700,DNA-binding transcription factor activity; GO:0000976,transcription regulatory region sequence-specific DNA binding; GO:0003674,molecular_function; GO:0140110,transcription regulator activity; GO:0001067,regulatory region nucleic acid binding; GO:0003676,nucleic acid binding; GO:0003677,DNA binding; GO:0003690,double-stranded DNA binding; GO:0005488,binding; GO:0043…	PF03106.15:WRKY DNA -binding domain	WRKY	TF	WRKY
WRKY	COCNU_04G001660	1.37983	0.430633	0.228867	6.02898	1.88159	2.59191	0.911953	0.399233	0.485367	0.1107	3.60644	4.38452	1.85058	2.13242	CM017875.1	4237840	4240571	+	COCNU_04G001660	--	K08956 AFG3 family protein [EC:3.4.24.-] | (RefSeq) LOW QUALITY PROTEIN: ATP-dependent zinc metalloprotease FTSH 10, mitochondrial (A)	--	PREDICTED: probable WRKY transcription factor 49 [Elaeis guineensis]	WRK49_ARATH RecName: Full=Probable WRKY transcription factor 49; AltName: Full=WRKY DNA-binding protein 49;	A0A6I9RF23_ELAGV SubName: Full=probable WRKY transcription factor 49 {ECO:0000313|RefSeq:XP_010922292.1};	At5g43290	GO:0005634,nucleus; GO:0003700,DNA-binding transcription factor activity; GO:0000976,transcription regulatory region sequence-specific DNA binding; GO:0003674,molecular_function; GO:0140110,transcription regulator activity; GO:0001067,regulatory region nucleic acid binding; GO:0003676,nucleic acid binding; GO:0003677,DNA binding; GO:0003690,double-stranded DNA binding; GO:0005488,binding; GO:0043…	PF03106.15:WRKY DNA -binding domain	WRKY	TF	WRKY
WRKY	COCNU_04G012550	41.4962	2.83577	0.619	67.0375	4.58121	6.0669	2.19573	106.733	4.481	1.36367	78.2692	3.28599	6.29037	1.71633	CM017875.1	58706649	58709107	+	COCNU_04G012550	--	--	--	PREDICTED: probable WRKY transcription factor 70 [Elaeis guineensis]	WRK53_ARATH RecName: Full=Probable WRKY transcription factor 53 {ECO:0000303|PubMed:17369373}; AltName: Full=WRKY DNA-binding protein 53 {ECO:0000303|PubMed:17369373};	A0A6I9R6E2_ELAGV SubName: Full=probable WRKY transcription factor 70 {ECO:0000313|RefSeq:XP_010921157.1};	At4g23810	GO:0009507,chloroplast; GO:0005634,nucleus; GO:0003677,DNA binding; GO:0003700,DNA-binding transcription factor activity; GO:0000976,transcription regulatory region sequence-specific DNA binding; GO:0042742,defense response to bacterium; GO:0010150,leaf senescence; GO:0045893,positive regulation of transcription, DNA-templated; GO:0031347,regulation of defense response; GO:2000022,regulation of j…	PF03106.15:WRKY DNA -binding domain	WRKY	TF	WRKY
WRKY	COCNU_06G001200	2.74147	2.77027	0.653733	4.19355	4.23761	2.06817	2.08325	6.21027	2.78527	0.603267	10.2944	4.61697	3.36379	2.20695	CM017877.1	3437009	3438140	+	COCNU_06G001200	--	K18835 WRKY transcription factor 2 | (RefSeq) WRKY transcription factor SUSIBA2 (A)	ko04626: Plant-pathogen interaction	PREDICTED: probable WRKY transcription factor 51 [Elaeis guineensis]	WRK51_ARATH RecName: Full=Probable WRKY transcription factor 51; AltName: Full=WRKY DNA-binding protein 51;	A0A6I9S124_ELAGV SubName: Full=probable WRKY transcription factor 51 {ECO:0000313|RefSeq:XP_010935281.1};	At5g26170	GO:0005634,nucleus; GO:0003700,DNA-binding transcription factor activity; GO:0043565,sequence-specific DNA binding; GO:0042742,defense response to bacterium; GO:0050832,defense response to fungus; GO:0009867,jasmonic acid mediated signaling pathway; GO:0003674,molecular_function; GO:0140110,transcription regulator activity; GO:0003676,nucleic acid binding; GO:0003677,DNA binding; GO:0005488,bindi…	PF03106.15:WRKY DNA -binding domain	WRKY	TF	WRKY
AP2/ERF	COCNU_03G008660	3.45013	3.41033	1.807	1.90932	1.88729	0.933056	0.916316	4.99573	5.1868	2.75653	1.81232	1.88164	0.857841	0.91199	CM017874.1	59256205	59257167	+	COCNU_03G008660	--	K09287 RAV-like factor | (RefSeq) AP2/ERF and B3 domain-containing transcription repressor RAV2-like (A)	--	PREDICTED: AP2/ERF and B3 domain-containing transcription repressor RAV2-like [Elaeis guineensis]	RAV2_ARATH RecName: Full=AP2/ERF and B3 domain-containing transcription repressor RAV2; AltName: Full=Ethylene-responsive transcription factor RAV2; AltName: Full=Protein RELATED TO ABI3/VP1 2; AltName: Full=Protein RELATED TO APETALA2 8; AltName: Full=Protein TEMPRANILLO 2;	A0A6I9R1Q4_ELAGV SubName: Full=AP2/ERF and B3 domain-containing transcription repressor RAV2 {ECO:0000313|RefSeq:XP_010916479.1};	At1g68840	GO:0005634,nucleus; GO:0003700,DNA-binding transcription factor activity; GO:0000976,transcription regulatory region sequence-specific DNA binding; GO:0071456,cellular response to hypoxia; GO:0009873,ethylene-activated signaling pathway; GO:0045892,negative regulation of transcription, DNA-templated; GO:0003674,molecular_function; GO:0140110,transcription regulator activity; GO:0001067,regulatory…	PF02362.21:B3 DNA binding domain	AP2/ERF-RAV	TF	AP2/ERF->AP2/ERF-RAV
AP2/ERF	COCNU_06G008310	11.8196	12.3202	3.29263	3.5897	3.74176	1.84386	1.90372	25.7161	21.7807	7.8814	3.26289	2.76356	1.70615	1.46653	CM017877.1	24132545	24133645	+	COCNU_06G008310	--	K09287 RAV-like factor | (RefSeq) AP2/ERF and B3 domain-containing transcription factor RAV1-like (A)	--	PREDICTED: AP2/ERF and B3 domain-containing transcription factor RAV1-like [Elaeis guineensis]	Y1934_ORYSJ RecName: Full=AP2/ERF and B3 domain-containing protein Os01g0693400;	A0A6I9RC52_ELAGV SubName: Full=AP2/ERF and B3 domain-containing transcription factor RAV1 {ECO:0000313|RefSeq:XP_010923453.1};	At1g68840	GO:0005634,nucleus; GO:0003677,DNA binding; GO:0003700,DNA-binding transcription factor activity; GO:0003674,molecular_function; GO:0003676,nucleic acid binding; GO:0005488,binding; GO:0097159,organic cyclic compound binding; GO:1901363,heterocyclic compound binding; GO:0140110,transcription regulator activity; GO:0005575,cellular_component; GO:0005622,intracellular anatomical structure; GO:00432…	PF02362.21:B3 DNA binding domain	AP2/ERF-RAV	TF	AP2/ERF->AP2/ERF-RAV
AP2/ERF	COCNU_01G002050	0.9655	1.3484	0.849167	1.137	1.58791	0.185229	0.667129	0.63	0.64	0.7265	0.867171	0.880936	-0.205611	-0.182891	CM017872.1	4564470	4565193	+	COCNU_01G002050	--	K09286 EREBP-like factor | (RefSeq) ethylene-responsive transcription factor ERF071-like (A)	--	PREDICTED: ethylene-responsive transcription factor ERF115-like [Elaeis guineensis]	ERF71_ARATH RecName: Full=Ethylene-responsive transcription factor ERF071 {ECO:0000305}; Short=AtERF71 {ECO:0000303|PubMed:25344007}; AltName: Full=Protein HYPOXIA RESPONSIVE ERF 2 {ECO:0000303|PubMed:20113439};	A0A6I9QSP7_ELAGV SubName: Full=ethylene-responsive transcription factor ERF115 {ECO:0000313|RefSeq:XP_010914492.1};	At2g47520	GO:0005634,nucleus; GO:0003677,DNA binding; GO:0003700,DNA-binding transcription factor activity; GO:0071456,cellular response to hypoxia; GO:0009873,ethylene-activated signaling pathway; GO:2000280,regulation of root development; GO:0034059,response to anoxia; GO:0003674,molecular_function; GO:0003676,nucleic acid binding; GO:0005488,binding; GO:0097159,organic cyclic compound binding; GO:190136…	PF00847.20:AP2 domain	AP2/ERF-ERF	TF	AP2/ERF->AP2/ERF-ERF
AP2/ERF	COCNU_01G005490	0.126767	0.17	0.220033	0.576125	0.77261	-0.795547	-0.372187	0.2255	0.246467	0.0338667	6.65846	7.27756	2.73519	2.86345	CM017872.1	14338357	14339066	-	COCNU_01G005490	--	K09286 EREBP-like factor | (RefSeq) ethylene-responsive transcription factor 3-like (A)	--	PREDICTED: ethylene-responsive transcription factor ERF003-like [Elaeis guineensis]	ERF03_ARATH RecName: Full=Ethylene-responsive transcription factor ERF003;	A0A6I9SFE3_ELAGV SubName: Full=ethylene-responsive transcription factor ERF003 {ECO:0000313|RefSeq:XP_010942145.1};	At5g25190	GO:0005634,nucleus; GO:0003677,DNA binding; GO:0003700,DNA-binding transcription factor activity; GO:0009873,ethylene-activated signaling pathway; GO:0003674,molecular_function; GO:0003676,nucleic acid binding; GO:0005488,binding; GO:0097159,organic cyclic compound binding; GO:1901363,heterocyclic compound binding; GO:0140110,transcription regulator activity; GO:0000160,phosphorelay signal transd…	PF00847.20:AP2 domain	AP2/ERF-ERF	TF	AP2/ERF->AP2/ERF-ERF
AP2/ERF	COCNU_01G010050	11.1127	7.5028	7.83267	1.41876	0.957886	0.504634	-0.0620745	10.5438	5.46883	4.16803	2.52969	1.31209	1.33896	0.391866	CM017872.1	27472704	27473817	+	COCNU_01G010050	--	K09286 EREBP-like factor | (RefSeq) ethylene-responsive transcription factor 3-like (A)	--	PREDICTED: ethylene-responsive transcription factor 3-like [Phoenix dactylifera]	ERF3_TOBAC RecName: Full=Ethylene-responsive transcription factor 3; AltName: Full=Ethylene-responsive element-binding factor 3 homolog; AltName: Full=Ethylene-responsive element-binding factor 5; Short=EREBP-5; AltName: Full=NtERF5;	A0A6I9RL64_ELAGV SubName: Full=ethylene-responsive transcription factor 3 {ECO:0000313|RefSeq:XP_010928245.1};	At1g50640	GO:0005634,nucleus; GO:0003677,DNA binding; GO:0003700,DNA-binding transcription factor activity; GO:0006952,defense response; GO:0009873,ethylene-activated signaling pathway; GO:0003674,molecular_function; GO:0003676,nucleic acid binding; GO:0005488,binding; GO:0097159,organic cyclic compound binding; GO:1901363,heterocyclic compound binding; GO:0140110,transcription regulator activity; GO:00069…	PF00847.20:AP2 domain	AP2/ERF-ERF	TF	AP2/ERF->AP2/ERF-ERF
AP2/ERF	COCNU_01G011190	22.6179	24.4168	17.586	1.28613	1.38842	0.363037	0.473442	23.8295	36.6386	22.4841	1.05984	1.62954	0.0838477	0.704461	CM017872.1	31354272	31355376	-	COCNU_01G011190	--	K09286 EREBP-like factor | (RefSeq) ethylene-responsive transcription factor 3-like (A)	--	PREDICTED: ethylene-responsive transcription factor 3-like [Elaeis guineensis]	ERF3_TOBAC RecName: Full=Ethylene-responsive transcription factor 3; AltName: Full=Ethylene-responsive element-binding factor 3 homolog; AltName: Full=Ethylene-responsive element-binding factor 5; Short=EREBP-5; AltName: Full=NtERF5;	A0A6J0P9U1_ELAGV SubName: Full=ethylene-responsive transcription factor 3 {ECO:0000313|RefSeq:XP_019701504.1};	At1g50640	GO:0005634,nucleus; GO:0003677,DNA binding; GO:0003700,DNA-binding transcription factor activity; GO:0006952,defense response; GO:0009873,ethylene-activated signaling pathway; GO:0003674,molecular_function; GO:0003676,nucleic acid binding; GO:0005488,binding; GO:0097159,organic cyclic compound binding; GO:1901363,heterocyclic compound binding; GO:0140110,transcription regulator activity; GO:00069…	PF00847.20:AP2 domain	AP2/ERF-ERF	TF	AP2/ERF->AP2/ERF-ERF
AP2/ERF	COCNU_01G019110	0.9259	1.39183	0.3381	2.73854	4.11663	1.45341	2.04146	2.96307	1.44157	0.4562	6.4951	3.15994	2.69935	1.6599	CM017872.1	106286455	106287120	-	COCNU_01G019110	--	K09286 EREBP-like factor | (RefSeq) ethylene-responsive transcription factor RAP2-6 isoform X1 (A)	--	PREDICTED: ethylene-responsive transcription factor ABR1-like [Elaeis guineensis]	EF110_ARATH RecName: Full=Ethylene-responsive transcription factor ERF110;	A0A6I9QN46_ELAGV SubName: Full=ethylene-responsive transcription factor ABR1 {ECO:0000313|RefSeq:XP_010912020.1};	At5g50080	GO:0005634,nucleus; GO:0003677,DNA binding; GO:0003700,DNA-binding transcription factor activity; GO:0009873,ethylene-activated signaling pathway; GO:0045893,positive regulation of transcription, DNA-templated; GO:0048510,regulation of timing of transition from vegetative to reproductive phase; GO:0003674,molecular_function; GO:0003676,nucleic acid binding; GO:0005488,binding; GO:0097159,organic …	PF00847.20:AP2 domain	AP2/ERF-ERF	TF	AP2/ERF->AP2/ERF-ERF
AP2/ERF	COCNU_02G003180	0.0999333	0.0439333	0.0439667	2.27293	0.999242	1.18456	-0.00109419	0.0504333	0.177833	0.0627667	0.803505	2.83324	-0.315621	1.50246	CM017873.1	9332983	9333900	+	COCNU_02G003180	--	K13434 pathogenesis-related genes transcriptional activator PTI6 | (RefSeq) ethylene-responsive transcription factor ERF069-like (A)	ko04626: Plant-pathogen interaction	PREDICTED: ethylene-responsive transcription factor CRF2-like [Elaeis guineensis]	CRF1_ARATH RecName: Full=Ethylene-responsive transcription factor CRF1; AltName: Full=Protein CYTOKININ RESPONSE FACTOR 1;	A0A6I9RGQ0_ELAGV SubName: Full=ethylene-responsive transcription factor CRF2 {ECO:0000313|RefSeq:XP_010925783.1};	At4g11140	GO:0005737,cytoplasm; GO:0005634,nucleus; GO:0003700,DNA-binding transcription factor activity; GO:0000976,transcription regulatory region sequence-specific DNA binding; GO:0048825,cotyledon development; GO:0009736,cytokinin-activated signaling pathway; GO:0009873,ethylene-activated signaling pathway; GO:0048366,leaf development; GO:0003674,molecular_function; GO:0140110,transcription regulator a…	PF00847.20:AP2 domain	AP2/ERF-ERF	TF	AP2/ERF->AP2/ERF-ERF
AP2/ERF	COCNU_02G006710	19.6916	37.8681	31.148	0.632194	1.21575	-0.661561	0.281842	12.5226	15.9829	9.8725	1.26844	1.61893	0.343051	0.695045	CM017873.1	19919566	19921216	+	COCNU_02G006710	--	K09286 EREBP-like factor | (GenBank) AP2 domain class transcription factor (A)	--	PREDICTED: ethylene-responsive transcription factor ERF014-like [Elaeis guineensis]	ERF12_ARATH RecName: Full=Ethylene-responsive transcription factor ERF012; AltName: Full=Dehydration response element-binding protein 26 {ECO:0000303|PubMed:21069430};	A0A6I9RH24_ELAGV SubName: Full=ethylene-responsive transcription factor ERF014-like {ECO:0000313|RefSeq:XP_010926413.1};	At1g21910	GO:0005634,nucleus; GO:0003700,DNA-binding transcription factor activity; GO:0000976,transcription regulatory region sequence-specific DNA binding; GO:0071497,cellular response to freezing; GO:0034605,cellular response to heat; GO:0009873,ethylene-activated signaling pathway; GO:0045893,positive regulation of transcription, DNA-templated; GO:0009753,response to jasmonic acid; GO:0009751,response …	PF00847.20:AP2 domain	AP2/ERF-ERF	TF	AP2/ERF->AP2/ERF-ERF
AP2/ERF	COCNU_02G010640	8.78627	8.28233	16.3524	0.537306	0.506489	-0.896183	-0.981396	7.08877	6.5461	10.7558	0.659067	0.608613	-0.601504	-0.716403	CM017873.1	44287747	44289639	+	COCNU_02G010640	--	K09286 EREBP-like factor | (RefSeq) ethylene-responsive transcription factor RAP2-6-like isoform X1 (A)	--	PREDICTED: ethylene-responsive transcription factor ERF110-like [Phoenix dactylifera]	EF110_ARATH RecName: Full=Ethylene-responsive transcription factor ERF110;	A0A6I9RRL6_ELAGV SubName: Full=ethylene-responsive transcription factor ABR1 {ECO:0000313|RefSeq:XP_010930947.1};	At5g50080	GO:0005634,nucleus; GO:0003677,DNA binding; GO:0003700,DNA-binding transcription factor activity; GO:0009873,ethylene-activated signaling pathway; GO:0045893,positive regulation of transcription, DNA-templated; GO:0048510,regulation of timing of transition from vegetative to reproductive phase; GO:0003674,molecular_function; GO:0003676,nucleic acid binding; GO:0005488,binding; GO:0097159,organic …	PF00847.20:AP2 domain	AP2/ERF-ERF	TF	AP2/ERF->AP2/ERF-ERF
AP2/ERF	COCNU_02G015760	25.668	24.8434	32.7393	0.784011	0.758823	-0.351054	-0.398164	29.6219	18.8012	14.8097	2.00017	1.26952	1.00012	0.344282	CM017873.1	66791201	66792888	+	COCNU_02G015760	--	K12900 serine/arginine-rich splicing factor 10 | (RefSeq) serine/arginine-rich SC35-like splicing factor SCL30A (A)	ko03040: Spliceosome	PREDICTED: ethylene-responsive transcription factor ERF113-like [Elaeis guineensis]	EF114_ARATH RecName: Full=Ethylene-responsive transcription factor ERF114 {ECO:0000303|PubMed:16407444}; AltName: Full=ERF bud enhancer {ECO:0000303|PubMed:23616605};	A0A6I9SFX0_ELAGV SubName: Full=ethylene-responsive transcription factor ERF113-like {ECO:0000313|RefSeq:XP_010942395.1};	At5g61890	GO:0005634,nucleus; GO:0003700,DNA-binding transcription factor activity; GO:0000976,transcription regulatory region sequence-specific DNA binding; GO:0050832,defense response to fungus; GO:0009873,ethylene-activated signaling pathway; GO:0007275,multicellular organism development; GO:0003674,molecular_function; GO:0140110,transcription regulator activity; GO:0001067,regulatory region nucleic aci…	PF00847.20:AP2 domain	AP2/ERF-ERF	TF	AP2/ERF->AP2/ERF-ERF
AP2/ERF	COCNU_03G002140	1.19237	2.277	2.4822	0.480367	0.917331	-1.05779	-0.124485	2.1304	2.1654	2.1174	1.00614	1.02267	0.0088305	0.0323397	CM017874.1	17925523	17926432	+	COCNU_03G002140	--	K09286 EREBP-like factor | (RefSeq) ethylene-responsive transcription factor 12-like (A)	--	PREDICTED: ethylene-responsive transcription factor 12-like [Elaeis guineensis]	ERF82_ARATH RecName: Full=Ethylene-responsive transcription factor 3; Short=AtERF3; AltName: Full=Ethylene-responsive element-binding factor 3; Short=EREBP-3;	A0A6I9QAH8_ELAGV SubName: Full=ethylene-responsive transcription factor 12 {ECO:0000313|RefSeq:XP_010906034.1};	At1g50640	GO:0005634,nucleus; GO:0003700,DNA-binding transcription factor activity; GO:0000976,transcription regulatory region sequence-specific DNA binding; GO:0006952,defense response; GO:0009873,ethylene-activated signaling pathway; GO:0010105,negative regulation of ethylene-activated signaling pathway; GO:0003674,molecular_function; GO:0140110,transcription regulator activity; GO:0001067,regulatory reg…	PF00847.20:AP2 domain	AP2/ERF-ERF	TF	AP2/ERF->AP2/ERF-ERF
AP2/ERF	COCNU_03G004810	59.7083	82.4492	79.6776	0.749373	1.03478	-0.416244	0.0493301	61.8941	72.528	72.4481	0.854323	1.0011	-0.227146	0.00159021	CM017874.1	46960798	46961698	-	COCNU_03G004810	--	K09286 EREBP-like factor | (RefSeq) ethylene-responsive transcription factor ERF023-like (A)	--	PREDICTED: ethylene-responsive transcription factor ERF017-like [Phoenix dactylifera]	ERF17_ARATH RecName: Full=Ethylene-responsive transcription factor ERF017;	A0A6I9QYJ4_ELAGV SubName: Full=ethylene-responsive transcription factor ERF017 isoform X1 {ECO:0000313|RefSeq:XP_010917441.1};	At1g19210	GO:0005634,nucleus; GO:0003700,DNA-binding transcription factor activity; GO:0000976,transcription regulatory region sequence-specific DNA binding; GO:0009873,ethylene-activated signaling pathway; GO:0003674,molecular_function; GO:0140110,transcription regulator activity; GO:0001067,regulatory region nucleic acid binding; GO:0003676,nucleic acid binding; GO:0003677,DNA binding; GO:0003690,double-…	PF00847.20:AP2 domain	AP2/ERF-ERF	TF	AP2/ERF->AP2/ERF-ERF
AP2/ERF	COCNU_03G006750	52.18	49.2877	71.7824	0.726919	0.686627	-0.460134	-0.542402	36.3005	30.8713	46.0402	0.788453	0.67053	-0.342904	-0.576625	CM017874.1	53400297	53401052	+	COCNU_03G006750	--	K09286 EREBP-like factor | (RefSeq) ethylene-responsive transcription factor RAP2-4-like (A)	--	PREDICTED: ethylene-responsive transcription factor RAP2-4-like [Phoenix dactylifera]	RAP24_ARATH RecName: Full=Ethylene-responsive transcription factor RAP2-4; AltName: Full=Ethylene-responsive transcription factor ERF059; AltName: Full=Protein RELATED TO APETALA2 4;	A0A6I9QXF3_ELAGV SubName: Full=ethylene-responsive transcription factor RAP2-4 {ECO:0000313|RefSeq:XP_010916895.1};	At1g78080	GO:0005634,nucleus; GO:0003677,DNA binding; GO:0003700,DNA-binding transcription factor activity; GO:0043565,sequence-specific DNA binding; GO:0000976,transcription regulatory region sequence-specific DNA binding; GO:0071472,cellular response to salt stress; GO:0009736,cytokinin-activated signaling pathway; GO:0009873,ethylene-activated signaling pathway; GO:0045595,regulation of cell differentia…	PF00847.20:AP2 domain	AP2/ERF-ERF	TF	AP2/ERF->AP2/ERF-ERF
AP2/ERF	COCNU_03G006840	68.4183	77.6601	105.178	0.650501	0.738369	-0.620378	-0.437586	52.1629	69.16	44.4438	1.17368	1.55612	0.231041	0.637954	CM017874.1	53728235	53730421	-	COCNU_03G006840	--	K09286 EREBP-like factor | (RefSeq) ethylene-responsive transcription factor ERF060 (A)	--	PREDICTED: ethylene-responsive transcription factor ERF060 [Elaeis guineensis]	RAP24_ARATH RecName: Full=Ethylene-responsive transcription factor RAP2-4; AltName: Full=Ethylene-responsive transcription factor ERF059; AltName: Full=Protein RELATED TO APETALA2 4;	A0A6I9RGE1_ELAGV SubName: Full=ethylene-responsive transcription factor ERF060 {ECO:0000313|RefSeq:XP_010926272.1};	At1g78080	GO:0005634,nucleus; GO:0003677,DNA binding; GO:0003700,DNA-binding transcription factor activity; GO:0043565,sequence-specific DNA binding; GO:0000976,transcription regulatory region sequence-specific DNA binding; GO:0071472,cellular response to salt stress; GO:0009736,cytokinin-activated signaling pathway; GO:0009873,ethylene-activated signaling pathway; GO:0045595,regulation of cell differentia…	PF00847.20:AP2 domain	AP2/ERF-ERF	TF	AP2/ERF->AP2/ERF-ERF
AP2/ERF	COCNU_03G009180	70.9185	59.9687	61.882	1.14603	0.96908	0.196642	-0.0453117	118.19	82.3033	76.6274	1.5424	1.07407	0.625178	0.103089	CM017874.1	60620300	60620866	+	COCNU_03G009180	--	K09286 EREBP-like factor | (RefSeq) ethylene-responsive transcription factor RAP2-3-like (A)	--	PREDICTED: ethylene-responsive transcription factor CRF2 [Phoenix dactylifera]	ERF73_ARATH RecName: Full=Ethylene-responsive transcription factor ERF073 {ECO:0000305}; Short=AtERF73 {ECO:0000303|PubMed:21398256}; AltName: Full=Protein HYPOXIA RESPONSIVE ERF 1 {ECO:0000303|PubMed:20113439};	A0A6I9QY49_ELAGV SubName: Full=ethylene-responsive transcription factor ERF073 {ECO:0000313|RefSeq:XP_010916360.1};	At1g72360	GO:0005634,nucleus; GO:0003677,DNA binding; GO:0003700,DNA-binding transcription factor activity; GO:0009873,ethylene-activated signaling pathway; GO:0003674,molecular_function; GO:0003676,nucleic acid binding; GO:0005488,binding; GO:0097159,organic cyclic compound binding; GO:1901363,heterocyclic compound binding; GO:0140110,transcription regulator activity; GO:0000160,phosphorelay signal transd…	PF00847.20:AP2 domain	AP2/ERF-ERF	TF	AP2/ERF->AP2/ERF-ERF
AP2/ERF	COCNU_04G004730	0.758167	1.9628	1.7694	0.428488	1.1093	-1.22267	0.149653	1.05663	1.0275	0.9648	1.09518	1.06499	0.131173	0.0908366	CM017875.1	12758803	12759603	-	COCNU_04G004730	--	K13434 pathogenesis-related genes transcriptional activator PTI6 | (RefSeq) pathogenesis-related genes transcriptional activator PTI6-like (A)	ko04626: Plant-pathogen interaction	PREDICTED: pathogenesis-related genes transcriptional activator PTI6-like [Phoenix dactylifera]	PTI6_SOLLC RecName: Full=Pathogenesis-related genes transcriptional activator PTI6; AltName: Full=PTO-interacting protein 6;	A0A6I9RSV8_ELAGV SubName: Full=pathogenesis-related genes transcriptional activator PTI6 {ECO:0000313|RefSeq:XP_010931387.1};	At4g27950	GO:0005634,nucleus; GO:0003677,DNA binding; GO:0003700,DNA-binding transcription factor activity; GO:0006952,defense response; GO:0003674,molecular_function; GO:0003676,nucleic acid binding; GO:0005488,binding; GO:0097159,organic cyclic compound binding; GO:1901363,heterocyclic compound binding; GO:0140110,transcription regulator activity; GO:0006950,response to stress; GO:0008150,biological_proc…	PF00847.20:AP2 domain	AP2/ERF-ERF	TF	AP2/ERF->AP2/ERF-ERF
AP2/ERF	COCNU_04G004740	0.744967	1.28547	1.3432	0.554621	0.957018	-0.850426	-0.0633819	0.664133	0.677733	1.18283	0.561477	0.572974	-0.832702	-0.803457	CM017875.1	12760794	12761594	-	COCNU_04G004740	--	K13434 pathogenesis-related genes transcriptional activator PTI6 | (RefSeq) pathogenesis-related genes transcriptional activator PTI6-like (A)	ko04626: Plant-pathogen interaction	PREDICTED: pathogenesis-related genes transcriptional activator PTI6-like [Phoenix dactylifera]	PTI6_SOLLC RecName: Full=Pathogenesis-related genes transcriptional activator PTI6; AltName: Full=PTO-interacting protein 6;	A0A6I9RSV8_ELAGV SubName: Full=pathogenesis-related genes transcriptional activator PTI6 {ECO:0000313|RefSeq:XP_010931387.1};	At4g27950	GO:0005634,nucleus; GO:0003677,DNA binding; GO:0003700,DNA-binding transcription factor activity; GO:0006952,defense response; GO:0003674,molecular_function; GO:0003676,nucleic acid binding; GO:0005488,binding; GO:0097159,organic cyclic compound binding; GO:1901363,heterocyclic compound binding; GO:0140110,transcription regulator activity; GO:0006950,response to stress; GO:0008150,biological_proc…	PF00847.20:AP2 domain	AP2/ERF-ERF	TF	AP2/ERF->AP2/ERF-ERF
AP2/ERF	COCNU_04G012360	17.9287	21.9257	11.6289	1.54173	1.88544	0.624555	0.914904	21.5431	20.7383	16.1376	1.33496	1.28509	0.416798	0.361869	CM017875.1	58178719	58180137	+	COCNU_04G012360	--	K13434 pathogenesis-related genes transcriptional activator PTI6 | (RefSeq) LOW QUALITY PROTEIN: pathogenesis-related genes transcriptional activator PTI6-like (A)	ko04626: Plant-pathogen interaction	PREDICTED: LOW QUALITY PROTEIN: pathogenesis-related genes transcriptional activator PTI6-like [Elaeis guineensis]	PTI6_SOLLC RecName: Full=Pathogenesis-related genes transcriptional activator PTI6; AltName: Full=PTO-interacting protein 6;	A0A6I9R6Z2_ELAGV SubName: Full=LOW QUALITY PROTEIN: pathogenesis-related genes transcriptional activator PTI6-like {ECO:0000313|RefSeq:XP_010921558.1};	At4g27950	GO:0005634,nucleus; GO:0003677,DNA binding; GO:0003700,DNA-binding transcription factor activity; GO:0006952,defense response; GO:0003674,molecular_function; GO:0003676,nucleic acid binding; GO:0005488,binding; GO:0097159,organic cyclic compound binding; GO:1901363,heterocyclic compound binding; GO:0140110,transcription regulator activity; GO:0006950,response to stress; GO:0008150,biological_proc…	PF00847.20:AP2 domain	AP2/ERF-ERF	TF	AP2/ERF->AP2/ERF-ERF
AP2/ERF	COCNU_04G013280	14.3805	20.2657	28.094	0.511873	0.721353	-0.966143	-0.471223	15.1575	32.2549	23.0955	0.656297	1.39659	-0.60758	0.481907	CM017875.1	60429500	60492215	-	COCNU_04G013280	--	K09286 EREBP-like factor | (RefSeq) dehydration-responsive element-binding protein 2C-like isoform X1 (A)	--	PREDICTED: protein trichome birefringence-like 35 isoform X1 [Elaeis guineensis]	TBL35_ARATH RecName: Full=Protein trichome birefringence-like 35;	A0A6I9R7J5_ELAGV SubName: Full=protein trichome birefringence-like 35 isoform X1 {ECO:0000313|RefSeq:XP_010921033.1};	At5g01620	GO:0005794,Golgi apparatus; GO:0016021,integral component of membrane; GO:0016413,O-acetyltransferase activity; GO:1990538,xylan O-acetyltransferase activity; GO:0045492,xylan biosynthetic process; GO:0003674,molecular_function; GO:0003824,catalytic activity; GO:0008374,O-acyltransferase activity; GO:0016407,acetyltransferase activity; GO:0016740,transferase activity; GO:0016746,transferase activ…	PF13839.6:GDSL/SGNH-like Acyl-Esterase family found in Pmr5 and Cas1p	AP2/ERF-ERF	TF	AP2/ERF->AP2/ERF-ERF
AP2/ERF	COCNU_05G008080	22.7127	27.4122	34.0563	0.666916	0.804909	-0.584422	-0.313102	18.7906	18.4846	10.6381	1.76635	1.73758	0.820769	0.797079	CM017876.1	50037335	50040692	+	COCNU_05G008080	--	K09286 EREBP-like factor | (RefSeq) ethylene-responsive transcription factor 1-like (A)	--	PREDICTED: ethylene-responsive transcription factor 1-like [Elaeis guineensis]	ERF1_ORYSJ RecName: Full=Ethylene-responsive transcription factor 1; AltName: Full=Ethylene-responsive element-binding factor 1; Short=EREBP-1; Short=OsEREBP1;	A0A6I9S585_ELAGV SubName: Full=ethylene-responsive transcription factor 1 {ECO:0000313|RefSeq:XP_010937274.1};	At3g14230	GO:0005634,nucleus; GO:0003677,DNA binding; GO:0003700,DNA-binding transcription factor activity; GO:0006952,defense response; GO:0003674,molecular_function; GO:0003676,nucleic acid binding; GO:0005488,binding; GO:0097159,organic cyclic compound binding; GO:1901363,heterocyclic compound binding; GO:0140110,transcription regulator activity; GO:0006950,response to stress; GO:0008150,biological_proc…	PF00847.20:AP2 domain	AP2/ERF-ERF	TF	AP2/ERF->AP2/ERF-ERF
AP2/ERF	COCNU_06G002410	2.18593	1.01703	1.41607	1.54367	0.71821	0.62636	-0.477522	3.2455	0.763833	0.779767	4.16214	0.979567	2.05733	-0.0297846	CM017877.1	6727683	6728620	+	COCNU_06G002410	--	K09286 EREBP-like factor | (RefSeq) ethylene-responsive transcription factor TINY-like (A)	--	PREDICTED: ethylene-responsive transcription factor TINY-like [Elaeis guineensis]	ERF23_ARATH RecName: Full=Ethylene-responsive transcription factor ERF023;	A0A6I9QRE1_ELAGV SubName: Full=ethylene-responsive transcription factor TINY {ECO:0000313|RefSeq:XP_010912162.1};	At1g01250	GO:0005634,nucleus; GO:0003677,DNA binding; GO:0003700,DNA-binding transcription factor activity; GO:0009873,ethylene-activated signaling pathway; GO:0003674,molecular_function; GO:0003676,nucleic acid binding; GO:0005488,binding; GO:0097159,organic cyclic compound binding; GO:1901363,heterocyclic compound binding; GO:0140110,transcription regulator activity; GO:0000160,phosphorelay signal transd…	PF00847.20:AP2 domain	AP2/ERF-ERF	TF	AP2/ERF->AP2/ERF-ERF
AP2/ERF	COCNU_06G006410	0.0619333	0.255367	0	#DIV/0!	#DIV/0!	#DIV/0!	#DIV/0!	0.0518333	0.112133	0.326967	0.158528	0.34295	-2.65719	-1.54393	CM017877.1	16877942	16878556	+	COCNU_06G006410	--	K13433 pathogenesis-related genes transcriptional activator PTI5 | (RefSeq) ethylene-responsive transcription factor 2 (A)	ko04626: Plant-pathogen interaction	PREDICTED: ethylene-responsive transcription factor 2 [Elaeis guineensis]	PTI5_SOLLC RecName: Full=Pathogenesis-related genes transcriptional activator PTI5; AltName: Full=PTO-interacting protein 5;	A0A6I9RJX7_ELAGV SubName: Full=pathogenesis-related genes transcriptional activator PTI5 {ECO:0000313|RefSeq:XP_010924385.1};	At4g17500	GO:0005634,nucleus; GO:0003677,DNA binding; GO:0003700,DNA-binding transcription factor activity; GO:0006952,defense response; GO:0003674,molecular_function; GO:0003676,nucleic acid binding; GO:0005488,binding; GO:0097159,organic cyclic compound binding; GO:1901363,heterocyclic compound binding; GO:0140110,transcription regulator activity; GO:0006950,response to stress; GO:0008150,biological_proc…	PF00847.20:AP2 domain	AP2/ERF-ERF	TF	AP2/ERF->AP2/ERF-ERF
AP2/ERF	COCNU_06G009340	110.067	108.626	124.285	0.885608	0.874014	-0.175259	-0.194272	126.42	128.572	161.354	0.783491	0.796831	-0.352011	-0.327655	CM017877.1	26840478	26841347	+	COCNU_06G009340	--	K13434 pathogenesis-related genes transcriptional activator PTI6 | (RefSeq) pathogenesis-related genes transcriptional activator PTI6-like (A)	ko04626: Plant-pathogen interaction	PREDICTED: ethylene-responsive transcription factor ERF073 [Elaeis guineensis]	EF118_ARATH RecName: Full=Ethylene-responsive transcription factor ERF118;	A0A6I9R700_ELAGV SubName: Full=ethylene-responsive transcription factor ERF073 {ECO:0000313|RefSeq:XP_010921469.1, ECO:0000313|RefSeq:XP_019704363.1};	At1g68550	GO:0005634,nucleus; GO:0003700,DNA-binding transcription factor activity; GO:0000976,transcription regulatory region sequence-specific DNA binding; GO:0009873,ethylene-activated signaling pathway; GO:0003674,molecular_function; GO:0140110,transcription regulator activity; GO:0001067,regulatory region nucleic acid binding; GO:0003676,nucleic acid binding; GO:0003677,DNA binding; GO:0003690,double-…	PF00847.20:AP2 domain	AP2/ERF-ERF	TF	AP2/ERF->AP2/ERF-ERF
AP2/ERF	COCNU_06G012480	1.1868	2.17263	2.99973	0.395635	0.724275	-1.33776	-0.46539	2.27363	1.16993	0.7791	2.91828	1.50165	1.54512	0.586546	CM017877.1	35981021	35982022	+	COCNU_06G012480	--	K09286 EREBP-like factor | (RefSeq) ethylene-responsive transcription factor 9 (A)	--	PREDICTED: ethylene-responsive transcription factor 9 [Elaeis guineensis]	ERF80_ARATH RecName: Full=Ethylene-responsive transcription factor 9; Short=AtERF9; AltName: Full=Ethylene-responsive element-binding factor 9; Short=EREBP-9;	A0A6I9RMQ2_ELAGV SubName: Full=ethylene-responsive transcription factor 9 {ECO:0000313|RefSeq:XP_010928933.1};	At5g44210	GO:0005634,nucleus; GO:0003700,DNA-binding transcription factor activity; GO:0000976,transcription regulatory region sequence-specific DNA binding; GO:0006952,defense response; GO:0009873,ethylene-activated signaling pathway; GO:0019760,glucosinolate metabolic process; GO:0003674,molecular_function; GO:0140110,transcription regulator activity; GO:0001067,regulatory region nucleic acid binding; GO…	PF00847.20:AP2 domain	AP2/ERF-ERF	TF	AP2/ERF->AP2/ERF-ERF
AP2/ERF	COCNU_07G007180	0.0529	0.216567	0.207	0.255556	1.04622	-1.96829	0.0651804	0.0514333	0.478667	0.0304667	1.68818	15.7112	0.755472	3.97372	CM017878.1	20000035	20000673	+	COCNU_07G007180	--	K09286 EREBP-like factor | (RefSeq) dehydration-responsive element-binding protein 1B-like (A)	--	CBF-like transcription factor [Elaeis oleifera]	DRE1E_ORYSI RecName: Full=Dehydration-responsive element-binding protein 1E; Short=Protein DREB1E;	Q0ZDH4_ELAGV SubName: Full=CBF-like transcription factor 1 {ECO:0000313|EMBL:ABF59742.1};	At5g51990	GO:0005634,nucleus; GO:0003677,DNA binding; GO:0003700,DNA-binding transcription factor activity; GO:0003674,molecular_function; GO:0003676,nucleic acid binding; GO:0005488,binding; GO:0097159,organic cyclic compound binding; GO:1901363,heterocyclic compound binding; GO:0140110,transcription regulator activity; GO:0005575,cellular_component; GO:0005622,intracellular anatomical structure; GO:00432…	PF00847.20:AP2 domain	AP2/ERF-ERF	TF	AP2/ERF->AP2/ERF-ERF
AP2/ERF	COCNU_07G010400	0.178067	0.6809	0	#DIV/0!	#DIV/0!	#DIV/0!	#DIV/0!	0.639833	0.4296	0.1461	4.37942	2.94045	2.13074	1.55604	CM017878.1	32589354	32590043	-	COCNU_07G010400	--	K14516 ethylene-responsive transcription factor 1 | (RefSeq) ethylene-responsive transcription factor 1B-like (A)	ko04016: MAPK signaling pathway - plant; ko04075: Plant hormone signal transduction	PREDICTED: ethylene-responsive transcription factor 1B-like [Elaeis guineensis]	ERF92_ARATH RecName: Full=Ethylene-responsive transcription factor 1B; Short=AtERF1B; AltName: Full=Ethylene-responsive element-binding factor 1B; Short=EREBP-1B;	A0A6I9R1A5_ELAGV SubName: Full=ethylene-responsive transcription factor 1B-like {ECO:0000313|RefSeq:XP_010918804.1};	At3g23240	GO:0005634,nucleus; GO:0003677,DNA binding; GO:0003700,DNA-binding transcription factor activity; GO:0000976,transcription regulatory region sequence-specific DNA binding; GO:0006952,defense response; GO:0009873,ethylene-activated signaling pathway; GO:0009867,jasmonic acid mediated signaling pathway; GO:0003674,molecular_function; GO:0003676,nucleic acid binding; GO:0005488,binding; GO:0097159,o…	PF00847.20:AP2 domain	AP2/ERF-ERF	TF	AP2/ERF->AP2/ERF-ERF
AP2/ERF	COCNU_08G000160	1.41217	0.753833	0.832367	1.69657	0.905651	0.762619	-0.142974	1.4179	1.38147	0.6144	2.30778	2.24848	1.20651	1.16895	CM017879.1	4204877	4205762	+	COCNU_08G000160	--	K09286 EREBP-like factor | (RefSeq) LOW QUALITY PROTEIN: ethylene-responsive transcription factor 3 (A)	--	PREDICTED: LOW QUALITY PROTEIN: ethylene-responsive transcription factor 3 [Elaeis guineensis]	ERF82_ARATH RecName: Full=Ethylene-responsive transcription factor 3; Short=AtERF3; AltName: Full=Ethylene-responsive element-binding factor 3; Short=EREBP-3;	A0A6I9RUL3_ELAGV SubName: Full=LOW QUALITY PROTEIN: ethylene-responsive transcription factor 3 {ECO:0000313|RefSeq:XP_010932878.1};	At1g50640	GO:0005634,nucleus; GO:0003700,DNA-binding transcription factor activity; GO:0000976,transcription regulatory region sequence-specific DNA binding; GO:0006952,defense response; GO:0009873,ethylene-activated signaling pathway; GO:0010105,negative regulation of ethylene-activated signaling pathway; GO:0003674,molecular_function; GO:0140110,transcription regulator activity; GO:0001067,regulatory reg…	PF00847.20:AP2 domain	AP2/ERF-ERF	TF	AP2/ERF->AP2/ERF-ERF
AP2/ERF	COCNU_08G003050	41.4133	48.4204	42.2851	0.979382	1.14509	-0.0300564	0.195464	47.9113	52.0194	32.8589	1.45809	1.58312	0.544083	0.662766	CM017879.1	32978693	32983572	-	COCNU_08G003050	--	K09286 EREBP-like factor | (RefSeq) ethylene-responsive transcription factor 1 (A)	--	PREDICTED: ethylene-responsive transcription factor 1 [Elaeis guineensis]	ERF1_ORYSJ RecName: Full=Ethylene-responsive transcription factor 1; AltName: Full=Ethylene-responsive element-binding factor 1; Short=EREBP-1; Short=OsEREBP1;	A0A6I9RTY1_ELAGV SubName: Full=ethylene-responsive transcription factor 1 {ECO:0000313|RefSeq:XP_010932347.1};	At1g53910	GO:0005634,nucleus; GO:0003677,DNA binding; GO:0003700,DNA-binding transcription factor activity; GO:0006952,defense response; GO:0003674,molecular_function; GO:0003676,nucleic acid binding; GO:0005488,binding; GO:0097159,organic cyclic compound binding; GO:1901363,heterocyclic compound binding; GO:0140110,transcription regulator activity; GO:0006950,response to stress; GO:0008150,biological_proc…	PF00847.20:AP2 domain	AP2/ERF-ERF	TF	AP2/ERF->AP2/ERF-ERF
AP2/ERF	COCNU_08G007180	3.9731	4.9811	3.15753	1.25829	1.57753	0.331467	0.657666	3.87423	4.6094	3.59797	1.07678	1.28111	0.106729	0.357397	CM017879.1	46909866	46917934	+	COCNU_08G007180	--	K09286 EREBP-like factor | (RefSeq) ethylene-responsive transcription factor ERF107-like (A)	--	PREDICTED: ethylene-responsive transcription factor ERF105-like [Phoenix dactylifera]	EF102_ARATH RecName: Full=Ethylene-responsive transcription factor 5; Short=AtERF5; AltName: Full=Ethylene-responsive element-binding factor 5; Short=EREBP-5;	A0A199UR06_ANACO SubName: Full=Ethylene-responsive transcription factor 5 {ECO:0000313|EMBL:OAY67050.1};	At5g47230	GO:0005634,nucleus; GO:0003700,DNA-binding transcription factor activity; GO:0000976,transcription regulatory region sequence-specific DNA binding; GO:0006952,defense response; GO:0009873,ethylene-activated signaling pathway; GO:0009733,response to auxin; GO:0010200,response to chitin; GO:0009409,response to cold; GO:0003674,molecular_function; GO:0140110,transcription regulator activity; GO:0001…	PF00847.20:AP2 domain	AP2/ERF-ERF	TF	AP2/ERF->AP2/ERF-ERF
AP2/ERF	COCNU_09G001340	0.1147	1.12713	1.73173	0.0662342	0.65087	-3.91628	-0.619559	0.305067	1.23197	1.3195	0.231199	0.933662	-2.11279	-0.0990281	CM017880.1	28292627	28293328	+	COCNU_09G001340	--	K09286 EREBP-like factor | (RefSeq) hypothetical protein (A)	--	PREDICTED: dehydration-responsive element-binding protein 1C-like [Elaeis guineensis]	DRE1E_ORYSI RecName: Full=Dehydration-responsive element-binding protein 1E; Short=Protein DREB1E;	A0A6I9RYS1_ELAGV SubName: Full=dehydration-responsive element-binding protein 1C {ECO:0000313|RefSeq:XP_010934429.1};	At5g51990	GO:0005634,nucleus; GO:0003677,DNA binding; GO:0003700,DNA-binding transcription factor activity; GO:0003674,molecular_function; GO:0003676,nucleic acid binding; GO:0005488,binding; GO:0097159,organic cyclic compound binding; GO:1901363,heterocyclic compound binding; GO:0140110,transcription regulator activity; GO:0005575,cellular_component; GO:0005622,intracellular anatomical structure; GO:00432…	PF00847.20:AP2 domain	AP2/ERF-ERF	TF	AP2/ERF->AP2/ERF-ERF
AP2/ERF	COCNU_09G008540	0.312567	0.214333	0.0508667	6.14482	4.21363	2.61937	2.07506	0.372167	1.4663	0.203233	1.83123	7.21486	0.872812	2.85097	CM017880.1	54422550	54422927	+	COCNU_09G008540	--	K14516 ethylene-responsive transcription factor 1 | (RefSeq) ethylene-responsive transcription factor 1B-like (A)	ko04016: MAPK signaling pathway - plant; ko04075: Plant hormone signal transduction	PREDICTED: ethylene-responsive transcription factor ERF095-like [Phoenix dactylifera]	ERF97_ARATH RecName: Full=Ethylene-responsive transcription factor 14; Short=AtERF14; AltName: Full=Ethylene-responsive element-binding factor 14; Short=EREBP-14;	A0A6I9S9M3_ELAGV SubName: Full=ethylene-responsive transcription factor ERF096-like {ECO:0000313|RefSeq:XP_010935747.1};	At1g04370	GO:0005634,nucleus; GO:0003700,DNA-binding transcription factor activity; GO:0000976,transcription regulatory region sequence-specific DNA binding; GO:0006952,defense response; GO:0009873,ethylene-activated signaling pathway; GO:0003674,molecular_function; GO:0140110,transcription regulator activity; GO:0001067,regulatory region nucleic acid binding; GO:0003676,nucleic acid binding; GO:0003677,DN…	PF00847.20:AP2 domain	AP2/ERF-ERF	TF	AP2/ERF->AP2/ERF-ERF
AP2/ERF	COCNU_09G009080	2.8717	4.09963	5.32727	0.539057	0.769557	-0.89149	-0.377901	1.85697	2.5827	2.32603	0.798341	1.11035	-0.324924	0.151008	CM017880.1	55862433	55863056	-	COCNU_09G009080	--	K09286 EREBP-like factor | (RefSeq) dehydration-responsive element-binding protein 2C-like isoform X1 (A)	--	PREDICTED: dehydration-responsive element-binding protein 2C-like [Elaeis guineensis]	DRE2C_ORYSJ RecName: Full=Dehydration-responsive element-binding protein 2C; Short=OsDREB2C;	A0A6I9S1N0_ELAGV SubName: Full=dehydration-responsive element-binding protein 2C {ECO:0000313|RefSeq:XP_010936099.1};	At5g18450	GO:0005634,nucleus; GO:0003700,DNA-binding transcription factor activity; GO:0000976,transcription regulatory region sequence-specific DNA binding; GO:0045893,positive regulation of transcription, DNA-templated; GO:0003674,molecular_function; GO:0140110,transcription regulator activity; GO:0001067,regulatory region nucleic acid binding; GO:0003676,nucleic acid binding; GO:0003677,DNA binding; GO:…	PF00847.20:AP2 domain	AP2/ERF-ERF	TF	AP2/ERF->AP2/ERF-ERF
AP2/ERF	COCNU_10G003500	20.2806	28.3682	13.4095	1.5124	2.11552	0.596844	1.08102	29.2608	20.6857	15.3824	1.90222	1.34476	0.927685	0.427352	CM017881.1	7761210	7762608	-	COCNU_10G003500	--	K09286 EREBP-like factor | (RefSeq) ethylene-responsive transcription factor 2-like (A)	--	PREDICTED: ethylene-responsive transcription factor 2-like [Elaeis guineensis]	ERF2_NICSY RecName: Full=Ethylene-responsive transcription factor 2; Short=NsERF2; AltName: Full=Ethylene-responsive element-binding factor 2; Short=EREBP-2;	A0A6I9RWQ1_ELAGV SubName: Full=ethylene-responsive transcription factor 2 {ECO:0000313|RefSeq:XP_010933603.1};	At4g17500	GO:0005634,nucleus; GO:0003677,DNA binding; GO:0003700,DNA-binding transcription factor activity; GO:0006952,defense response; GO:0009873,ethylene-activated signaling pathway; GO:0003674,molecular_function; GO:0003676,nucleic acid binding; GO:0005488,binding; GO:0097159,organic cyclic compound binding; GO:1901363,heterocyclic compound binding; GO:0140110,transcription regulator activity; GO:00069…	PF00847.20:AP2 domain	AP2/ERF-ERF	TF	AP2/ERF->AP2/ERF-ERF
AP2/ERF	COCNU_10G003510	6.2338	10.9403	10.3732	0.600951	1.05467	-0.734682	0.0767866	7.52127	7.03377	12.1861	0.617199	0.577194	-0.696193	-0.792871	CM017881.1	7804883	7805972	+	COCNU_10G003510	--	K09286 EREBP-like factor | (RefSeq) ethylene-responsive transcription factor ERF105-like (A)	--	PREDICTED: ethylene-responsive transcription factor ERF105-like [Phoenix dactylifera]	ERF5_TOBAC RecName: Full=Ethylene-responsive transcription factor 5; AltName: Full=Ethylene-responsive element-binding factor 4; Short=EREBP-4; AltName: Full=Ethylene-responsive element-binding factor 5 homolog; AltName: Full=NtERF4;	A0A6I9RXR1_ELAGV SubName: Full=ethylene-responsive transcription factor ERF105 {ECO:0000313|RefSeq:XP_010933605.1};	At5g47230	GO:0005634,nucleus; GO:0003677,DNA binding; GO:0003700,DNA-binding transcription factor activity; GO:0006952,defense response; GO:0009873,ethylene-activated signaling pathway; GO:0003674,molecular_function; GO:0003676,nucleic acid binding; GO:0005488,binding; GO:0097159,organic cyclic compound binding; GO:1901363,heterocyclic compound binding; GO:0140110,transcription regulator activity; GO:00069…	PF00847.20:AP2 domain	AP2/ERF-ERF	TF	AP2/ERF->AP2/ERF-ERF
AP2/ERF	COCNU_10G005440	0	0.0653	0.0941333	0	0.693697	#NUM!	-0.527623	0.2925	0.0283667	0.0922333	3.1713	0.307553	1.66508	-1.70109	CM017881.1	13311805	13312437	+	COCNU_10G005440	--	K09286 EREBP-like factor | (RefSeq) dehydration-responsive element-binding protein 1B-like (A)	--	PREDICTED: dehydration-responsive element-binding protein 1G isoform X1 [Elaeis guineensis]	DRE1G_ORYSI RecName: Full=Dehydration-responsive element-binding protein 1G; Short=Protein DREB1G;	M4PTJ3_ELAGV SubName: Full=Ethylene responsive transcription factor {ECO:0000313|EMBL:AGH08950.1}; SubName: Full=dehydration-responsive element-binding protein 1G isoform X1 {ECO:0000313|RefSeq:XP_010933896.1}; SubName: Full=dehydration-responsive element-binding protein 1G isoform X3 {ECO:0000313|RefSeq:XP_010933897.1};	At5g51990	GO:0005634,nucleus; GO:0003677,DNA binding; GO:0003700,DNA-binding transcription factor activity; GO:0003674,molecular_function; GO:0003676,nucleic acid binding; GO:0005488,binding; GO:0097159,organic cyclic compound binding; GO:1901363,heterocyclic compound binding; GO:0140110,transcription regulator activity; GO:0005575,cellular_component; GO:0005622,intracellular anatomical structure; GO:00432…	PF00847.20:AP2 domain	AP2/ERF-ERF	TF	AP2/ERF->AP2/ERF-ERF
AP2/ERF	COCNU_11G000210	0.893233	2.12727	3.75547	0.237849	0.566445	-2.07188	-0.819991	1.72027	2.02537	4.28223	0.401722	0.47297	-1.31573	-1.08018	CM017882.1	733540	733992	+	COCNU_11G000210	--	K09286 EREBP-like factor | (RefSeq) ethylene-responsive transcription factor ERF011-like (A)	--	PREDICTED: ethylene-responsive transcription factor ERF011-like [Elaeis guineensis]	ERF10_ARATH RecName: Full=Ethylene-responsive transcription factor ERF010;	A0A6I9RFE3_ELAGV SubName: Full=ethylene-responsive transcription factor ERF011 {ECO:0000313|RefSeq:XP_010925113.1};	At5g67190	GO:0005634,nucleus; GO:0003700,DNA-binding transcription factor activity; GO:0000976,transcription regulatory region sequence-specific DNA binding; GO:0009873,ethylene-activated signaling pathway; GO:0003674,molecular_function; GO:0140110,transcription regulator activity; GO:0001067,regulatory region nucleic acid binding; GO:0003676,nucleic acid binding; GO:0003677,DNA binding; GO:0003690,double-…	PF00847.20:AP2 domain	AP2/ERF-ERF	TF	AP2/ERF->AP2/ERF-ERF
AP2/ERF	COCNU_11G000260	0.1118	0.220967	0	#DIV/0!	#DIV/0!	#DIV/0!	#DIV/0!	0.0164667	0.1548	0.0966333	0.170404	1.60193	-2.55297	0.679813	CM017882.1	1141678	1144864	+	COCNU_11G000260	--	K09286 EREBP-like factor | (RefSeq) ethylene-responsive transcription factor RAP2-6 isoform X1 (A)	--	PREDICTED: AP2-like ethylene-responsive transcription factor PLT2 [Elaeis guineensis]	EF110_ARATH RecName: Full=Ethylene-responsive transcription factor ERF110;	A0A6I9RIQ5_ELAGV SubName: Full=AP2-like ethylene-responsive transcription factor PLT2 {ECO:0000313|RefSeq:XP_010927404.1};	At5g50080	GO:0005634,nucleus; GO:0003677,DNA binding; GO:0003700,DNA-binding transcription factor activity; GO:0009873,ethylene-activated signaling pathway; GO:0045893,positive regulation of transcription, DNA-templated; GO:0048510,regulation of timing of transition from vegetative to reproductive phase; GO:0003674,molecular_function; GO:0003676,nucleic acid binding; GO:0005488,binding; GO:0097159,organic …	PF00847.20:AP2 domain	AP2/ERF-ERF	TF	AP2/ERF->AP2/ERF-ERF
AP2/ERF	COCNU_11G007470	13.1714	10.3216	5.32193	2.47493	1.93945	1.30739	0.955649	18.7734	18.0132	9.9196	1.89255	1.81592	0.920334	0.860698	CM017882.1	47160352	47161729	+	COCNU_11G007470	--	K09286 EREBP-like factor | (RefSeq) ethylene-responsive transcription factor 3-like (A)	--	PREDICTED: ethylene-responsive transcription factor 3-like [Elaeis guineensis]	ERF3_TOBAC RecName: Full=Ethylene-responsive transcription factor 3; AltName: Full=Ethylene-responsive element-binding factor 3 homolog; AltName: Full=Ethylene-responsive element-binding factor 5; Short=EREBP-5; AltName: Full=NtERF5;	A0A6I9RUA7_ELAGV SubName: Full=ethylene-responsive transcription factor 3 {ECO:0000313|RefSeq:XP_010928407.1};	At1g50640	GO:0005634,nucleus; GO:0003677,DNA binding; GO:0003700,DNA-binding transcription factor activity; GO:0006952,defense response; GO:0009873,ethylene-activated signaling pathway; GO:0003674,molecular_function; GO:0003676,nucleic acid binding; GO:0005488,binding; GO:0097159,organic cyclic compound binding; GO:1901363,heterocyclic compound binding; GO:0140110,transcription regulator activity; GO:00069…	PF00847.20:AP2 domain	AP2/ERF-ERF	TF	AP2/ERF->AP2/ERF-ERF
AP2/ERF	COCNU_11G007810	16.7696	30.4062	75.5057	0.222098	0.402701	-2.17073	-1.31222	21.8904	21.1114	20.8348	1.05067	1.01327	0.071303	0.0190224	CM017882.1	48161620	48162237	-	COCNU_11G007810	--	K09286 EREBP-like factor | (RefSeq) ethylene-responsive transcription factor ERF011 (A)	--	PREDICTED: ethylene-responsive transcription factor ERF011 [Elaeis guineensis]	ERF08_ARATH RecName: Full=Ethylene-responsive transcription factor ERF008;	A0A6I9RU61_ELAGV SubName: Full=ethylene-responsive transcription factor ERF011 {ECO:0000313|RefSeq:XP_010928345.2};	At2g23340	GO:0005634,nucleus; GO:0003700,DNA-binding transcription factor activity; GO:0000976,transcription regulatory region sequence-specific DNA binding; GO:0009873,ethylene-activated signaling pathway; GO:0003674,molecular_function; GO:0140110,transcription regulator activity; GO:0001067,regulatory region nucleic acid binding; GO:0003676,nucleic acid binding; GO:0003677,DNA binding; GO:0003690,double-…	PF00847.20:AP2 domain	AP2/ERF-ERF	TF	AP2/ERF->AP2/ERF-ERF
AP2/ERF	COCNU_11G011940	3.2136	8.81243	3.11447	1.03183	2.82952	0.0452052	1.50056	5.3424	5.99517	0.992533	5.38259	6.04027	2.4283	2.59461	CM017882.1	57557888	57558740	+	COCNU_11G011940	--	K09286 EREBP-like factor | (RefSeq) ethylene-responsive transcription factor ERF057 (A)	--	PREDICTED: ethylene-responsive transcription factor ERF003-like [Elaeis guineensis]	ERF03_ARATH RecName: Full=Ethylene-responsive transcription factor ERF003;	A0A6I9RVY3_ELAGV SubName: Full=ethylene-responsive transcription factor ERF003 {ECO:0000313|RefSeq:XP_010929116.1};	At5g25190	GO:0005634,nucleus; GO:0003677,DNA binding; GO:0003700,DNA-binding transcription factor activity; GO:0009873,ethylene-activated signaling pathway; GO:0003674,molecular_function; GO:0003676,nucleic acid binding; GO:0005488,binding; GO:0097159,organic cyclic compound binding; GO:1901363,heterocyclic compound binding; GO:0140110,transcription regulator activity; GO:0000160,phosphorelay signal transd…	PF00847.20:AP2 domain	AP2/ERF-ERF	TF	AP2/ERF->AP2/ERF-ERF
AP2/ERF	COCNU_12G006160	0.778567	0.8121	1.7924	0.434371	0.45308	-1.203	-1.14216	0.759733	0.773767	0.658733	1.15332	1.17463	0.205799	0.232204	CM017883.1	34101920	34102762	+	COCNU_12G006160	--	K13434 pathogenesis-related genes transcriptional activator PTI6 | (RefSeq) pathogenesis-related genes transcriptional activator PTI6-like (A)	ko04626: Plant-pathogen interaction	PREDICTED: pathogenesis-related genes transcriptional activator PTI6-like [Elaeis guineensis]	PTI6_SOLLC RecName: Full=Pathogenesis-related genes transcriptional activator PTI6; AltName: Full=PTO-interacting protein 6;	A0A6I9RSV8_ELAGV SubName: Full=pathogenesis-related genes transcriptional activator PTI6 {ECO:0000313|RefSeq:XP_010931387.1};	At4g27950	GO:0005634,nucleus; GO:0003677,DNA binding; GO:0003700,DNA-binding transcription factor activity; GO:0006952,defense response; GO:0003674,molecular_function; GO:0003676,nucleic acid binding; GO:0005488,binding; GO:0097159,organic cyclic compound binding; GO:1901363,heterocyclic compound binding; GO:0140110,transcription regulator activity; GO:0006950,response to stress; GO:0008150,biological_proc…	PF00847.20:AP2 domain	AP2/ERF-ERF	TF	AP2/ERF->AP2/ERF-ERF
AP2/ERF	COCNU_13G001700	26.6643	29.5123	42.6406	0.625327	0.692116	-0.677318	-0.530914	29.1053	31.3928	41.1019	0.708126	0.763779	-0.497922	-0.388773	CM017884.1	3967625	3971435	-	COCNU_13G001700	--	K09286 EREBP-like factor | (RefSeq) ethylene-responsive transcription factor 1-like (A)	--	PREDICTED: ethylene-responsive transcription factor 1 isoform X1 [Elaeis guineensis]	ERF1_ORYSJ RecName: Full=Ethylene-responsive transcription factor 1; AltName: Full=Ethylene-responsive element-binding factor 1; Short=EREBP-1; Short=OsEREBP1;	A0A6I9S9C4_ELAGV SubName: Full=ethylene-responsive transcription factor 1 isoform X1 {ECO:0000313|RefSeq:XP_010939857.1};	At3g14230	GO:0005634,nucleus; GO:0003677,DNA binding; GO:0003700,DNA-binding transcription factor activity; GO:0006952,defense response; GO:0003674,molecular_function; GO:0003676,nucleic acid binding; GO:0005488,binding; GO:0097159,organic cyclic compound binding; GO:1901363,heterocyclic compound binding; GO:0140110,transcription regulator activity; GO:0006950,response to stress; GO:0008150,biological_proc…	PF00847.20:AP2 domain	AP2/ERF-ERF	TF	AP2/ERF->AP2/ERF-ERF
AP2/ERF	COCNU_13G002850	151.774	174.528	169.694	0.894401	1.02849	-0.161006	0.0405283	191.97	182.021	168.936	1.13635	1.07746	0.184408	0.10763	CM017884.1	6349405	6350196	+	COCNU_13G002850	--	K09286 EREBP-like factor | (RefSeq) ethylene-responsive transcription factor RAP2-13 (A)	--	PREDICTED: ethylene-responsive transcription factor RAP2-13 [Elaeis guineensis]	RAP24_ARATH RecName: Full=Ethylene-responsive transcription factor RAP2-4; AltName: Full=Ethylene-responsive transcription factor ERF059; AltName: Full=Protein RELATED TO APETALA2 4;	A0A6I9S9T7_ELAGV SubName: Full=ethylene-responsive transcription factor RAP2-13 {ECO:0000313|RefSeq:XP_010939626.1};	At1g78080	GO:0005634,nucleus; GO:0003677,DNA binding; GO:0003700,DNA-binding transcription factor activity; GO:0043565,sequence-specific DNA binding; GO:0000976,transcription regulatory region sequence-specific DNA binding; GO:0071472,cellular response to salt stress; GO:0009736,cytokinin-activated signaling pathway; GO:0009873,ethylene-activated signaling pathway; GO:0045595,regulation of cell differentia…	PF00847.20:AP2 domain	AP2/ERF-ERF	TF	AP2/ERF->AP2/ERF-ERF
AP2/ERF	COCNU_13G004190	0.0458	0.214167	0.637167	0.0718807	0.336123	-3.79825	-1.57294	0.0209	0.0408667	0.0260333	0.802817	1.56978	-0.316857	0.650565	CM017884.1	10001304	10002041	-	COCNU_13G004190	--	K09286 EREBP-like factor | (RefSeq) ethylene-responsive transcription factor ERF071 (A)	--	PREDICTED: ethylene-responsive transcription factor ERF071-like [Elaeis guineensis]	EF109_ARATH RecName: Full=Ethylene-responsive transcription factor ERF109;	A0A6I9S9F6_ELAGV SubName: Full=ethylene-responsive transcription factor ERF071 {ECO:0000313|RefSeq:XP_010939424.1};	At4g34410	GO:0005634,nucleus; GO:0003700,DNA-binding transcription factor activity; GO:0000976,transcription regulatory region sequence-specific DNA binding; GO:0051301,cell division; GO:0050832,defense response to fungus; GO:0009873,ethylene-activated signaling pathway; GO:0010087,phloem or xylem histogenesis; GO:0010928,regulation of auxin mediated signaling pathway; GO:0090357,regulation of tryptophan m…	PF00847.20:AP2 domain	AP2/ERF-ERF	TF	AP2/ERF->AP2/ERF-ERF
AP2/ERF	COCNU_14G006190	1.03467	1.4385	2.63343	0.392896	0.546245	-1.34778	-0.87238	0.4932	0.8966	1.14593	0.430392	0.782419	-1.21628	-0.353987	CM017885.1	16316548	16317327	+	COCNU_14G006190	--	K13434 pathogenesis-related genes transcriptional activator PTI6 | (RefSeq) pathogenesis-related genes transcriptional activator PTI6-like (A)	ko04626: Plant-pathogen interaction	PREDICTED: ethylene-responsive transcription factor CRF1-like [Phoenix dactylifera]	EF118_ARATH RecName: Full=Ethylene-responsive transcription factor ERF118;	A0A6I9RPA1_ELAGV SubName: Full=pathogenesis-related genes transcriptional activator PTI6-like {ECO:0000313|RefSeq:XP_010926202.2};	At1g68550	GO:0005634,nucleus; GO:0003700,DNA-binding transcription factor activity; GO:0000976,transcription regulatory region sequence-specific DNA binding; GO:0009873,ethylene-activated signaling pathway; GO:0003674,molecular_function; GO:0140110,transcription regulator activity; GO:0001067,regulatory region nucleic acid binding; GO:0003676,nucleic acid binding; GO:0003677,DNA binding; GO:0003690,double-…	PF00847.20:AP2 domain	AP2/ERF-ERF	TF	AP2/ERF->AP2/ERF-ERF
AP2/ERF	COCNU_16G005620	4.9966	7.28863	3.8013	1.31445	1.91741	0.394454	0.939155	7.88923	7.0329	7.57197	1.0419	0.928808	0.059217	-0.106548	CM017887.1	30979157	30979912	+	COCNU_16G005620	--	K13434 pathogenesis-related genes transcriptional activator PTI6 | (RefSeq) ethylene-responsive transcription factor ERF069-like (A)	ko04626: Plant-pathogen interaction	PREDICTED: ethylene-responsive transcription factor ERF069-like [Elaeis guineensis]	PTI6_SOLLC RecName: Full=Pathogenesis-related genes transcriptional activator PTI6; AltName: Full=PTO-interacting protein 6;	A0A6I9S5U1_ELAGV SubName: Full=ethylene-responsive transcription factor ERF069 {ECO:0000313|RefSeq:XP_010938043.1};	At4g27950	GO:0005634,nucleus; GO:0003677,DNA binding; GO:0003700,DNA-binding transcription factor activity; GO:0006952,defense response; GO:0003674,molecular_function; GO:0003676,nucleic acid binding; GO:0005488,binding; GO:0097159,organic cyclic compound binding; GO:1901363,heterocyclic compound binding; GO:0140110,transcription regulator activity; GO:0006950,response to stress; GO:0008150,biological_proc…	PF00847.20:AP2 domain	AP2/ERF-ERF	TF	AP2/ERF->AP2/ERF-ERF
AP2/ERF	COCNU_contig69439167G000010	0.0227667	0.0862667	0	#DIV/0!	#DIV/0!	#DIV/0!	#DIV/0!	0.0908333	0.1491	0.0284667	3.19087	5.2377	1.67395	2.38893	VOII01111731.1	1671	2354	-	COCNU_contig69439167G000010	--	K09286 EREBP-like factor | (RefSeq) dehydration-responsive element-binding protein 1A-like (A)	--	PREDICTED: dehydration-responsive element-binding protein 1F-like [Phoenix dactylifera]	DRE1F_ORYSI RecName: Full=Dehydration-responsive element-binding protein 1F; Short=Protein DREB1F; AltName: Full=Protein C-repeat-binding factor 2; Short=rCBF2;	A0A199UEH7_ANACO SubName: Full=Dehydration-responsive element-binding protein 1F {ECO:0000313|EMBL:OAY63143.1}; SubName: Full=dehydration-responsive element-binding protein 1F-like {ECO:0000313|RefSeq:XP_020107363.1};	At5g51990	GO:0005634,nucleus; GO:0003677,DNA binding; GO:0003700,DNA-binding transcription factor activity; GO:0003674,molecular_function; GO:0003676,nucleic acid binding; GO:0005488,binding; GO:0097159,organic cyclic compound binding; GO:1901363,heterocyclic compound binding; GO:0140110,transcription regulator activity; GO:0005575,cellular_component; GO:0005622,intracellular anatomical structure; GO:00432…	PF00847.20:AP2 domain	AP2/ERF-ERF	TF	AP2/ERF->AP2/ERF-ERF
AP2/ERF	COCNU_contig69479864G000010	0.104867	0.0288	0	#DIV/0!	#DIV/0!	#DIV/0!	#DIV/0!	0.0935	0.0228667	0.0291	3.21306	0.785796	1.68395	-0.347773	VOII01112435.1	229	888	+	COCNU_contig69479864G000010	--	K09286 EREBP-like factor | (RefSeq) dehydration-responsive element-binding protein 1B (A)	--	PREDICTED: ethylene-responsive transcription factor ERF027 [Phoenix dactylifera]	ERF26_ARATH RecName: Full=Ethylene-responsive transcription factor ERF026;	A0A6I9R3Y3_ELAGV SubName: Full=ethylene-responsive transcription factor ERF027 {ECO:0000313|RefSeq:XP_010919217.1};	At1g63040	GO:0005634,nucleus; GO:0003677,DNA binding; GO:0003700,DNA-binding transcription factor activity; GO:0009873,ethylene-activated signaling pathway; GO:0003674,molecular_function; GO:0003676,nucleic acid binding; GO:0005488,binding; GO:0097159,organic cyclic compound binding; GO:1901363,heterocyclic compound binding; GO:0140110,transcription regulator activity; GO:0000160,phosphorelay signal transd…	PF00847.20:AP2 domain	AP2/ERF-ERF	TF	AP2/ERF->AP2/ERF-ERF
AP2/ERF	COCNU_scaffold000431G000010	0.109967	0.3819	0.859967	0.127873	0.444087	-2.96721	-1.17109	0.150067	0.150533	0.0750667	1.99911	2.00533	0.999359	1.00384	VOII01000383.1	36264	37034	-	COCNU_scaffold000431G000010	--	K09286 EREBP-like factor | (RefSeq) ethylene-responsive transcription factor RAP2-6 isoform X1 (A)	--	PREDICTED: ethylene-responsive transcription factor ERF109-like [Elaeis guineensis]	EF109_ARATH RecName: Full=Ethylene-responsive transcription factor ERF109;	A0A6I9SHQ4_ELAGV SubName: Full=ethylene-responsive transcription factor ERF109 {ECO:0000313|RefSeq:XP_010943050.1};	At4g34410	GO:0005634,nucleus; GO:0003700,DNA-binding transcription factor activity; GO:0000976,transcription regulatory region sequence-specific DNA binding; GO:0051301,cell division; GO:0050832,defense response to fungus; GO:0009873,ethylene-activated signaling pathway; GO:0010087,phloem or xylem histogenesis; GO:0010928,regulation of auxin mediated signaling pathway; GO:0090357,regulation of tryptophan m…	PF00847.20:AP2 domain	AP2/ERF-ERF	TF	AP2/ERF->AP2/ERF-ERF
AP2/ERF	COCNU_scaffold000839G000040	0.983433	1.06623	1.6298	0.603407	0.654211	-0.728796	-0.612172	0.922667	0.8303	0.958633	0.962481	0.866129	-0.0551696	-0.207346	VOII01000724.1	871853	872818	+	COCNU_scaffold000839G000040	--	K09286 EREBP-like factor | (RefSeq) ethylene-responsive transcription factor LEP-like isoform X1 (A)	--	PREDICTED: uncharacterized protein LOC105034398 [Elaeis guineensis]	ERN1_MEDTR RecName: Full=Ethylene-responsive transcription factor ERN1 {ECO:0000305}; Short=ERF transcription factor ERN1 {ECO:0000305}; AltName: Full=NF box-binding protein 1 {ECO:0000303|PubMed:17827349}; AltName: Full=Protein ERF REQUIRED FOR NODULATION 1 {ECO:0000303|PubMed:17827349};	A0A6I9QEK6_ELAGV SubName: Full=uncharacterized protein LOC105034398 {ECO:0000313|RefSeq:XP_010907844.1};	At5g19790	GO:0005634,nucleus; GO:0003700,DNA-binding transcription factor activity; GO:0043565,sequence-specific DNA binding; GO:0009877,nodulation; GO:0045893,positive regulation of transcription, DNA-templated; GO:0003674,molecular_function; GO:0140110,transcription regulator activity; GO:0003676,nucleic acid binding; GO:0003677,DNA binding; GO:0005488,binding; GO:0097159,organic cyclic compound binding;…	PF00847.20:AP2 domain	AP2/ERF-ERF	TF	AP2/ERF->AP2/ERF-ERF
AP2/ERF	COCNU_scaffold001401G000010	3.9423	4.91007	3.80457	1.0362	1.29057	0.0513054	0.36801	7.39883	4.02653	2.1365	3.46306	1.88464	1.79205	0.914289	VOII01001210.1	139227	139984	+	COCNU_scaffold001401G000010	--	K14516 ethylene-responsive transcription factor 1 | (RefSeq) ethylene-responsive transcription factor 1B-like (A)	ko04016: MAPK signaling pathway - plant; ko04075: Plant hormone signal transduction	PREDICTED: ethylene-responsive transcription factor 1B-like [Elaeis guineensis]	ERF92_ARATH RecName: Full=Ethylene-responsive transcription factor 1B; Short=AtERF1B; AltName: Full=Ethylene-responsive element-binding factor 1B; Short=EREBP-1B;	A0A6I9Q7G7_ELAGV SubName: Full=ethylene-responsive transcription factor 1B {ECO:0000313|RefSeq:XP_010904582.1};	At3g23240	GO:0005634,nucleus; GO:0003677,DNA binding; GO:0003700,DNA-binding transcription factor activity; GO:0000976,transcription regulatory region sequence-specific DNA binding; GO:0006952,defense response; GO:0009873,ethylene-activated signaling pathway; GO:0009867,jasmonic acid mediated signaling pathway; GO:0003674,molecular_function; GO:0003676,nucleic acid binding; GO:0005488,binding; GO:0097159,o…	PF00847.20:AP2 domain	AP2/ERF-ERF	TF	AP2/ERF->AP2/ERF-ERF
AP2/ERF	COCNU_scaffold011970G000020	0.0211333	0.256167	0.466467	0.0453051	0.549164	-4.46418	-0.864691	0.0470333	0.1079	0	#DIV/0!	#DIV/0!	#DIV/0!	#DIV/0!	VOII01008906.1	47553	48251	-	COCNU_scaffold011970G000020	--	K09286 EREBP-like factor | (RefSeq) dehydration-responsive element-binding protein 1C (A)	--	PREDICTED: dehydration-responsive element-binding protein 1C [Elaeis guineensis]	DRE1C_ORYSI RecName: Full=Dehydration-responsive element-binding protein 1C; Short=Protein DREB1C; AltName: Full=Protein C-repeat-binding factor 1;	A0A6I9SCU5_ELAGV SubName: Full=dehydration-responsive element-binding protein 1C {ECO:0000313|RefSeq:XP_010940896.1};	At5g51990	GO:0005634,nucleus; GO:0003677,DNA binding; GO:0003700,DNA-binding transcription factor activity; GO:0003674,molecular_function; GO:0003676,nucleic acid binding; GO:0005488,binding; GO:0097159,organic cyclic compound binding; GO:1901363,heterocyclic compound binding; GO:0140110,transcription regulator activity; GO:0005575,cellular_component; GO:0005622,intracellular anatomical structure; GO:00432…	PF00847.20:AP2 domain	AP2/ERF-ERF	TF	AP2/ERF->AP2/ERF-ERF
AP2/ERF	COCNU_scaffold011970G000030	0	0.0589	0.0781667	0	0.753518	#NUM!	-0.408286	0.0295	0.0726667	0.0273667	1.07795	2.6553	0.108295	1.40887	VOII01008906.1	50283	50984	-	COCNU_scaffold011970G000030	--	K09286 EREBP-like factor | (RefSeq) dehydration-responsive element-binding protein 1C (A)	--	PREDICTED: dehydration-responsive element-binding protein 1C [Elaeis guineensis]	DRE1E_ORYSI RecName: Full=Dehydration-responsive element-binding protein 1E; Short=Protein DREB1E;	A0A6I9SCU5_ELAGV SubName: Full=dehydration-responsive element-binding protein 1C {ECO:0000313|RefSeq:XP_010940896.1};	At5g51990	GO:0005634,nucleus; GO:0003677,DNA binding; GO:0003700,DNA-binding transcription factor activity; GO:0003674,molecular_function; GO:0003676,nucleic acid binding; GO:0005488,binding; GO:0097159,organic cyclic compound binding; GO:1901363,heterocyclic compound binding; GO:0140110,transcription regulator activity; GO:0005575,cellular_component; GO:0005622,intracellular anatomical structure; GO:00432…	PF00847.20:AP2 domain	AP2/ERF-ERF	TF	AP2/ERF->AP2/ERF-ERF
AP2/ERF	COCNU_scaffold016922G000010	0.4927	1.26177	0.186267	2.64513	6.77398	1.40334	2.76	1.15437	1.0493	0.654267	1.76437	1.60378	0.819151	0.681477	VOII01011950.1	5547	6654	+	COCNU_scaffold016922G000010	--	K09286 EREBP-like factor | (RefSeq) ethylene-responsive transcription factor 4-like (A)	--	PREDICTED: ethylene-responsive transcription factor 4-like [Phoenix dactylifera]	ERF4_TOBAC RecName: Full=Ethylene-responsive transcription factor 4; AltName: Full=Ethylene-responsive element-binding factor 3; Short=EREBP-3; AltName: Full=Ethylene-responsive element-binding factor 4 homolog; AltName: Full=NtERF3;	A0A6I9QJT4_ELAGV SubName: Full=ethylene-responsive transcription factor 4 {ECO:0000313|RefSeq:XP_010909715.1};	At3g15210	GO:0005634,nucleus; GO:0003677,DNA binding; GO:0003700,DNA-binding transcription factor activity; GO:0006952,defense response; GO:0009873,ethylene-activated signaling pathway; GO:0003674,molecular_function; GO:0003676,nucleic acid binding; GO:0005488,binding; GO:0097159,organic cyclic compound binding; GO:1901363,heterocyclic compound binding; GO:0140110,transcription regulator activity; GO:00069…	PF00847.20:AP2 domain	AP2/ERF-ERF	TF	AP2/ERF->AP2/ERF-ERF
AP2/ERF	COCNU_scaffold019296G000010	0.743633	1.08247	0.3434	2.1655	3.1522	1.1147	1.65636	0.767233	1.60227	0.5286	1.45144	3.03115	0.537489	1.59987	VOII01013306.1	20262	21398	-	COCNU_scaffold019296G000010	--	K12900 serine/arginine-rich splicing factor 10 | (RefSeq) serine/arginine-rich SC35-like splicing factor SCL30A (A)	ko03040: Spliceosome	PREDICTED: ethylene-responsive transcription factor ERF113 [Elaeis guineensis]	EF113_ARATH RecName: Full=Ethylene-responsive transcription factor ERF113; AltName: Full=Protein RELATED TO AP2 6L {ECO:0000305};	A0A6I9RN72_ELAGV SubName: Full=ethylene-responsive transcription factor ERF113 {ECO:0000313|RefSeq:XP_010929690.1};	At5g13330	GO:0005634,nucleus; GO:0003700,DNA-binding transcription factor activity; GO:0000976,transcription regulatory region sequence-specific DNA binding; GO:0071497,cellular response to freezing; GO:0009873,ethylene-activated signaling pathway; GO:0019760,glucosinolate metabolic process; GO:0045893,positive regulation of transcription, DNA-templated; GO:0009737,response to abscisic acid; GO:0009723,res…	PF00847.20:AP2 domain	AP2/ERF-ERF	TF	AP2/ERF->AP2/ERF-ERF
AP2/ERF	COCNU_scaffold027651G000010	1.8375	1.50783	2.3985	0.766104	0.628657	-0.384388	-0.669655	3.0988	0.677033	1.29513	2.39265	0.522752	1.25861	-0.935802	VOII01017767.1	35632	36857	+	COCNU_scaffold027651G000010	--	K09286 EREBP-like factor | (RefSeq) ethylene-responsive transcription factor ERF071-like (A)	--	PREDICTED: ethylene-responsive transcription factor ERF071-like [Elaeis guineensis]	ERF71_ARATH RecName: Full=Ethylene-responsive transcription factor ERF071 {ECO:0000305}; Short=AtERF71 {ECO:0000303|PubMed:25344007}; AltName: Full=Protein HYPOXIA RESPONSIVE ERF 2 {ECO:0000303|PubMed:20113439};	A0A6I9R6T7_ELAGV SubName: Full=ethylene-responsive transcription factor ERF071 {ECO:0000313|RefSeq:XP_010921624.1};	At2g47520	GO:0005634,nucleus; GO:0003677,DNA binding; GO:0003700,DNA-binding transcription factor activity; GO:0071456,cellular response to hypoxia; GO:0009873,ethylene-activated signaling pathway; GO:2000280,regulation of root development; GO:0034059,response to anoxia; GO:0003674,molecular_function; GO:0003676,nucleic acid binding; GO:0005488,binding; GO:0097159,organic cyclic compound binding; GO:190136…	PF00847.20:AP2 domain	AP2/ERF-ERF	TF	AP2/ERF->AP2/ERF-ERF
AP2/ERF	COCNU_scaffold036336G000010	1.53107	1.40333	1.7473	0.876247	0.803144	-0.19059	-0.31627	2.8535	1.92393	0.722633	3.94875	2.66239	1.9814	1.41272	VOII01022095.1	8147	9772	+	COCNU_scaffold036336G000010	--	K09286 EREBP-like factor | (RefSeq) ethylene-responsive transcription factor ERF105-like (A)	--	PREDICTED: ethylene-responsive transcription factor ERF105-like [Elaeis guineensis]	ERF5_TOBAC RecName: Full=Ethylene-responsive transcription factor 5; AltName: Full=Ethylene-responsive element-binding factor 4; Short=EREBP-4; AltName: Full=Ethylene-responsive element-binding factor 5 homolog; AltName: Full=NtERF4;	A0A6I9R380_ELAGV SubName: Full=ethylene-responsive transcription factor ERF105 {ECO:0000313|RefSeq:XP_010919711.1};	At5g47230	GO:0005634,nucleus; GO:0003677,DNA binding; GO:0003700,DNA-binding transcription factor activity; GO:0006952,defense response; GO:0009873,ethylene-activated signaling pathway; GO:0003674,molecular_function; GO:0003676,nucleic acid binding; GO:0005488,binding; GO:0097159,organic cyclic compound binding; GO:1901363,heterocyclic compound binding; GO:0140110,transcription regulator activity; GO:00069…	PF00847.20:AP2 domain	AP2/ERF-ERF	TF	AP2/ERF->AP2/ERF-ERF
AP2/ERF	COCNU_scaffold036336G000020	3.2703	3.77383	5.67353	0.576413	0.665165	-0.794825	-0.588217	4.6061	4.7626	2.8261	1.62984	1.68522	0.704733	0.752937	VOII01022095.1	13179	14456	+	COCNU_scaffold036336G000020	--	K09286 EREBP-like factor | (RefSeq) ethylene-responsive transcription factor ERF105-like (A)	--	PREDICTED: ethylene-responsive transcription factor ERF105-like [Elaeis guineensis]	ERF5_TOBAC RecName: Full=Ethylene-responsive transcription factor 5; AltName: Full=Ethylene-responsive element-binding factor 4; Short=EREBP-4; AltName: Full=Ethylene-responsive element-binding factor 5 homolog; AltName: Full=NtERF4;	A0A6I9R380_ELAGV SubName: Full=ethylene-responsive transcription factor ERF105 {ECO:0000313|RefSeq:XP_010919711.1};	At5g47230	GO:0005634,nucleus; GO:0003677,DNA binding; GO:0003700,DNA-binding transcription factor activity; GO:0006952,defense response; GO:0009873,ethylene-activated signaling pathway; GO:0003674,molecular_function; GO:0003676,nucleic acid binding; GO:0005488,binding; GO:0097159,organic cyclic compound binding; GO:1901363,heterocyclic compound binding; GO:0140110,transcription regulator activity; GO:00069…	PF00847.20:AP2 domain	AP2/ERF-ERF	TF	AP2/ERF->AP2/ERF-ERF
AP2/ERF	COCNU_scaffold037351G000010	4.15557	12.4814	16.3255	0.254545	0.764538	-1.97401	-0.387341	7.30077	12.7471	17.8198	0.409699	0.715332	-1.28736	-0.483315	VOII01022587.1	9916	10891	-	COCNU_scaffold037351G000010	--	K09286 EREBP-like factor | (RefSeq) ethylene-responsive transcription factor RAP2-3-like (A)	--	PREDICTED: ethylene-responsive transcription factor RAP2-3-like [Elaeis guineensis]	RAP23_ARATH RecName: Full=Ethylene-responsive transcription factor RAP2-3; AltName: Full=Cadmium-induced protein AS30; AltName: Full=Ethylene response factor 72; Short=ERF72; AltName: Full=Ethylene-responsive element binding protein; Short=AtEBP; AltName: Full=Protein RELATED TO APETALA2 3; Short=Related to AP2 3;	A0A6I9RDL0_ELAGV SubName: Full=ethylene-responsive transcription factor RAP2-3 {ECO:0000313|RefSeq:XP_010921623.1};	At3g16770	GO:0005737,cytoplasm; GO:0005634,nucleus; GO:0005886,plasma membrane; GO:0003677,DNA binding; GO:0003700,DNA-binding transcription factor activity; GO:0000976,transcription regulatory region sequence-specific DNA binding; GO:0008219,cell death; GO:0009873,ethylene-activated signaling pathway; GO:0010286,heat acclimation; GO:0045893,positive regulation of transcription, DNA-templated; GO:0009735,r…	PF00847.20:AP2 domain	AP2/ERF-ERF	TF	AP2/ERF->AP2/ERF-ERF
AP2/ERF	novel.1143	0.8178	0.9135	0.430933	1.89774	2.11982	0.924283	1.08394	1.7242	1.3868	0.255833	6.73954	5.42072	2.75265	2.43848	CM017873.1	66896901	66898078	-	--	--	K12900 serine/arginine-rich splicing factor 10 | (RefSeq) serine/arginine-rich SC35-like splicing factor SCL30A (A)	ko03040: Spliceosome	PREDICTED: ethylene-responsive transcription factor ERF113-like [Elaeis guineensis]	EF113_ARATH RecName: Full=Ethylene-responsive transcription factor ERF113; AltName: Full=Protein RELATED TO AP2 6L {ECO:0000305};	A0A6I9SFX0_ELAGV SubName: Full=ethylene-responsive transcription factor ERF113-like {ECO:0000313|RefSeq:XP_010942395.1};	At5g13330	GO:0005634,nucleus; GO:0003700,DNA-binding transcription factor activity; GO:0000976,transcription regulatory region sequence-specific DNA binding; GO:0071497,cellular response to freezing; GO:0009873,ethylene-activated signaling pathway; GO:0019760,glucosinolate metabolic process; GO:0045893,positive regulation of transcription, DNA-templated; GO:0009737,response to abscisic acid; GO:0009723,res…	PF00847.20:AP2 domain	AP2/ERF-ERF	TF	AP2/ERF->AP2/ERF-ERF
AP2/ERF	novel.13187	0.293167	0.0568667	0.3445	0.850992	0.16507	-0.232783	-2.59885	0.0598667	0.1038	0.0555	1.07868	1.87027	0.109265	0.903247	VOII01109915.1	1	346	.	--	--	K09286 EREBP-like factor | (RefSeq) ethylene-responsive transcription factor ERF011-like (A)	--	PREDICTED: ethylene-responsive transcription factor ERF017-like [Elaeis guineensis]	ERF17_ARATH RecName: Full=Ethylene-responsive transcription factor ERF017;	A0A6I9QM07_ELAGV SubName: Full=ethylene-responsive transcription factor ERF017 {ECO:0000313|RefSeq:XP_010910716.1};	At1g19210	GO:0005634,nucleus; GO:0003700,DNA-binding transcription factor activity; GO:0000976,transcription regulatory region sequence-specific DNA binding; GO:0009873,ethylene-activated signaling pathway; GO:0003674,molecular_function; GO:0140110,transcription regulator activity; GO:0001067,regulatory region nucleic acid binding; GO:0003676,nucleic acid binding; GO:0003677,DNA binding; GO:0003690,double-…	PF00847.20:AP2 domain	AP2/ERF-ERF	TF	AP2/ERF->AP2/ERF-ERF
AP2/ERF	novel.1777	2.10277	1.17003	0.829	2.53651	1.41138	1.34284	0.497106	1.65893	1.4208	0.592033	2.80209	2.39986	1.48651	1.26295	CM017874.1	73565398	73567252	.	--	--	K09286 EREBP-like factor | (RefSeq) ethylene-responsive transcription factor 4-like (A)	--	PREDICTED: ethylene-responsive transcription factor 4-like [Phoenix dactylifera]	ERF4_NICSY RecName: Full=Ethylene-responsive transcription factor 4; AltName: Full=Ethylene-responsive element-binding factor 3; Short=EREBP-3; AltName: Full=Ethylene-responsive element-binding factor 4 homolog; AltName: Full=NsERF3;	A0A2I0AAJ0_9ASPA SubName: Full=Ethylene-responsive transcription factor 4 {ECO:0000313|EMBL:PKA52569.1};	At5g44210	GO:0005634,nucleus; GO:0003677,DNA binding; GO:0003700,DNA-binding transcription factor activity; GO:0006952,defense response; GO:0009873,ethylene-activated signaling pathway; GO:0003674,molecular_function; GO:0003676,nucleic acid binding; GO:0005488,binding; GO:0097159,organic cyclic compound binding; GO:1901363,heterocyclic compound binding; GO:0140110,transcription regulator activity; GO:00069…	--	AP2/ERF-ERF	TF	AP2/ERF->AP2/ERF-ERF
AP2/ERF	COCNU_04G002790	19.5443	18.3066	13.2913	1.47046	1.37733	0.556268	0.461879	19.488	15.2327	22.1802	0.878622	0.686768	-0.186686	-0.542106	CM017875.1	6733103	6736535	-	COCNU_04G002790	--	K09284 AP2-like factor, euAP2 lineage | (RefSeq) floral homeotic protein APETALA 2-like (A)	--	PREDICTED: floral homeotic protein APETALA 2-like [Elaeis guineensis]	AP23_ORYSJ RecName: Full=APETALA2-like protein 3 {ECO:0000303|PubMed:28066457}; AltName: Full=Protein SUPERNUMERARY BRACT {ECO:0000303|PubMed:17144896};	A0A6I9R9C6_ELAGV SubName: Full=APETALA2-like protein 2 {ECO:0000313|RefSeq:XP_010922496.1};	At2g28550	GO:0005634,nucleus; GO:0003677,DNA binding; GO:0003700,DNA-binding transcription factor activity; GO:0009909,regulation of flower development; GO:0006355,regulation of transcription, DNA-templated; GO:0010228,vegetative to reproductive phase transition of meristem; GO:0003674,molecular_function; GO:0003676,nucleic acid binding; GO:0005488,binding; GO:0097159,organic cyclic compound binding; GO:19…	PF00847.20:AP2 domain	AP2/ERF-AP2	TF	AP2/ERF->AP2/ERF-AP2
AP2/ERF	COCNU_11G007790	5.9342	9.8651	9.54197	0.621905	1.03386	-0.685233	0.048047	4.64377	4.5544	6.2928	0.737949	0.723748	-0.438407	-0.466441	CM017882.1	48054151	48057978	-	COCNU_11G007790	--	K09284 AP2-like factor, euAP2 lineage | (RefSeq) floral homeotic protein APETALA 2 (A)	--	PREDICTED: floral homeotic protein APETALA 2 [Elaeis guineensis]	AP2_ARATH RecName: Full=Floral homeotic protein APETALA 2 {ECO:0000303|PubMed:7919989};	A0A6I9RLP3_ELAGV SubName: Full=floral homeotic protein APETALA 2 {ECO:0000313|RefSeq:XP_010928347.1};	At4g36920	GO:0005634,nucleus; GO:0003700,DNA-binding transcription factor activity; GO:0000976,transcription regulatory region sequence-specific DNA binding; GO:0030154,cell differentiation; GO:0009908,flower development; GO:0010073,meristem maintenance; GO:0048481,plant ovule development; GO:0048316,seed development; GO:0010093,specification of floral organ identity; GO:0003674,molecular_function; GO:0140…	PF00847.20:AP2 domain	AP2/ERF-AP2	TF	AP2/ERF->AP2/ERF-AP2
AP2/ERF	COCNU_scaffold000191G000020	2.63753	2.69763	3.45073	0.76434	0.781757	-0.387714	-0.355209	2.7877	3.73023	4.3519	0.640571	0.857151	-0.64257	-0.22238	VOII01000171.1	50453	54289	+	COCNU_scaffold000191G000020	--	K09284 AP2-like factor, euAP2 lineage | (RefSeq) floral homeotic protein APETALA 2-like isoform X1 (A)	--	PREDICTED: floral homeotic protein APETALA 2-like isoform X1 [Elaeis guineensis]	AP2_ARATH RecName: Full=Floral homeotic protein APETALA 2 {ECO:0000303|PubMed:7919989};	A0A6J0PAW2_ELAGV SubName: Full=APETALA2-like protein 5 {ECO:0000313|RefSeq:XP_019702222.1};	At4g36920	GO:0005634,nucleus; GO:0003700,DNA-binding transcription factor activity; GO:0000976,transcription regulatory region sequence-specific DNA binding; GO:0030154,cell differentiation; GO:0009908,flower development; GO:0010073,meristem maintenance; GO:0048481,plant ovule development; GO:0048316,seed development; GO:0010093,specification of floral organ identity; GO:0003674,molecular_function; GO:0140…	PF00847.20:AP2 domain	AP2/ERF-AP2	TF	AP2/ERF->AP2/ERF-AP2
bHLH	COCNU_01G006040	2.3916	2.8736	2.03273	1.17654	1.41366	0.234555	0.499438	2.1705	2.56907	3.61843	0.599845	0.709994	-0.737338	-0.494121	CM017872.1	15783982	15788382	+	COCNU_01G006040	--	K18878 BHLH transcription factor Upa20 | (RefSeq) Upa20; transcription factor bHLH137-like (A)	ko04626: Plant-pathogen interaction	PREDICTED: transcription factor bHLH49-like isoform X1 [Elaeis guineensis]	BH049_ARATH RecName: Full=Transcription factor bHLH49; AltName: Full=Basic helix-loop-helix protein 49; Short=AtbHLH49; Short=bHLH 49; AltName: Full=Protein ACTIVATOR FOR CELL ELONGATION 1; AltName: Full=Transcription factor EN 82; AltName: Full=bHLH transcription factor bHLH049;	A0A6I9SEZ3_ELAGV SubName: Full=transcription factor bHLH49 isoform X1 {ECO:0000313|RefSeq:XP_010942243.1};	At1g68920	GO:0005634,nucleus; GO:0003700,DNA-binding transcription factor activity; GO:0046983,protein dimerization activity; GO:0000976,transcription regulatory region sequence-specific DNA binding; GO:0040008,regulation of growth; GO:0006355,regulation of transcription, DNA-templated; GO:0003674,molecular_function; GO:0140110,transcription regulator activity; GO:0005488,binding; GO:0005515,protein bindin…	PF00010.26:Helix-loop-helix DNA-binding domain	bHLH	TF	bHLH
bHLH	COCNU_01G007130	1.8579	3.54577	2.9338	0.633274	1.20859	-0.659098	0.273327	1.9464	3.3112	0.988333	1.96938	3.35029	0.977739	1.74428	CM017872.1	18671908	18678307	+	COCNU_01G007130	--	K18878 BHLH transcription factor Upa20 | (RefSeq) Upa20; transcription factor bHLH137-like (A)	ko04626: Plant-pathogen interaction	PREDICTED: transcription factor bHLH48 isoform X1 [Elaeis guineensis]	BH048_ARATH RecName: Full=Transcription factor bHLH48; AltName: Full=Basic helix-loop-helix protein 48; Short=AtbHLH48; Short=bHLH 48; AltName: Full=Transcription factor EN 97; AltName: Full=bHLH transcription factor bHLH048;	A0A6I9QVG4_ELAGV SubName: Full=transcription factor bHLH48 isoform X1 {ECO:0000313|RefSeq:XP_010913936.1};	At3g57800	GO:0005634,nucleus; GO:0003677,DNA binding; GO:0003700,DNA-binding transcription factor activity; GO:0046983,protein dimerization activity; GO:0006355,regulation of transcription, DNA-templated; GO:0003674,molecular_function; GO:0003676,nucleic acid binding; GO:0005488,binding; GO:0097159,organic cyclic compound binding; GO:1901363,heterocyclic compound binding; GO:0140110,transcription regulator…	PF00010.26:Helix-loop-helix DNA-binding domain	bHLH	TF	bHLH
bHLH	COCNU_01G011980	32.0297	36.5987	55.034	0.581998	0.66502	-0.780914	-0.588531	41.1377	36.0431	33.6226	1.22351	1.07199	0.291028	0.10029	CM017872.1	34771945	34775888	+	COCNU_01G011980	--	K12126 phytochrome-interacting factor 3 | (RefSeq) PIF3; hypothetical protein (A)	ko04075: Plant hormone signal transduction; ko04712: Circadian rhythm - plant	PREDICTED: transcription factor bHLH130-like isoform X2 [Elaeis guineensis]	BH130_ARATH RecName: Full=Transcription factor bHLH130; AltName: Full=Basic helix-loop-helix protein 130; Short=AtbHLH130; Short=bHLH 130; AltName: Full=Transcription factor EN 69; AltName: Full=bHLH transcription factor bHLH130;	A0A6I9QPC9_ELAGV SubName: Full=transcription factor bHLH130 {ECO:0000313|RefSeq:XP_010913124.1};	At2g42280	GO:0005634,nucleus; GO:0003700,DNA-binding transcription factor activity; GO:0000981,DNA-binding transcription factor activity, RNA polymerase II-specific; GO:0046983,protein dimerization activity; GO:0000978,RNA polymerase II cis-regulatory region sequence-specific DNA binding; GO:0048573,photoperiodism, flowering; GO:0006357,regulation of transcription by RNA polymerase II; GO:0006355,regulatio…	PF00010.26:Helix-loop-helix DNA-binding domain	bHLH	TF	bHLH
bHLH	COCNU_01G022490	35.6526	33.8914	35.2936	1.01017	0.960269	0.0146007	-0.0584901	30.6601	29.7059	45.0848	0.680053	0.658889	-0.55628	-0.601893	CM017872.1	118535806	118538943	+	COCNU_01G022490	--	K12126 phytochrome-interacting factor 3 | (RefSeq) transcription factor PIF3-like isoform X1 (A)	ko04075: Plant hormone signal transduction; ko04712: Circadian rhythm - plant	PREDICTED: transcription factor PIF3-like isoform X1 [Elaeis guineensis]	PIL15_ORYSJ RecName: Full=Transcription factor PHYTOCHROME INTERACTING FACTOR-LIKE 15 {ECO:0000303|PubMed:17485859}; Short=OsPIL15 {ECO:0000303|PubMed:17485859}; Short=PIF-like protein 15 {ECO:0000305}; AltName: Full=Basic helix-loop-helix protein 105 {ECO:0000303|PubMed:16896230}; Short=OsbHLH105 {ECO:0000303|PubMed:16896230};	A0A6I9QJM5_ELAGV SubName: Full=transcription factor PHYTOCHROME INTERACTING FACTOR-LIKE 15 isoform X1 {ECO:0000313|RefSeq:XP_010909460.2};	At1g09530	GO:0005634,nucleus; GO:0003677,DNA binding; GO:0003700,DNA-binding transcription factor activity; GO:0046983,protein dimerization activity; GO:0090229,negative regulation of red or far-red light signaling pathway; GO:0006355,regulation of transcription, DNA-templated; GO:0003674,molecular_function; GO:0003676,nucleic acid binding; GO:0005488,binding; GO:0097159,organic cyclic compound binding; GO…	PF00010.26:Helix-loop-helix DNA-binding domain	bHLH	TF	bHLH
bHLH	COCNU_02G001280	0.6964	0.6844	0.630567	1.1044	1.08537	0.143267	0.118191	0.740133	1.27353	1.50603	0.491446	0.845621	-1.0249	-0.241917	CM017873.1	4129482	4132718	-	COCNU_02G001280	--	K13422 transcription factor MYC2 | (RAP-DB) Os10g0575000; Similar to Transcription factor MYC7E (Fragment). (A)	ko04016: MAPK signaling pathway - plant; ko04075: Plant hormone signal transduction	PREDICTED: putative transcription factor bHLH041 isoform X2 [Elaeis guineensis]	BH041_ARATH RecName: Full=Putative transcription factor bHLH041; AltName: Full=Basic helix-loop-helix protein 41; Short=AtbHLH41; Short=bHLH 41; AltName: Full=Transcription factor EN 51; AltName: Full=bHLH transcription factor bHLH041;	A0A6J0PJV5_ELAGV SubName: Full=putative transcription factor bHLH041 isoform X2 {ECO:0000313|RefSeq:XP_019707180.1};	At5g56960	GO:0005634,nucleus; GO:0003677,DNA binding; GO:0003700,DNA-binding transcription factor activity; GO:0046983,protein dimerization activity; GO:0006355,regulation of transcription, DNA-templated; GO:0010200,response to chitin; GO:0003674,molecular_function; GO:0003676,nucleic acid binding; GO:0005488,binding; GO:0097159,organic cyclic compound binding; GO:1901363,heterocyclic compound binding; GO:…	PF00010.26:Helix-loop-helix DNA-binding domain	bHLH	TF	bHLH
bHLH	COCNU_02G006000	1.92303	1.50837	0.558033	3.44609	2.703	1.78496	1.43456	0.980833	0.8738	0.667467	1.46949	1.30913	0.555312	0.388607	CM017873.1	17217505	17219785	-	COCNU_02G006000	--	K18878 BHLH transcription factor Upa20 | (RefSeq) Upa20; transcription factor bHLH137-like (A)	ko04626: Plant-pathogen interaction	PREDICTED: transcription factor bHLH75-like [Phoenix dactylifera]	BH075_ARATH RecName: Full=Transcription factor bHLH75; AltName: Full=Basic helix-loop-helix protein 75; Short=AtbHLH75; Short=bHLH 75; AltName: Full=Transcription factor EN 78; AltName: Full=bHLH transcription factor bHLH075;	A0A6I9RNW2_ELAGV SubName: Full=transcription factor bHLH75 {ECO:0000313|RefSeq:XP_010926028.1};	At1g25330	GO:0005634,nucleus; GO:0003677,DNA binding; GO:0003700,DNA-binding transcription factor activity; GO:0046983,protein dimerization activity; GO:2000488,positive regulation of brassinosteroid biosynthetic process; GO:0006355,regulation of transcription, DNA-templated; GO:0003674,molecular_function; GO:0003676,nucleic acid binding; GO:0005488,binding; GO:0097159,organic cyclic compound binding; GO:1…	PF00010.26:Helix-loop-helix DNA-binding domain	bHLH	TF	bHLH
bHLH	COCNU_02G007070	0.125133	0.0203	0.1375	0.910061	0.147636	-0.135965	-2.75988	0.166767	0.0506333	0	#DIV/0!	#DIV/0!	#DIV/0!	#DIV/0!	CM017873.1	21360152	21361635	+	COCNU_02G007070	--	K20558 transcription factor SPEECHLESS | (RefSeq) transcription factor SPEECHLESS-like (A)	ko04016: MAPK signaling pathway - plant	PREDICTED: transcription factor bHLH94-like [Elaeis guineensis]	BH094_ARATH RecName: Full=Transcription factor bHLH94; AltName: Full=Basic helix-loop-helix protein 94; Short=AtbHLH94; Short=bHLH 94; AltName: Full=Transcription factor EN 16; AltName: Full=bHLH transcription factor bHLH094;	A0A6I9RGX3_ELAGV SubName: Full=transcription factor bHLH94 {ECO:0000313|RefSeq:XP_010926342.1};	At1g22490	GO:0005634,nucleus; GO:0003700,DNA-binding transcription factor activity; GO:0000981,DNA-binding transcription factor activity, RNA polymerase II-specific; GO:0046983,protein dimerization activity; GO:0000978,RNA polymerase II cis-regulatory region sequence-specific DNA binding; GO:0006357,regulation of transcription by RNA polymerase II; GO:0006355,regulation of transcription, DNA-templated; GO:…	PF00010.26:Helix-loop-helix DNA-binding domain	bHLH	TF	bHLH
bHLH	COCNU_02G012910	4.49487	7.47167	7.30483	0.615328	1.02284	-0.700573	0.0325787	6.3411	8.65903	9.2323	0.686839	0.937906	-0.541957	-0.0924841	CM017873.1	51721511	51726884	+	COCNU_02G012910	--	K18878 BHLH transcription factor Upa20 | (RefSeq) transcription factor bHLH137-like (A)	ko04626: Plant-pathogen interaction	PREDICTED: transcription factor bHLH128 isoform X4 [Elaeis guineensis]	BH128_ARATH RecName: Full=Transcription factor bHLH128; AltName: Full=Basic helix-loop-helix protein 128; Short=AtbHLH128; Short=bHLH 128; AltName: Full=Transcription factor EN 74; AltName: Full=bHLH transcription factor bHLH128;	A0A6J0PG14_ELAGV SubName: Full=transcription factor bHLH128 isoform X4 {ECO:0000313|RefSeq:XP_019703639.1};	At1g05800_2	GO:0005829,cytosol; GO:0005634,nucleus; GO:0003700,DNA-binding transcription factor activity; GO:0000981,DNA-binding transcription factor activity, RNA polymerase II-specific; GO:0046983,protein dimerization activity; GO:0000978,RNA polymerase II cis-regulatory region sequence-specific DNA binding; GO:0000976,transcription regulatory region sequence-specific DNA binding; GO:0010119,regulation of …	PF00010.26:Helix-loop-helix DNA-binding domain	bHLH	TF	bHLH
bHLH	COCNU_02G015120	0.1554	0.341367	0.133967	1.15999	2.54815	0.214112	1.34945	0.4848	0.376967	0.494867	0.979658	0.761754	-0.0296502	-0.392603	CM017873.1	61086664	61090666	+	COCNU_02G015120	--	K18878 BHLH transcription factor Upa20 | (RefSeq) transcription factor bHLH137-like (A)	ko04626: Plant-pathogen interaction	PREDICTED: transcription factor bHLH78-like [Elaeis guineensis]	BH062_ARATH RecName: Full=Transcription factor bHLH62; AltName: Full=Basic helix-loop-helix protein 62; Short=AtbHLH62; Short=bHLH 62; AltName: Full=Transcription factor EN 85; AltName: Full=bHLH transcription factor bHLH062;	A0A6I9QTI8_ELAGV SubName: Full=transcription factor bHLH78 isoform X1 {ECO:0000313|RefSeq:XP_010913102.1};	At3g07340	GO:0005634,nucleus; GO:0003700,DNA-binding transcription factor activity; GO:0046983,protein dimerization activity; GO:0000976,transcription regulatory region sequence-specific DNA binding; GO:0006355,regulation of transcription, DNA-templated; GO:0003674,molecular_function; GO:0140110,transcription regulator activity; GO:0005488,binding; GO:0005515,protein binding; GO:0001067,regulatory region n…	PF00010.26:Helix-loop-helix DNA-binding domain	bHLH	TF	bHLH
bHLH	COCNU_02G019250	110.305	125.091	46.2393	2.38553	2.70529	1.25431	1.43578	98.157	73.4239	44.3493	2.21327	1.65558	1.14618	0.727338	CM017873.1	83359343	83362756	+	COCNU_02G019250	--	K16190 glucuronokinase [EC:2.7.1.43] | (RefSeq) transcription factor TDR (A)	ko00040: Pentose and glucuronate interconversions; ko00053: Ascorbate and aldarate metabolism; ko00520: Amino sugar and nucleotide sugar metabolism; ko01100: Metabolic pathways; ko01250: Biosynthesis of nucleotide sugars	PREDICTED: transcription factor bHLH35 [Elaeis guineensis]	BH035_ARATH RecName: Full=Transcription factor bHLH35; AltName: Full=Basic helix-loop-helix protein 35; Short=AtbHLH35; Short=bHLH 35; AltName: Full=Transcription factor EN 41; AltName: Full=bHLH transcription factor bHLH035;	A0A6I9RIV3_ELAGV SubName: Full=transcription factor bHLH35 {ECO:0000313|RefSeq:XP_010927251.1};	At5g57150	GO:0005634,nucleus; GO:0003700,DNA-binding transcription factor activity; GO:0046983,protein dimerization activity; GO:0043565,sequence-specific DNA binding; GO:0006355,regulation of transcription, DNA-templated; GO:0003674,molecular_function; GO:0140110,transcription regulator activity; GO:0005488,binding; GO:0005515,protein binding; GO:0003676,nucleic acid binding; GO:0003677,DNA binding; GO:00…	PF00010.26:Helix-loop-helix DNA-binding domain	bHLH	TF	bHLH
bHLH	COCNU_03G008110	0.2382	0.517367	0.1624	1.46675	3.18576	0.552622	1.67164	0.359833	0.601033	0.828633	0.434249	0.725331	-1.20341	-0.463289	CM017874.1	57818443	57820311	-	COCNU_03G008110	--	K22484 transcriptional regulator CBF1 | (RefSeq) transcription factor bHLH106 (A)	--	PREDICTED: transcription factor bHLH30-like [Elaeis guineensis]	BH030_ARATH RecName: Full=Transcription factor bHLH30; AltName: Full=Basic helix-loop-helix protein 30; Short=AtbHLH30; Short=bHLH 30; AltName: Full=Transcription factor EN 53; AltName: Full=bHLH transcription factor bHLH030;	A0A6J0PFA6_ELAGV SubName: Full=transcription factor bHLH30 {ECO:0000313|RefSeq:XP_019704607.1};	At1g68810	GO:0005634,nucleus; GO:0003677,DNA binding; GO:0003700,DNA-binding transcription factor activity; GO:0046983,protein dimerization activity; GO:0006355,regulation of transcription, DNA-templated; GO:0003674,molecular_function; GO:0003676,nucleic acid binding; GO:0005488,binding; GO:0097159,organic cyclic compound binding; GO:1901363,heterocyclic compound binding; GO:0140110,transcription regulator…	PF00010.26:Helix-loop-helix DNA-binding domain	bHLH	TF	bHLH
bHLH	COCNU_03G013220	2.4246	1.26463	1.3547	1.78977	0.933515	0.839773	-0.0992542	1.64727	1.9915	2.11287	0.779636	0.942558	-0.359128	-0.0853462	CM017874.1	70982501	70985507	-	COCNU_03G013220	--	K22484 transcriptional regulator CBF1 | (RefSeq) transcription factor bHLH106-like (A)	--	PREDICTED: transcription factor bHLH30-like [Elaeis guineensis]	BH030_ARATH RecName: Full=Transcription factor bHLH30; AltName: Full=Basic helix-loop-helix protein 30; Short=AtbHLH30; Short=bHLH 30; AltName: Full=Transcription factor EN 53; AltName: Full=bHLH transcription factor bHLH030;	A0A6I9QUR2_ELAGV SubName: Full=transcription factor bHLH30 {ECO:0000313|RefSeq:XP_010915628.1};	At1g68810	GO:0005634,nucleus; GO:0003677,DNA binding; GO:0003700,DNA-binding transcription factor activity; GO:0046983,protein dimerization activity; GO:0006355,regulation of transcription, DNA-templated; GO:0003674,molecular_function; GO:0003676,nucleic acid binding; GO:0005488,binding; GO:0097159,organic cyclic compound binding; GO:1901363,heterocyclic compound binding; GO:0140110,transcription regulator…	PF00010.26:Helix-loop-helix DNA-binding domain	bHLH	TF	bHLH
bHLH	COCNU_03G015250	0.205767	0.3058	0.527267	0.390252	0.579972	-1.35752	-0.785944	0.2347	0.529567	0.6654	0.35272	0.795862	-1.5034	-0.32941	CM017874.1	77022310	77025683	+	COCNU_03G015250	--	K13422 transcription factor MYC2 | (RefSeq) transcription factor MYC2-like (A)	ko04016: MAPK signaling pathway - plant; ko04075: Plant hormone signal transduction	PREDICTED: putative transcription factor bHLH041 [Elaeis guineensis]	BH041_ARATH RecName: Full=Putative transcription factor bHLH041; AltName: Full=Basic helix-loop-helix protein 41; Short=AtbHLH41; Short=bHLH 41; AltName: Full=Transcription factor EN 51; AltName: Full=bHLH transcription factor bHLH041;	A0A6J0PFV5_ELAGV SubName: Full=putative transcription factor bHLH041 {ECO:0000313|RefSeq:XP_019704669.2};	At5g56960	GO:0005634,nucleus; GO:0003677,DNA binding; GO:0003700,DNA-binding transcription factor activity; GO:0046983,protein dimerization activity; GO:0006355,regulation of transcription, DNA-templated; GO:0010200,response to chitin; GO:0003674,molecular_function; GO:0003676,nucleic acid binding; GO:0005488,binding; GO:0097159,organic cyclic compound binding; GO:1901363,heterocyclic compound binding; GO:…	PF00010.26:Helix-loop-helix DNA-binding domain	bHLH	TF	bHLH
bHLH	COCNU_04G006300	0.327133	0.341233	0.547367	0.597649	0.623409	-0.742629	-0.681749	0.980267	0.476333	1.13563	0.863189	0.419443	-0.212251	-1.25345	CM017875.1	19767158	19768785	-	COCNU_04G006300	--	K22484 transcriptional regulator CBF1 | (RefSeq) hypothetical protein (A)	--	PREDICTED: transcription factor bHLH106-like [Elaeis guineensis]	BH106_ARATH RecName: Full=Transcription factor bHLH106; AltName: Full=Basic helix-loop-helix protein 106; Short=AtbHLH106; Short=bHLH 106; AltName: Full=Transcription factor EN 56; AltName: Full=bHLH transcription factor bHLH106;	A0A6I9REK8_ELAGV SubName: Full=transcription factor bHLH106 {ECO:0000313|RefSeq:XP_010922068.1};	At2g41130	GO:0009941,chloroplast envelope; GO:0005634,nucleus; GO:0003677,DNA binding; GO:0003700,DNA-binding transcription factor activity; GO:0046983,protein dimerization activity; GO:0042538,hyperosmotic salinity response; GO:0006355,regulation of transcription, DNA-templated; GO:0003674,molecular_function; GO:0003676,nucleic acid binding; GO:0005488,binding; GO:0097159,organic cyclic compound binding; …	PF00010.26:Helix-loop-helix DNA-binding domain	bHLH	TF	bHLH
bHLH	COCNU_04G013690	1.62367	1.34967	1.87693	0.865064	0.719081	-0.209122	-0.475774	2.2524	1.53877	1.42257	1.58334	1.08168	0.662967	0.113278	CM017875.1	61175358	61177676	-	COCNU_04G013690	--	K22484 transcriptional regulator CBF1 | (RefSeq) transcription factor bHLH106-like (A)	--	PREDICTED: transcription factor bHLH51-like [Elaeis guineensis]	BH051_ARATH RecName: Full=Transcription factor bHLH51; AltName: Full=Basic helix-loop-helix protein 51; Short=AtbHLH51; Short=bHLH 51; AltName: Full=Transcription factor EN 57; AltName: Full=bHLH transcription factor bHLH051;	A0A6I9R5M2_ELAGV SubName: Full=transcription factor bHLH51 {ECO:0000313|RefSeq:XP_010920800.1};	At2g40200	GO:0005634,nucleus; GO:0003677,DNA binding; GO:0003700,DNA-binding transcription factor activity; GO:0046983,protein dimerization activity; GO:0006355,regulation of transcription, DNA-templated; GO:0003674,molecular_function; GO:0003676,nucleic acid binding; GO:0005488,binding; GO:0097159,organic cyclic compound binding; GO:1901363,heterocyclic compound binding; GO:0140110,transcription regulator…	PF00010.26:Helix-loop-helix DNA-binding domain	bHLH	TF	bHLH
bHLH	COCNU_05G000960	5.88107	1.29493	0.584467	10.0623	2.21558	3.33089	1.14769	10.035	2.75887	1.33693	7.50601	2.06358	2.90805	1.04515	CM017876.1	2662058	2663943	-	COCNU_05G000960	--	K13422 transcription factor MYC2 | (RefSeq) transcription factor MYC2-like (A)	ko04016: MAPK signaling pathway - plant; ko04075: Plant hormone signal transduction	PREDICTED: transcription factor bHLH18 [Elaeis guineensis]	BH025_ARATH RecName: Full=Transcription factor bHLH25; AltName: Full=Basic helix-loop-helix protein 25; Short=AtbHLH25; Short=bHLH 25; AltName: Full=Transcription factor EN 29; AltName: Full=bHLH transcription factor bHLH025;	A0A6I9S350_ELAGV SubName: Full=transcription factor bHLH18 {ECO:0000313|RefSeq:XP_010936244.1};	At4g37850	GO:0005634,nucleus; GO:0003700,DNA-binding transcription factor activity; GO:0046983,protein dimerization activity; GO:0000976,transcription regulatory region sequence-specific DNA binding; GO:0006355,regulation of transcription, DNA-templated; GO:0003674,molecular_function; GO:0140110,transcription regulator activity; GO:0005488,binding; GO:0005515,protein binding; GO:0001067,regulatory region n…	PF00010.26:Helix-loop-helix DNA-binding domain	bHLH	TF	bHLH
bHLH	COCNU_05G005060	0.796333	0.5036	0.611233	1.30283	0.823908	0.381649	-0.279445	0.998	0.304867	0.535833	1.86252	0.568958	0.897255	-0.813606	CM017876.1	33610067	33610753	+	COCNU_05G005060	--	K22484 transcriptional regulator CBF1 | (RefSeq) hypothetical protein (A)	--	PREDICTED: transcription factor bHLH30-like [Phoenix dactylifera]	BH030_ARATH RecName: Full=Transcription factor bHLH30; AltName: Full=Basic helix-loop-helix protein 30; Short=AtbHLH30; Short=bHLH 30; AltName: Full=Transcription factor EN 53; AltName: Full=bHLH transcription factor bHLH030;	A0A6I9SGW9_ELAGV SubName: Full=transcription factor bHLH30-like {ECO:0000313|RefSeq:XP_010942676.1};	At1g68810	GO:0005634,nucleus; GO:0003677,DNA binding; GO:0003700,DNA-binding transcription factor activity; GO:0046983,protein dimerization activity; GO:0006355,regulation of transcription, DNA-templated; GO:0003674,molecular_function; GO:0003676,nucleic acid binding; GO:0005488,binding; GO:0097159,organic cyclic compound binding; GO:1901363,heterocyclic compound binding; GO:0140110,transcription regulator…	PF00010.26:Helix-loop-helix DNA-binding domain	bHLH	TF	bHLH
bHLH	COCNU_05G009880	14.6577	12.2401	10.0211	1.46268	1.22143	0.548613	0.28857	19.7746	21.6919	17.4385	1.13396	1.24391	0.181373	0.314883	CM017876.1	54565757	54576188	+	COCNU_05G009880	--	--	--	PREDICTED: uncharacterized protein LOC105056300 [Elaeis guineensis]	BH162_ARATH RecName: Full=Transcription factor bHLH162; AltName: Full=Basic helix-loop-helix protein 162; Short=AtbHLH162 {ECO:0000303|PubMed:14600211}; Short=bHLH 162; AltName: Full=bHLH transcription factor bHLH162;	A0A6I9S2N1_ELAGV SubName: Full=uncharacterized protein LOC105056300 {ECO:0000313|RefSeq:XP_010936747.1};	At1g23790	GO:0090575,RNA polymerase II transcription regulator complex; GO:0003700,DNA-binding transcription factor activity; GO:0000981,DNA-binding transcription factor activity, RNA polymerase II-specific; GO:0046983,protein dimerization activity; GO:0000977,RNA polymerase II transcription regulatory region sequence-specific DNA binding; GO:0050832,defense response to fungus; GO:0006357,regulation of tra…	PF06075.12:Plant protein of unknown function (DUF936)	bHLH	TF	bHLH
bHLH	COCNU_06G001700	159.529	141.068	96.9729	1.64509	1.45472	0.718167	0.540737	170.258	117.516	73.2686	2.32375	1.6039	1.21646	0.681585	CM017877.1	4815983	4816796	+	COCNU_06G001700	--	K13422 transcription factor MYC2 | (RefSeq) transcription factor MYC2 (A)	ko04016: MAPK signaling pathway - plant; ko04075: Plant hormone signal transduction	PREDICTED: putative transcription factor bHLH041 [Elaeis guineensis]	BH041_ARATH RecName: Full=Putative transcription factor bHLH041; AltName: Full=Basic helix-loop-helix protein 41; Short=AtbHLH41; Short=bHLH 41; AltName: Full=Transcription factor EN 51; AltName: Full=bHLH transcription factor bHLH041;	A0A6J0PHU5_ELAGV SubName: Full=putative transcription factor bHLH041 isoform X1 {ECO:0000313|RefSeq:XP_019706024.1};	At5g56960	GO:0005634,nucleus; GO:0003677,DNA binding; GO:0003700,DNA-binding transcription factor activity; GO:0046983,protein dimerization activity; GO:0006355,regulation of transcription, DNA-templated; GO:0010200,response to chitin; GO:0003674,molecular_function; GO:0003676,nucleic acid binding; GO:0005488,binding; GO:0097159,organic cyclic compound binding; GO:1901363,heterocyclic compound binding; GO:…	PF00010.26:Helix-loop-helix DNA-binding domain	bHLH	TF	bHLH
bHLH	COCNU_06G002390	12.3666	12.3635	11.2085	1.10332	1.10304	0.141851	0.141486	13.3415	14.5157	14.8005	0.901422	0.98076	-0.149725	-0.0280285	CM017877.1	6687834	6689597	-	COCNU_06G002390	--	K13422 transcription factor MYC2 | (RefSeq) transcription factor MYC2-like (A)	ko04016: MAPK signaling pathway - plant; ko04075: Plant hormone signal transduction	PREDICTED: transcription factor bHLH13 [Elaeis guineensis]	MTB1_SOLLC RecName: Full=Transcription factor MTB1 {ECO:0000303|PubMed:30610166}; AltName: Full=Basic helix-loop-helix protein 113 {ECO:0000303|PubMed:25612924}; AltName: Full=Protein MYC2-TARGETED BHLH 1 {ECO:0000303|PubMed:30610166}; AltName: Full=Transcription factor bHLH113 {ECO:0000303|PubMed:25612924}; AltName: Full=bHLH transcription factor bHLH113 {ECO:0000305};	A0A6I9QQ10_ELAGV SubName: Full=transcription factor bHLH13 {ECO:0000313|RefSeq:XP_010912147.1};	At1g01260	GO:0005634,nucleus; GO:0003700,DNA-binding transcription factor activity; GO:0046983,protein dimerization activity; GO:0000976,transcription regulatory region sequence-specific DNA binding; GO:0006952,defense response; GO:0031347,regulation of defense response; GO:2000022,regulation of jasmonic acid mediated signaling pathway; GO:0006355,regulation of transcription, DNA-templated; GO:0003674,mole…	PF14215.6:bHLH-MYC and R2R3-MYB transcription factors N-terminal	bHLH	TF	bHLH
bHLH	COCNU_06G007740	2.81443	1.83757	2.17787	1.29229	0.843746	0.369929	-0.245119	1.69193	0.729767	1.80163	0.939111	0.405058	-0.0906327	-1.3038	CM017877.1	21013577	21015910	-	COCNU_06G007740	--	K20558 transcription factor SPEECHLESS | (RefSeq) transcription factor SPEECHLESS (A)	ko04016: MAPK signaling pathway - plant	PREDICTED: transcription factor FAMA [Elaeis guineensis]	FAMA_ARATH RecName: Full=Transcription factor FAMA; AltName: Full=Basic helix-loop-helix protein 97; Short=AtbHLH97; Short=bHLH 97; AltName: Full=Transcription factor EN 14; AltName: Full=bHLH transcription factor bHLH097;	A0A6I9QH93_ELAGV SubName: Full=transcription factor FAMA {ECO:0000313|RefSeq:XP_010909228.1};	At3g24140	GO:0005634,nucleus; GO:0003677,DNA binding; GO:0003700,DNA-binding transcription factor activity; GO:0046983,protein dimerization activity; GO:0010052,guard cell differentiation; GO:0010377,guard cell fate commitment; GO:0010444,guard mother cell differentiation; GO:0051782,negative regulation of cell division; GO:0061086,negative regulation of histone H3-K27 methylation; GO:0045597,positive regu…	PF00010.26:Helix-loop-helix DNA-binding domain	bHLH	TF	bHLH
bHLH	COCNU_06G015170	6.02397	7.98253	10.2968	0.585033	0.775244	-0.77341	-0.367277	7.87803	8.16703	9.61463	0.819379	0.849438	-0.287396	-0.23542	CM017877.1	45097230	45105354	-	COCNU_06G015170	--	K12126 phytochrome-interacting factor 3 | (RefSeq) PIF3; hypothetical protein (A)	ko04075: Plant hormone signal transduction; ko04712: Circadian rhythm - plant	PREDICTED: transcription factor UNE12 isoform X1 [Elaeis guineensis]	UNE12_ARATH RecName: Full=Transcription factor UNE12; AltName: Full=Basic helix-loop-helix protein 59; Short=AtbHLH59; Short=bHLH 59; AltName: Full=Protein UNFERTILIZED EMBRYO SAC 12; AltName: Full=Transcription factor EN 93; AltName: Full=bHLH transcription factor bHLH059;	A0A6I9S2U1_ELAGV SubName: Full=transcription factor UNE12 isoform X1 {ECO:0000313|RefSeq:XP_010936096.1};	At4g02590	GO:0005634,nucleus; GO:0003700,DNA-binding transcription factor activity; GO:0000981,DNA-binding transcription factor activity, RNA polymerase II-specific; GO:0046983,protein dimerization activity; GO:0000978,RNA polymerase II cis-regulatory region sequence-specific DNA binding; GO:0009567,double fertilization forming a zygote and endosperm; GO:0007275,multicellular organism development; GO:00313…	PF00010.26:Helix-loop-helix DNA-binding domain	bHLH	TF	bHLH
bHLH	COCNU_06G018380	27.1117	23.1735	26.1898	1.0352	0.884829	0.0499106	-0.176529	34.4368	30.4664	49.2105	0.699785	0.619105	-0.515016	-0.691745	CM017877.1	65737424	65742955	-	COCNU_06G018380	--	K16189 phytochrome-interacting factor 4 | (RefSeq) transcription factor PIF4-like isoform X1 (A)	ko04075: Plant hormone signal transduction	PREDICTED: transcription factor PIF4-like isoform X1 [Elaeis guineensis]	PIL13_ORYSJ RecName: Full=Transcription factor PHYTOCHROME INTERACTING FACTOR-LIKE 13 {ECO:0000303|PubMed:17485859}; Short=OsPIL13 {ECO:0000303|PubMed:17485859}; Short=PIF-like protein 13 {ECO:0000305}; AltName: Full=Basic helix-loop-helix protein 152 {ECO:0000303|PubMed:16896230}; Short=OsbHLH152 {ECO:0000303|PubMed:16896230}; AltName: Full=OsPIL1 {ECO:0000303|PubMed:22984180};	A0A6I9QCK8_ELAGV SubName: Full=transcription factor PIF4 isoform X2 {ECO:0000313|RefSeq:XP_010906815.1};	At2g43010	GO:0005634,nucleus; GO:0003677,DNA binding; GO:0046983,protein dimerization activity; GO:0080006,internode patterning; GO:0090229,negative regulation of red or far-red light signaling pathway; GO:0045893,positive regulation of transcription, DNA-templated; GO:0006355,regulation of transcription, DNA-templated; GO:0003674,molecular_function; GO:0003676,nucleic acid binding; GO:0005488,binding; GO:…	PF00010.26:Helix-loop-helix DNA-binding domain	bHLH	TF	bHLH
bHLH	COCNU_06G019270	0	0.115033	0.0787	0	1.46167	#NUM!	0.547616	0	0	0.399767	0	0	#NUM!	#NUM!	CM017877.1	72428407	72430119	+	COCNU_06G019270	--	K13422 transcription factor MYC2 | (RefSeq) transcription factor MYC2 (A)	ko04016: MAPK signaling pathway - plant; ko04075: Plant hormone signal transduction	PREDICTED: transcription factor bHLH18-like isoform X2 [Elaeis guineensis]	BH025_ARATH RecName: Full=Transcription factor bHLH25; AltName: Full=Basic helix-loop-helix protein 25; Short=AtbHLH25; Short=bHLH 25; AltName: Full=Transcription factor EN 29; AltName: Full=bHLH transcription factor bHLH025;	A0A6I9SH26_ELAGV SubName: Full=transcription factor bHLH18 isoform X1 {ECO:0000313|RefSeq:XP_010943199.2, ECO:0000313|RefSeq:XP_019707639.1};	At4g37850	GO:0005634,nucleus; GO:0003700,DNA-binding transcription factor activity; GO:0046983,protein dimerization activity; GO:0000976,transcription regulatory region sequence-specific DNA binding; GO:0006355,regulation of transcription, DNA-templated; GO:0003674,molecular_function; GO:0140110,transcription regulator activity; GO:0005488,binding; GO:0005515,protein binding; GO:0001067,regulatory region n…	PF00010.26:Helix-loop-helix DNA-binding domain	bHLH	TF	bHLH
bHLH	COCNU_07G001940	19.9629	18.6106	20.0516	0.995578	0.928134	-0.00639364	-0.107595	17.0861	18.2547	22.5277	0.758447	0.810322	-0.39888	-0.303432	CM017878.1	5078286	5088091	-	COCNU_07G001940	--	--	--	PREDICTED: transcription factor bHLH121 isoform X1 [Phoenix dactylifera]	BH121_ARATH RecName: Full=Transcription factor bHLH121; AltName: Full=Basic helix-loop-helix protein 121; Short=AtbHLH121; Short=bHLH 121; AltName: Full=Transcription factor EN 138; AltName: Full=bHLH transcription factor bHLH121;	A0A6I9R4B4_ELAGV SubName: Full=transcription factor bHLH121 {ECO:0000313|RefSeq:XP_010920215.1};	At3g19860	GO:0005634,nucleus; GO:0003700,DNA-binding transcription factor activity; GO:0046983,protein dimerization activity; GO:1990837,sequence-specific double-stranded DNA binding; GO:0000976,transcription regulatory region sequence-specific DNA binding; GO:0006879,cellular iron ion homeostasis; GO:0003674,molecular_function; GO:0140110,transcription regulator activity; GO:0005488,binding; GO:0005515,pr…	PF00010.26:Helix-loop-helix DNA-binding domain	bHLH	TF	bHLH
bHLH	COCNU_07G003710	19.7751	23.5441	19.0839	1.03622	1.23372	0.051329	0.30301	22.2416	20.4314	21.4814	1.03539	0.951121	0.0501726	-0.0723	CM017878.1	9456379	9461924	+	COCNU_07G003710	--	K13422 transcription factor MYC2 | (RefSeq) transcription factor MYC2-like (A)	ko04016: MAPK signaling pathway - plant; ko04075: Plant hormone signal transduction	PREDICTED: transcription factor MYC2-like [Elaeis guineensis]	MYC2_ORYSJ RecName: Full=Transcription factor MYC2 {ECO:0000305}; Short=OsMYC2 {ECO:0000303|PubMed:24647160}; AltName: Full=Basic helix-loop-helix protein 9 {ECO:0000303|PubMed:16896230}; Short=OsbHLH009 {ECO:0000303|PubMed:16896230}; Short=bHLH 9 {ECO:0000305};	A0A6I9R5F6_ELAGV SubName: Full=transcription factor MYC2 {ECO:0000313|RefSeq:XP_010919958.1};	At1g32640	GO:0005634,nucleus; GO:0003700,DNA-binding transcription factor activity; GO:0046983,protein dimerization activity; GO:0000976,transcription regulatory region sequence-specific DNA binding; GO:0006355,regulation of transcription, DNA-templated; GO:0003674,molecular_function; GO:0140110,transcription regulator activity; GO:0005488,binding; GO:0005515,protein binding; GO:0001067,regulatory region n…	PF14215.6:bHLH-MYC and R2R3-MYB transcription factors N-terminal	bHLH	TF	bHLH
bHLH	COCNU_07G008420	1.20173	1.59583	2.33547	0.514558	0.683304	-0.958594	-0.549401	0.9363	0.825933	1.73623	0.539271	0.475704	-0.890918	-1.07186	CM017878.1	24729868	24731121	+	COCNU_07G008420	--	K20558 transcription factor SPEECHLESS | (RefSeq) transcription factor SPEECHLESS-like (A)	ko04016: MAPK signaling pathway - plant	PREDICTED: transcription factor bHLH57 [Phoenix dactylifera]	BH070_ARATH RecName: Full=Transcription factor bHLH70; AltName: Full=Basic helix-loop-helix protein 70; Short=AtbHLH70; Short=bHLH 70; AltName: Full=Transcription factor EN 13; AltName: Full=bHLH transcription factor bHLH070;	A0A6I9R1Z3_ELAGV SubName: Full=transcription factor bHLH57 {ECO:0000313|RefSeq:XP_010919038.1};	At2g46810	GO:0005634,nucleus; GO:0003700,DNA-binding transcription factor activity; GO:0000981,DNA-binding transcription factor activity, RNA polymerase II-specific; GO:0042803,protein homodimerization activity; GO:0000978,RNA polymerase II cis-regulatory region sequence-specific DNA binding; GO:0009631,cold acclimation; GO:0006357,regulation of transcription by RNA polymerase II; GO:0006355,regulation of …	PF00010.26:Helix-loop-helix DNA-binding domain	bHLH	TF	bHLH
bHLH	COCNU_07G011710	7.15177	8.63823	12.4972	0.572268	0.691212	-0.805237	-0.532801	4.79073	5.0958	8.13523	0.588887	0.626386	-0.763937	-0.674875	CM017878.1	38695382	38706181	-	COCNU_07G011710	--	K13422 transcription factor MYC2 | (RefSeq) LOW QUALITY PROTEIN: transcription factor MYC2-like (A)	ko04016: MAPK signaling pathway - plant; ko04075: Plant hormone signal transduction	PREDICTED: transcription factor GLABRA 3 [Elaeis guineensis]	GL3_ARATH RecName: Full=Transcription factor GLABRA 3; AltName: Full=Basic helix-loop-helix protein 1; Short=AtMYC6; Short=AtbHLH1; Short=bHLH 1; AltName: Full=Protein SHAPESHIFTER; AltName: Full=Transcription factor EN 31; AltName: Full=bHLH transcription factor bHLH001;	A0A6I9R2J5_ELAGV SubName: Full=transcription factor GLABRA 3 {ECO:0000313|RefSeq:XP_010918535.1};	At1g63650	GO:0005634,nucleus; GO:0003677,DNA binding; GO:0003700,DNA-binding transcription factor activity; GO:0046983,protein dimerization activity; GO:0001708,cell fate specification; GO:0009957,epidermal cell fate specification; GO:0009867,jasmonic acid mediated signaling pathway; GO:0007275,multicellular organism development; GO:0031542,positive regulation of anthocyanin biosynthetic process; GO:001009…	PF14215.6:bHLH-MYC and R2R3-MYB transcription factors N-terminal	bHLH	TF	bHLH
bHLH	COCNU_08G000560	0.603833	0.825967	0.170167	3.54848	4.85387	1.8272	2.27914	2.1874	0.647333	0.2821	7.75399	2.29469	2.95494	1.1983	CM017879.1	17181034	17183159	+	COCNU_08G000560	--	--	--	PREDICTED: transcription factor BHLH148 [Elaeis guineensis]	BH148_ORYSJ RecName: Full=Transcription factor BHLH148 {ECO:0000305}; AltName: Full=Basic helix-loop-helix protein 148 {ECO:0000303|PubMed:20472752}; Short=OsbHLH148 {ECO:0000303|PubMed:20472752}; AltName: Full=bHLH transcription factor bHLH148 {ECO:0000305};	A0A6I9QLB1_ELAGV SubName: Full=transcription factor BHLH148 {ECO:0000313|RefSeq:XP_010911272.1};	At5g43650	GO:0005634,nucleus; GO:0003677,DNA binding; GO:0046983,protein dimerization activity; GO:0006355,regulation of transcription, DNA-templated; GO:0009414,response to water deprivation; GO:0003674,molecular_function; GO:0003676,nucleic acid binding; GO:0005488,binding; GO:0097159,organic cyclic compound binding; GO:1901363,heterocyclic compound binding; GO:0005515,protein binding; GO:0006139,nucleob…	PF00010.26:Helix-loop-helix DNA-binding domain	bHLH	TF	bHLH
bHLH	COCNU_08G008340	35.3752	44.6613	19.5845	1.80629	2.28044	0.853027	1.18931	38.7472	47.4461	43.2746	0.89538	1.0964	-0.159428	0.132769	CM017879.1	49968247	49970957	+	COCNU_08G008340	--	K13422 transcription factor MYC2 | (RefSeq) transcription factor MYC2-like (A)	ko04016: MAPK signaling pathway - plant; ko04075: Plant hormone signal transduction	PREDICTED: transcription factor MYC2-like [Elaeis guineensis]	MYC2_SOLLC RecName: Full=Transcription factor MYC2 {ECO:0000303|PubMed:24483714}; Short=LeMYC2 {ECO:0000303|PubMed:24483714}; Short=SlMYC2 {ECO:0000303|PubMed:29528226}; AltName: Full=Basic helix-loop-helix protein 147 {ECO:0000303|PubMed:25612924}; AltName: Full=Transcription factor bHLH147 {ECO:0000303|PubMed:25612924}; AltName: Full=bHLH transcription factor bHLH147 {ECO:0000305};	A0A6I9SC25_ELAGV SubName: Full=transcription factor MYC2 {ECO:0000313|RefSeq:XP_010941241.1};	At1g32640	GO:0005634,nucleus; GO:0003700,DNA-binding transcription factor activity; GO:0046983,protein dimerization activity; GO:0043565,sequence-specific DNA binding; GO:0000976,transcription regulatory region sequence-specific DNA binding; GO:0006952,defense response; GO:0007275,multicellular organism development; GO:0045893,positive regulation of transcription, DNA-templated; GO:0040008,regulation of gr…	PF14215.6:bHLH-MYC and R2R3-MYB transcription factors N-terminal	bHLH	TF	bHLH
bHLH	COCNU_09G003690	10.6021	15.4552	13.0125	0.814762	1.18772	-0.295549	0.248198	9.28457	13.0474	15.3764	0.603821	0.848536	-0.727808	-0.236952	CM017880.1	42517070	42519007	+	COCNU_09G003690	--	K13422 transcription factor MYC2 | (RefSeq) transcription factor MYC2-like (A)	ko04016: MAPK signaling pathway - plant; ko04075: Plant hormone signal transduction	PREDICTED: transcription factor MYC2-like [Elaeis guineensis]	MYC2_ORYSJ RecName: Full=Transcription factor MYC2 {ECO:0000305}; Short=OsMYC2 {ECO:0000303|PubMed:24647160}; AltName: Full=Basic helix-loop-helix protein 9 {ECO:0000303|PubMed:16896230}; Short=OsbHLH009 {ECO:0000303|PubMed:16896230}; Short=bHLH 9 {ECO:0000305};	A0A6I9S891_ELAGV SubName: Full=transcription factor MYC2 {ECO:0000313|RefSeq:XP_010935028.1};	At1g32640	GO:0005634,nucleus; GO:0003700,DNA-binding transcription factor activity; GO:0046983,protein dimerization activity; GO:0000976,transcription regulatory region sequence-specific DNA binding; GO:0006355,regulation of transcription, DNA-templated; GO:0003674,molecular_function; GO:0140110,transcription regulator activity; GO:0005488,binding; GO:0005515,protein binding; GO:0001067,regulatory region n…	PF14215.6:bHLH-MYC and R2R3-MYB transcription factors N-terminal	bHLH	TF	bHLH
bHLH	COCNU_09G004810	1.74107	2.94657	2.5176	0.691558	1.17039	-0.532078	0.226986	2.48947	3.32817	2.27397	1.09477	1.4636	0.130626	0.549517	CM017880.1	46414034	46415529	+	COCNU_09G004810	--	K16190 glucuronokinase [EC:2.7.1.43] | (RefSeq) transcription factor TDR (A)	ko00040: Pentose and glucuronate interconversions; ko00053: Ascorbate and aldarate metabolism; ko00520: Amino sugar and nucleotide sugar metabolism; ko01100: Metabolic pathways; ko01250: Biosynthesis of nucleotide sugars	PREDICTED: transcription factor bHLH93 [Elaeis guineensis]	BH003_ORYSJ RecName: Full=Transcription factor BHLH3 {ECO:0000305}; AltName: Full=Basic helix-loop-helix protein 3 {ECO:0000303|PubMed:16896230}; Short=OsbHLH003 {ECO:0000303|PubMed:16896230}; AltName: Full=Protein RAC IMMUNITY 1 {ECO:0000303|PubMed:22437844}; AltName: Full=bHLH transcription factor 3 {ECO:0000305};	A0A6I9RZP0_ELAGV SubName: Full=transcription factor bHLH93 {ECO:0000313|RefSeq:XP_010935191.1};	At5g65640	GO:0005737,cytoplasm; GO:0005634,nucleus; GO:0003700,DNA-binding transcription factor activity; GO:0046983,protein dimerization activity; GO:0043565,sequence-specific DNA binding; GO:0006952,defense response; GO:0031347,regulation of defense response; GO:0006355,regulation of transcription, DNA-templated; GO:0003674,molecular_function; GO:0140110,transcription regulator activity; GO:0005488,bindi…	PF00010.26:Helix-loop-helix DNA-binding domain	bHLH	TF	bHLH
bHLH	COCNU_09G006290	94.7771	71.4126	62.9814	1.50484	1.13387	0.589612	0.181253	96.5276	98.9552	93.9511	1.02742	1.05326	0.0390315	0.074866	CM017880.1	49909936	49917322	-	COCNU_09G006290	--	--	--	PREDICTED: transcription factor bHLH115-like [Elaeis guineensis]	ILR3_ARATH RecName: Full=Transcription factor ILR3; AltName: Full=Basic helix-loop-helix protein 105; Short=AtbHLH105; Short=bHLH 105; AltName: Full=Protein IAA-LEUCINE RESISTANT 3; AltName: Full=Transcription factor EN 133; AltName: Full=bHLH transcription factor bHLH105;	A0A6I9S1B5_ELAGV SubName: Full=transcription factor bHLH115 {ECO:0000313|RefSeq:XP_010935491.1};	At5g54680	GO:0005634,nucleus; GO:0003700,DNA-binding transcription factor activity; GO:0046983,protein dimerization activity; GO:0000976,transcription regulatory region sequence-specific DNA binding; GO:0019760,glucosinolate metabolic process; GO:0006355,regulation of transcription, DNA-templated; GO:0003674,molecular_function; GO:0140110,transcription regulator activity; GO:0005488,binding; GO:0005515,pro…	PF00010.26:Helix-loop-helix DNA-binding domain	bHLH	TF	bHLH
bHLH	COCNU_09G009140	4.66757	3.876	4.59727	1.01529	0.84311	0.0218943	-0.246208	3.49583	2.45977	6.12303	0.570932	0.401724	-0.80861	-1.31573	CM017880.1	56068428	56097566	+	COCNU_09G009140	--	K16189 phytochrome-interacting factor 4 | (RefSeq) transcription factor PIF4-like isoform X1 (A)	ko04075: Plant hormone signal transduction	PREDICTED: transcription factor PIF1-like isoform X2 [Elaeis guineensis]	PIF1_ARATH RecName: Full=Transcription factor PIF1; AltName: Full=Basic helix-loop-helix protein 15; Short=AtbHLH15; Short=bHLH 15; AltName: Full=Protein PHY-INTERACTING FACTOR 1; AltName: Full=Protein PHYTOCHROME INTERACTING FACTOR 3-LIKE 5; AltName: Full=Transcription factor EN 101; AltName: Full=bHLH transcription factor bHLH015;	A0A6I9S161_ELAGV SubName: Full=transcription factor PIF1 isoform X2 {ECO:0000313|RefSeq:XP_010936085.1};	At2g20180	GO:0005634,nucleus; GO:0003677,DNA binding; GO:0003700,DNA-binding transcription factor activity; GO:0042802,identical protein binding; GO:0010313,phytochrome binding; GO:0046983,protein dimerization activity; GO:0015995,chlorophyll biosynthetic process; GO:0009740,gibberellic acid mediated signaling pathway; GO:0006783,heme biosynthetic process; GO:0009959,negative gravitropism; GO:0010100,negat…	PF00010.26:Helix-loop-helix DNA-binding domain	bHLH	TF	bHLH
bHLH	COCNU_10G002520	33.5707	38.4877	28.2587	1.18798	1.36198	0.248508	0.445703	31.7432	31.6221	30.8132	1.03018	1.02625	0.0429021	0.0373847	CM017881.1	5761069	5763858	-	COCNU_10G002520	--	K13422 transcription factor MYC2 | (RefSeq) transcription factor MYC2-like (A)	ko04016: MAPK signaling pathway - plant; ko04075: Plant hormone signal transduction	PREDICTED: transcription factor MYC2-like [Elaeis guineensis]	MYC2_ORYSJ RecName: Full=Transcription factor MYC2 {ECO:0000305}; Short=OsMYC2 {ECO:0000303|PubMed:24647160}; AltName: Full=Basic helix-loop-helix protein 9 {ECO:0000303|PubMed:16896230}; Short=OsbHLH009 {ECO:0000303|PubMed:16896230}; Short=bHLH 9 {ECO:0000305};	A0A4D6C6M2_COCNU SubName: Full=MYC2 {ECO:0000313|EMBL:QBY06337.1};	At1g32640	GO:0005634,nucleus; GO:0003700,DNA-binding transcription factor activity; GO:0046983,protein dimerization activity; GO:0000976,transcription regulatory region sequence-specific DNA binding; GO:0006355,regulation of transcription, DNA-templated; GO:0003674,molecular_function; GO:0140110,transcription regulator activity; GO:0005488,binding; GO:0005515,protein binding; GO:0001067,regulatory region n…	PF14215.6:bHLH-MYC and R2R3-MYB transcription factors N-terminal	bHLH	TF	bHLH
bHLH	COCNU_11G002570	3.22453	2.40463	3.28803	0.980688	0.731329	-0.0281345	-0.451408	2.58423	2.219	3.0367	0.851001	0.730727	-0.232768	-0.452595	CM017882.1	9404584	9407681	-	COCNU_11G002570	--	K18878 BHLH transcription factor Upa20 | (RefSeq) Upa20; transcription factor bHLH137-like (A)	ko04626: Plant-pathogen interaction	PREDICTED: transcription factor bHLH62-like [Elaeis guineensis]	BH078_ARATH RecName: Full=Transcription factor bHLH78; AltName: Full=Basic helix-loop-helix protein 78; Short=AtbHLH78; Short=bHLH 78; AltName: Full=Transcription factor EN 86; AltName: Full=bHLH transcription factor bHLH078;	A0A6I9Q9H0_ELAGV SubName: Full=transcription factor bHLH62 {ECO:0000313|RefSeq:XP_010905158.1};	At5g48560	GO:0005634,nucleus; GO:0003677,DNA binding; GO:0003700,DNA-binding transcription factor activity; GO:0046983,protein dimerization activity; GO:0006355,regulation of transcription, DNA-templated; GO:0009637,response to blue light; GO:0003674,molecular_function; GO:0003676,nucleic acid binding; GO:0005488,binding; GO:0097159,organic cyclic compound binding; GO:1901363,heterocyclic compound binding;…	PF00010.26:Helix-loop-helix DNA-binding domain	bHLH	TF	bHLH
bHLH	COCNU_11G003350	11.7281	12.0559	13.1734	0.890287	0.91517	-0.167658	-0.127888	14.1692	10.7959	11.4794	1.23431	0.940459	0.303703	-0.0885635	CM017882.1	14189546	14194765	-	COCNU_11G003350	--	K16190 glucuronokinase [EC:2.7.1.43] | (RefSeq) transcription factor TDR (A)	ko00040: Pentose and glucuronate interconversions; ko00053: Ascorbate and aldarate metabolism; ko00520: Amino sugar and nucleotide sugar metabolism; ko01100: Metabolic pathways; ko01250: Biosynthesis of nucleotide sugars	PREDICTED: transcription factor ICE1 [Elaeis guineensis]	ICE1_ARATH RecName: Full=Transcription factor ICE1; AltName: Full=Basic helix-loop-helix protein 116; Short=AtbHLH116; Short=bHLH 116; AltName: Full=Inducer of CBF expression 1; AltName: Full=Transcription factor EN 45; AltName: Full=Transcription factor SCREAM; AltName: Full=bHLH transcription factor bHLH116;	A0A6I9QII6_ELAGV SubName: Full=transcription factor ICE1 {ECO:0000313|RefSeq:XP_010910115.2};	At3g26744	GO:0005634,nucleus; GO:0000987,cis-regulatory region sequence-specific DNA binding; GO:0001046,core promoter sequence-specific DNA binding; GO:0003677,DNA binding; GO:0003700,DNA-binding transcription factor activity; GO:0046983,protein dimerization activity; GO:0043565,sequence-specific DNA binding; GO:0000976,transcription regulatory region sequence-specific DNA binding; GO:0009738,abscisic aci…	PF00010.26:Helix-loop-helix DNA-binding domain	bHLH	TF	bHLH
bHLH	COCNU_11G005690	0.937	0.642833	0.758767	1.2349	0.847208	0.304393	-0.239212	0.852233	0.4906	0.5942	1.43425	0.825648	0.5203	-0.276401	CM017882.1	39692281	39703565	+	COCNU_11G005690	--	K16189 phytochrome-interacting factor 4 | (RefSeq) transcription factor PIF4-like isoform X1 (A)	ko04075: Plant hormone signal transduction	PREDICTED: transcription factor BIM2-like isoform X7 [Elaeis guineensis]	BIM1_ARATH RecName: Full=Transcription factor BIM1; AltName: Full=BES1-interacting Myc-like protein 1; AltName: Full=Basic helix-loop-helix protein 46; Short=AtbHLH46; Short=bHLH 46; AltName: Full=Transcription factor EN 126; AltName: Full=bHLH transcription factor bHLH046;	A0A6J0PM54_ELAGV SubName: Full=transcription factor BIM2 isoform X6 {ECO:0000313|RefSeq:XP_019708076.1};	At5g08130	GO:0005634,nucleus; GO:0003677,DNA binding; GO:0003700,DNA-binding transcription factor activity; GO:0042802,identical protein binding; GO:0046983,protein dimerization activity; GO:0006351,transcription, DNA-templated; GO:0003674,molecular_function; GO:0003676,nucleic acid binding; GO:0005488,binding; GO:0097159,organic cyclic compound binding; GO:1901363,heterocyclic compound binding; GO:0140110…	PF00010.26:Helix-loop-helix DNA-binding domain	bHLH	TF	bHLH
bHLH	COCNU_11G010630	0.674667	1.04743	2.22593	0.303094	0.470559	-1.72216	-1.08755	0.3856	0.647867	1.0523	0.366435	0.615667	-1.44837	-0.699777	CM017882.1	54864468	54871548	+	COCNU_11G010630	--	K18878 BHLH transcription factor Upa20 | (RefSeq) Upa20; transcription factor bHLH137-like (A)	ko04626: Plant-pathogen interaction	PREDICTED: transcription factor bHLH48-like isoform X2 [Elaeis guineensis]	BH048_ARATH RecName: Full=Transcription factor bHLH48; AltName: Full=Basic helix-loop-helix protein 48; Short=AtbHLH48; Short=bHLH 48; AltName: Full=Transcription factor EN 97; AltName: Full=bHLH transcription factor bHLH048;	A0A6I9RMJ2_ELAGV SubName: Full=transcription factor bHLH48 isoform X1 {ECO:0000313|RefSeq:XP_010928852.1};	At3g57800	GO:0005634,nucleus; GO:0003677,DNA binding; GO:0003700,DNA-binding transcription factor activity; GO:0046983,protein dimerization activity; GO:0006355,regulation of transcription, DNA-templated; GO:0003674,molecular_function; GO:0003676,nucleic acid binding; GO:0005488,binding; GO:0097159,organic cyclic compound binding; GO:1901363,heterocyclic compound binding; GO:0140110,transcription regulator…	PF00010.26:Helix-loop-helix DNA-binding domain	bHLH	TF	bHLH
bHLH	COCNU_11G013250	18.512	16.286	14.325	1.29229	1.1369	0.369926	0.185101	20.3936	13.7009	11.2803	1.80789	1.21458	0.854307	0.280461	CM017882.1	60686506	60699237	+	COCNU_11G013250	--	K10583 ubiquitin-conjugating enzyme E2 S [EC:2.3.2.23] | (RefSeq) ubiquitin-conjugating enzyme E2 22 isoform X1 (A)	ko04120: Ubiquitin mediated proteolysis	PREDICTED: ubiquitin-conjugating enzyme E2 22 isoform X1 [Elaeis guineensis]	UBC22_ARATH RecName: Full=Ubiquitin-conjugating enzyme E2 22; EC=2.3.2.23; AltName: Full=E2 ubiquitin-conjugating enzyme 22; AltName: Full=Ubiquitin carrier protein 22;	A0A6I9RNM3_ELAGV SubName: Full=ubiquitin-conjugating enzyme E2 22 isoform X1 {ECO:0000313|RefSeq:XP_010929343.1, ECO:0000313|RefSeq:XP_010929344.1};	At5g05080	GO:0005634,nucleus; GO:0005524,ATP binding; GO:0061631,ubiquitin conjugating enzyme activity; GO:0004842,ubiquitin-protein transferase activity; GO:0000209,protein polyubiquitination; GO:0006511,ubiquitin-dependent protein catabolic process; GO:0000166,nucleotide binding; GO:0003674,molecular_function; GO:0005488,binding; GO:0017076,purine nucleotide binding; GO:0030554,adenyl nucleotide binding;…	PF00179.26:Ubiquitin-conjugating enzyme	bHLH	TF	bHLH
bHLH	COCNU_12G004990	1.2596	0.8912	0.805233	1.56427	1.10676	0.645487	0.146342	1.70403	1.14243	2.36953	0.719143	0.482134	-0.475649	-1.05249	CM017883.1	31493152	31494859	+	COCNU_12G004990	--	K22484 transcriptional regulator CBF1 | (RefSeq) hypothetical protein (A)	--	PREDICTED: transcription factor bHLH106-like [Elaeis guineensis]	BH106_ARATH RecName: Full=Transcription factor bHLH106; AltName: Full=Basic helix-loop-helix protein 106; Short=AtbHLH106; Short=bHLH 106; AltName: Full=Transcription factor EN 56; AltName: Full=bHLH transcription factor bHLH106;	A0A6I9RT78_ELAGV SubName: Full=transcription factor bHLH106 {ECO:0000313|RefSeq:XP_010931526.1};	At2g41130	GO:0009941,chloroplast envelope; GO:0005634,nucleus; GO:0003677,DNA binding; GO:0003700,DNA-binding transcription factor activity; GO:0046983,protein dimerization activity; GO:0042538,hyperosmotic salinity response; GO:0006355,regulation of transcription, DNA-templated; GO:0003674,molecular_function; GO:0003676,nucleic acid binding; GO:0005488,binding; GO:0097159,organic cyclic compound binding; …	PF00010.26:Helix-loop-helix DNA-binding domain	bHLH	TF	bHLH
bHLH	COCNU_13G000810	3.1737	3.70227	4.06503	0.780732	0.910759	-0.357101	-0.134858	2.2635	1.9751	2.76357	0.81905	0.714692	-0.287976	-0.484606	CM017884.1	2116662	2136465	-	COCNU_13G000810	--	K18878 BHLH transcription factor Upa20 | (RefSeq) transcription factor bHLH137-like (A)	ko04626: Plant-pathogen interaction	PREDICTED: transcription factor bHLH63-like isoform X1 [Elaeis guineensis]	BH063_ARATH RecName: Full=Transcription factor bHLH63; AltName: Full=Basic helix-loop-helix protein 63; Short=AtbHLH63; Short=bHLH 63; AltName: Full=Protein CRYPTOCHROME INTERACTING BASIC-HELIX-LOOP-HELIX 1; AltName: Full=Transcription factor EN 84; AltName: Full=bHLH transcription factor bHLH063;	A0A6I9SIA2_ELAGV SubName: Full=transcription factor bHLH63 isoform X1 {ECO:0000313|RefSeq:XP_010940086.1};	At4g34530	GO:0005634,nucleus; GO:0003677,DNA binding; GO:0003700,DNA-binding transcription factor activity; GO:0046983,protein dimerization activity; GO:0009908,flower development; GO:0045824,negative regulation of innate immune response; GO:0009911,positive regulation of flower development; GO:0009637,response to blue light; GO:0006351,transcription, DNA-templated; GO:0003674,molecular_function; GO:000367…	PF00010.26:Helix-loop-helix DNA-binding domain	bHLH	TF	bHLH
bHLH	COCNU_13G004900	10.1226	5.82717	4.1997	2.41031	1.38752	1.26922	0.472508	4.20197	2.6615	1.97903	2.12324	1.34485	1.08627	0.427444	CM017884.1	12214386	12216370	-	COCNU_13G004900	--	K13422 transcription factor MYC2 | (RefSeq) transcription factor MYC2-like (A)	ko04016: MAPK signaling pathway - plant; ko04075: Plant hormone signal transduction	PREDICTED: transcription factor bHLH18-like [Elaeis guineensis]	BH025_ARATH RecName: Full=Transcription factor bHLH25; AltName: Full=Basic helix-loop-helix protein 25; Short=AtbHLH25; Short=bHLH 25; AltName: Full=Transcription factor EN 29; AltName: Full=bHLH transcription factor bHLH025;	A0A6I9S9C3_ELAGV SubName: Full=transcription factor bHLH18 {ECO:0000313|RefSeq:XP_010939305.1, ECO:0000313|RefSeq:XP_010939306.1};	At4g37850	GO:0005634,nucleus; GO:0003700,DNA-binding transcription factor activity; GO:0046983,protein dimerization activity; GO:0000976,transcription regulatory region sequence-specific DNA binding; GO:0006355,regulation of transcription, DNA-templated; GO:0003674,molecular_function; GO:0140110,transcription regulator activity; GO:0005488,binding; GO:0005515,protein binding; GO:0001067,regulatory region n…	PF00010.26:Helix-loop-helix DNA-binding domain	bHLH	TF	bHLH
bHLH	COCNU_14G001280	0.4265	0.895733	1.24137	0.343573	0.72157	-1.54131	-0.470788	0.208467	0.375767	0.364567	0.57182	1.03072	-0.806366	0.0436544	CM017885.1	3556245	3557204	-	COCNU_14G001280	--	K13422 transcription factor MYC2 | (RefSeq) transcription factor MYC2-like (A)	ko04016: MAPK signaling pathway - plant; ko04075: Plant hormone signal transduction	PREDICTED: transcription factor bHLH13-like [Elaeis guineensis]	MTB1_SOLLC RecName: Full=Transcription factor MTB1 {ECO:0000303|PubMed:30610166}; AltName: Full=Basic helix-loop-helix protein 113 {ECO:0000303|PubMed:25612924}; AltName: Full=Protein MYC2-TARGETED BHLH 1 {ECO:0000303|PubMed:30610166}; AltName: Full=Transcription factor bHLH113 {ECO:0000303|PubMed:25612924}; AltName: Full=bHLH transcription factor bHLH113 {ECO:0000305};	A0A6I9RDR5_ELAGV SubName: Full=transcription factor bHLH13-like {ECO:0000313|RefSeq:XP_010924915.1};	At2g46510	GO:0005634,nucleus; GO:0003700,DNA-binding transcription factor activity; GO:0046983,protein dimerization activity; GO:0000976,transcription regulatory region sequence-specific DNA binding; GO:0006952,defense response; GO:0031347,regulation of defense response; GO:2000022,regulation of jasmonic acid mediated signaling pathway; GO:0006355,regulation of transcription, DNA-templated; GO:0003674,mole…	PF00010.26:Helix-loop-helix DNA-binding domain	bHLH	TF	bHLH
bHLH	COCNU_14G001290	2.8179	4.6649	5.04517	0.558535	0.924628	-0.840282	-0.113056	1.6282	1.74853	2.8595	0.5694	0.611482	-0.812485	-0.709618	CM017885.1	3558166	3559941	-	COCNU_14G001290	--	K13422 transcription factor MYC2 | (RefSeq) transcription factor MYC2 (A)	ko04016: MAPK signaling pathway - plant; ko04075: Plant hormone signal transduction	PREDICTED: transcription factor bHLH13-like [Elaeis guineensis]	MTB1_SOLLC RecName: Full=Transcription factor MTB1 {ECO:0000303|PubMed:30610166}; AltName: Full=Basic helix-loop-helix protein 113 {ECO:0000303|PubMed:25612924}; AltName: Full=Protein MYC2-TARGETED BHLH 1 {ECO:0000303|PubMed:30610166}; AltName: Full=Transcription factor bHLH113 {ECO:0000303|PubMed:25612924}; AltName: Full=bHLH transcription factor bHLH113 {ECO:0000305};	A0A6I9RDR5_ELAGV SubName: Full=transcription factor bHLH13-like {ECO:0000313|RefSeq:XP_010924915.1};	At1g01260	GO:0005634,nucleus; GO:0003700,DNA-binding transcription factor activity; GO:0046983,protein dimerization activity; GO:0000976,transcription regulatory region sequence-specific DNA binding; GO:0006952,defense response; GO:0031347,regulation of defense response; GO:2000022,regulation of jasmonic acid mediated signaling pathway; GO:0006355,regulation of transcription, DNA-templated; GO:0003674,mole…	PF14215.6:bHLH-MYC and R2R3-MYB transcription factors N-terminal	bHLH	TF	bHLH
bHLH	COCNU_14G009040	36.5894	16.1442	14.1346	2.58864	1.14218	1.37219	0.191785	40.1927	20.08	29.6855	1.35395	0.676425	0.437175	-0.563999	CM017885.1	41157879	41161652	+	COCNU_14G009040	--	K16189 phytochrome-interacting factor 4 | (RefSeq) transcription factor PIF4 isoform X1 (A)	ko04075: Plant hormone signal transduction	PREDICTED: transcription factor PIF4 isoform X7 [Elaeis guineensis]	PIL13_ORYSJ RecName: Full=Transcription factor PHYTOCHROME INTERACTING FACTOR-LIKE 13 {ECO:0000303|PubMed:17485859}; Short=OsPIL13 {ECO:0000303|PubMed:17485859}; Short=PIF-like protein 13 {ECO:0000305}; AltName: Full=Basic helix-loop-helix protein 152 {ECO:0000303|PubMed:16896230}; Short=OsbHLH152 {ECO:0000303|PubMed:16896230}; AltName: Full=OsPIL1 {ECO:0000303|PubMed:22984180};	A0A6I9Q7W5_ELAGV SubName: Full=transcription factor PHYTOCHROME INTERACTING FACTOR-LIKE 13 isoform X7 {ECO:0000313|RefSeq:XP_010904660.1};	At2g43010	GO:0005634,nucleus; GO:0003677,DNA binding; GO:0046983,protein dimerization activity; GO:0080006,internode patterning; GO:0090229,negative regulation of red or far-red light signaling pathway; GO:0045893,positive regulation of transcription, DNA-templated; GO:0006355,regulation of transcription, DNA-templated; GO:0003674,molecular_function; GO:0003676,nucleic acid binding; GO:0005488,binding; GO:…	PF00010.26:Helix-loop-helix DNA-binding domain	bHLH	TF	bHLH
bHLH	COCNU_14G009760	0.110067	0.319633	2.49697	0.0440802	0.128009	-4.50373	-2.96569	0.0874	0.0727667	0.3867	0.226015	0.188173	-2.14551	-2.40987	CM017885.1	45464013	45468555	+	COCNU_14G009760	--	K13422 transcription factor MYC2 | (RefSeq) transcription factor MYC2-like (A)	ko04016: MAPK signaling pathway - plant; ko04075: Plant hormone signal transduction	PREDICTED: transcription factor bHLH25-like [Elaeis guineensis]	BH025_ARATH RecName: Full=Transcription factor bHLH25; AltName: Full=Basic helix-loop-helix protein 25; Short=AtbHLH25; Short=bHLH 25; AltName: Full=Transcription factor EN 29; AltName: Full=bHLH transcription factor bHLH025;	A0A6J0PSM1_ELAGV SubName: Full=transcription factor bHLH25 {ECO:0000313|RefSeq:XP_019711254.1};	At4g37850	GO:0005634,nucleus; GO:0003700,DNA-binding transcription factor activity; GO:0046983,protein dimerization activity; GO:0000976,transcription regulatory region sequence-specific DNA binding; GO:0006355,regulation of transcription, DNA-templated; GO:0003674,molecular_function; GO:0140110,transcription regulator activity; GO:0005488,binding; GO:0005515,protein binding; GO:0001067,regulatory region n…	PF00010.26:Helix-loop-helix DNA-binding domain	bHLH	TF	bHLH
bHLH	COCNU_14G011770	2.82117	3.1019	5.2261	0.539823	0.59354	-0.889443	-0.752583	3.0448	3.41063	4.97293	0.612274	0.685839	-0.70775	-0.544057	CM017885.1	52442741	52450254	+	COCNU_14G011770	--	K12126 phytochrome-interacting factor 3 | (RefSeq) PIF3; hypothetical protein (A)	ko04075: Plant hormone signal transduction; ko04712: Circadian rhythm - plant	PREDICTED: transcription factor UNE12-like isoform X2 [Elaeis guineensis]	UNE12_ARATH RecName: Full=Transcription factor UNE12; AltName: Full=Basic helix-loop-helix protein 59; Short=AtbHLH59; Short=bHLH 59; AltName: Full=Protein UNFERTILIZED EMBRYO SAC 12; AltName: Full=Transcription factor EN 93; AltName: Full=bHLH transcription factor bHLH059;	A0A6I9RHU1_ELAGV SubName: Full=transcription factor UNE12 isoform X2 {ECO:0000313|RefSeq:XP_010923486.1};	At4g02590	GO:0005634,nucleus; GO:0003700,DNA-binding transcription factor activity; GO:0000981,DNA-binding transcription factor activity, RNA polymerase II-specific; GO:0046983,protein dimerization activity; GO:0000978,RNA polymerase II cis-regulatory region sequence-specific DNA binding; GO:0009567,double fertilization forming a zygote and endosperm; GO:0007275,multicellular organism development; GO:00313…	PF00010.26:Helix-loop-helix DNA-binding domain	bHLH	TF	bHLH
bHLH	COCNU_14G011890	2.6856	1.5462	0.9345	2.87384	1.65457	1.52298	0.72646	4.7817	1.0593	0.974367	4.9075	1.08717	2.29499	0.120575	CM017885.1	52668797	52670654	+	COCNU_14G011890	--	--	--	PREDICTED: transcription factor BHLH148-like [Elaeis guineensis]	BH148_ORYSJ RecName: Full=Transcription factor BHLH148 {ECO:0000305}; AltName: Full=Basic helix-loop-helix protein 148 {ECO:0000303|PubMed:20472752}; Short=OsbHLH148 {ECO:0000303|PubMed:20472752}; AltName: Full=bHLH transcription factor bHLH148 {ECO:0000305};	A0A6I9RC68_ELAGV SubName: Full=transcription factor BHLH148 isoform X2 {ECO:0000313|RefSeq:XP_010923470.1};	--	GO:0005634,nucleus; GO:0003677,DNA binding; GO:0046983,protein dimerization activity; GO:0006355,regulation of transcription, DNA-templated; GO:0009414,response to water deprivation; GO:0003674,molecular_function; GO:0003676,nucleic acid binding; GO:0005488,binding; GO:0097159,organic cyclic compound binding; GO:1901363,heterocyclic compound binding; GO:0005515,protein binding; GO:0006139,nucleob…	PF00010.26:Helix-loop-helix DNA-binding domain	bHLH	TF	bHLH
bHLH	COCNU_15G004230	8.6171	8.26	6.84163	1.25951	1.20731	0.332862	0.271801	9.05543	6.0208	18.0402	0.501958	0.333743	-0.994362	-1.58319	CM017886.1	11161164	11167716	+	COCNU_15G004230	--	K18878 BHLH transcription factor Upa20 | (RefSeq) transcription factor bHLH137-like (A)	ko04626: Plant-pathogen interaction	PREDICTED: transcription factor bHLH62 [Elaeis guineensis]	BH078_ARATH RecName: Full=Transcription factor bHLH78; AltName: Full=Basic helix-loop-helix protein 78; Short=AtbHLH78; Short=bHLH 78; AltName: Full=Transcription factor EN 86; AltName: Full=bHLH transcription factor bHLH078;	A0A6I9QTI8_ELAGV SubName: Full=transcription factor bHLH78 isoform X1 {ECO:0000313|RefSeq:XP_010913102.1};	At5g48560	GO:0005634,nucleus; GO:0003677,DNA binding; GO:0003700,DNA-binding transcription factor activity; GO:0046983,protein dimerization activity; GO:0006355,regulation of transcription, DNA-templated; GO:0009637,response to blue light; GO:0003674,molecular_function; GO:0003676,nucleic acid binding; GO:0005488,binding; GO:0097159,organic cyclic compound binding; GO:1901363,heterocyclic compound binding;…	PF00010.26:Helix-loop-helix DNA-binding domain	bHLH	TF	bHLH
bHLH	COCNU_contig69491948G000010	86.4619	58.078	43.4727	1.98888	1.33597	0.991955	0.417883	95.4957	49.2437	61.7532	1.54641	0.797427	0.628921	-0.326576	VOII01112599.1	977	2874	+	COCNU_contig69491948G000010	--	K18878 BHLH transcription factor Upa20 | (RefSeq) Upa20; transcription factor bHLH137-like (A)	ko04626: Plant-pathogen interaction	PREDICTED: transcription factor bHLH77 [Elaeis guineensis]	BH078_ARATH RecName: Full=Transcription factor bHLH78; AltName: Full=Basic helix-loop-helix protein 78; Short=AtbHLH78; Short=bHLH 78; AltName: Full=Transcription factor EN 86; AltName: Full=bHLH transcription factor bHLH078;	A0A6J0PKM3_ELAGV SubName: Full=transcription factor bHLH77 {ECO:0000313|RefSeq:XP_019707585.1};	At5g48560	GO:0005634,nucleus; GO:0003677,DNA binding; GO:0003700,DNA-binding transcription factor activity; GO:0046983,protein dimerization activity; GO:0006355,regulation of transcription, DNA-templated; GO:0009637,response to blue light; GO:0003674,molecular_function; GO:0003676,nucleic acid binding; GO:0005488,binding; GO:0097159,organic cyclic compound binding; GO:1901363,heterocyclic compound binding;…	PF00010.26:Helix-loop-helix DNA-binding domain	bHLH	TF	bHLH
bHLH	COCNU_scaffold000674G000010	28.2286	26.8617	26.5083	1.0649	1.01333	0.0907151	0.0191065	27.5707	23.7996	26.1769	1.05325	0.909181	0.0748415	-0.137361	VOII01000583.1	169056	171736	+	COCNU_scaffold000674G000010	--	K12126 phytochrome-interacting factor 3 | (RefSeq) transcription factor PIF3 isoform X1 (A)	ko04075: Plant hormone signal transduction; ko04712: Circadian rhythm - plant	PREDICTED: transcription factor PIF3 isoform X1 [Elaeis guineensis]	PIL15_ORYSJ RecName: Full=Transcription factor PHYTOCHROME INTERACTING FACTOR-LIKE 15 {ECO:0000303|PubMed:17485859}; Short=OsPIL15 {ECO:0000303|PubMed:17485859}; Short=PIF-like protein 15 {ECO:0000305}; AltName: Full=Basic helix-loop-helix protein 105 {ECO:0000303|PubMed:16896230}; Short=OsbHLH105 {ECO:0000303|PubMed:16896230};	A0A6I9SE22_ELAGV SubName: Full=transcription factor PHYTOCHROME INTERACTING FACTOR-LIKE 15 isoform X1 {ECO:0000313|RefSeq:XP_010941465.1};	At1g09530	GO:0005634,nucleus; GO:0003677,DNA binding; GO:0003700,DNA-binding transcription factor activity; GO:0046983,protein dimerization activity; GO:0090229,negative regulation of red or far-red light signaling pathway; GO:0006355,regulation of transcription, DNA-templated; GO:0003674,molecular_function; GO:0003676,nucleic acid binding; GO:0005488,binding; GO:0097159,organic cyclic compound binding; GO…	PF00010.26:Helix-loop-helix DNA-binding domain	bHLH	TF	bHLH
bHLH	COCNU_scaffold008209G000010	2.1751	2.89827	2.6586	0.818137	1.09015	-0.289585	0.124524	2.238	2.7291	3.08837	0.724655	0.883671	-0.464634	-0.178419	VOII01006402.1	3331	5247	-	COCNU_scaffold008209G000010	--	K18878 BHLH transcription factor Upa20 | (RefSeq) transcription factor bHLH137-like (A)	ko04626: Plant-pathogen interaction	PREDICTED: transcription factor bHLH79 [Elaeis guineensis]	BH089_ORYSJ RecName: Full=Transcription factor BHLH089 {ECO:0000305}; AltName: Full=Basic helix-loop-helix protein 89 {ECO:0000303|PubMed:16896230}; Short=OsbHLH089 {ECO:0000303|PubMed:16896230}; AltName: Full=bHLH transcription factor bHLH089 {ECO:0000305};	A0A6I9RBV6_ELAGV SubName: Full=transcription factor BHLH089 {ECO:0000313|RefSeq:XP_010923316.1};	At1g59640	GO:0005634,nucleus; GO:0003677,DNA binding; GO:0003700,DNA-binding transcription factor activity; GO:0046983,protein dimerization activity; GO:0006355,regulation of transcription, DNA-templated; GO:0003674,molecular_function; GO:0003676,nucleic acid binding; GO:0005488,binding; GO:0097159,organic cyclic compound binding; GO:1901363,heterocyclic compound binding; GO:0140110,transcription regulator…	PF00010.26:Helix-loop-helix DNA-binding domain	bHLH	TF	bHLH
bHLH	COCNU_scaffold008549G000080	30.2584	26.3044	19.5124	1.55073	1.34809	0.632949	0.430915	35.0772	34.6778	43.8618	0.799722	0.790616	-0.32243	-0.338951	VOII01006638.1	180859	183219	+	COCNU_scaffold008549G000080	--	--	--	PREDICTED: transcription factor ILR3 isoform X1 [Elaeis guineensis]	ILR3_ARATH RecName: Full=Transcription factor ILR3; AltName: Full=Basic helix-loop-helix protein 105; Short=AtbHLH105; Short=bHLH 105; AltName: Full=Protein IAA-LEUCINE RESISTANT 3; AltName: Full=Transcription factor EN 133; AltName: Full=bHLH transcription factor bHLH105;	A0A6I9SIS7_ELAGV SubName: Full=transcription factor ILR3 isoform X1 {ECO:0000313|RefSeq:XP_010940314.1};	At5g54680	GO:0005634,nucleus; GO:0003700,DNA-binding transcription factor activity; GO:0046983,protein dimerization activity; GO:0000976,transcription regulatory region sequence-specific DNA binding; GO:0019760,glucosinolate metabolic process; GO:0006355,regulation of transcription, DNA-templated; GO:0003674,molecular_function; GO:0140110,transcription regulator activity; GO:0005488,binding; GO:0005515,pro…	PF00010.26:Helix-loop-helix DNA-binding domain	bHLH	TF	bHLH
bHLH	COCNU_scaffold019947G000030	7.21317	3.31823	0.7623	9.46237	4.35292	3.2422	2.12198	18.8908	3.94683	1.21877	15.5	3.23838	3.95419	1.69527	VOII01013691.1	65908	68325	-	COCNU_scaffold019947G000030	--	K13422 transcription factor MYC2 | (RefSeq) transcription factor bHLH14 (A)	ko04016: MAPK signaling pathway - plant; ko04075: Plant hormone signal transduction	PREDICTED: transcription factor MYC4-like [Elaeis guineensis]	MYC2_ARATH RecName: Full=Transcription factor MYC2; Short=AtMYC2; AltName: Full=Basic helix-loop-helix protein 6; Short=AtbHLH6; Short=bHLH 6; AltName: Full=Protein JASMONATE INSENSITIVE 1; AltName: Full=R-homologous Arabidopsis protein 1; Short=RAP-1; AltName: Full=Transcription factor EN 38; AltName: Full=Z-box binding factor 1 protein; AltName: Full=bHLH transcription factor bHLH006; AltName: …	A0A6I9SCD9_ELAGV SubName: Full=transcription factor MYC4-like {ECO:0000313|RefSeq:XP_010940945.1};	At1g32640	GO:0005634,nucleus; GO:0003677,DNA binding; GO:0003700,DNA-binding transcription factor activity; GO:0019900,kinase binding; GO:0046983,protein dimerization activity; GO:0043565,sequence-specific DNA binding; GO:0000976,transcription regulatory region sequence-specific DNA binding; GO:0009738,abscisic acid-activated signaling pathway; GO:0106167,extracellular ATP signaling; GO:0009963,positive re…	PF14215.6:bHLH-MYC and R2R3-MYB transcription factors N-terminal	bHLH	TF	bHLH
bHLH	COCNU_scaffold035165G000020	18.1132	10.2727	5.36793	3.37433	1.91372	1.7546	0.936381	20.0323	12.3362	12.2779	1.63157	1.00474	0.706258	0.00682642	VOII01021520.1	16857	20083	-	COCNU_scaffold035165G000020	--	K05765 cofilin | (RefSeq) uncharacterized LOC105781290 (A)	--	PREDICTED: transcription factor bHLH123-like isoform X2 [Phoenix dactylifera]	BH133_ARATH RecName: Full=Transcription factor bHLH133; AltName: Full=Basic helix-loop-helix protein 133; Short=AtbHLH133; Short=bHLH 133; AltName: Full=bHLH transcription factor bHLH133;	A0A6J0PPV9_ELAGV SubName: Full=transcription factor bHLH112-like isoform X1 {ECO:0000313|RefSeq:XP_019709640.1};	At4g29100_2	GO:0005634,nucleus; GO:0000981,DNA-binding transcription factor activity, RNA polymerase II-specific; GO:0046983,protein dimerization activity; GO:0000978,RNA polymerase II cis-regulatory region sequence-specific DNA binding; GO:0006357,regulation of transcription by RNA polymerase II; GO:0003674,molecular_function; GO:0003700,DNA-binding transcription factor activity; GO:0140110,transcription re…	PF00010.26:Helix-loop-helix DNA-binding domain	bHLH	TF	bHLH
MYB	COCNU_01G007260	21.5315	22.0962	13.0425	1.65087	1.69417	0.723226	0.76058	28.2109	15.7094	11.1728	2.52497	1.40605	1.33627	0.491645	CM017872.1	19026207	19029543	-	COCNU_01G007260	--	K22825 non-structural maintenance of chromosomes element 4 | (RefSeq) non-structural maintenance of chromosomes element 4 homolog A-like (A)	--	PREDICTED: serine/arginine repetitive matrix protein 1 isoform X1 [Elaeis guineensis]	--	A0A6I9QQZ7_ELAGV SubName: Full=serine/arginine repetitive matrix protein 1 isoform X1 {ECO:0000313|RefSeq:XP_010913904.1};	At3g57980	--	PF00439.25:Bromodomain	MYB-related	TF	MYB->MYB-related
MYB	COCNU_02G001720	6.02657	7.32767	2.41207	2.49851	3.03792	1.32107	1.60308	8.73927	9.2327	4.49637	1.94363	2.05337	0.958753	1.03799	CM017873.1	5361602	5367428	+	COCNU_02G001720	--	K17613 calcineurin-binding protein cabin-1 | (RefSeq) hypothetical protein (A)	--	PREDICTED: transcription factor MYB1R1 [Elaeis guineensis]	MYBS3_ORYSJ RecName: Full=Transcription factor MYBS3 {ECO:0000303|PubMed:12172034}; AltName: Full=Myb-related protein S3 {ECO:0000303|PubMed:12172034}; Short=OsMYBS3 {ECO:0000303|PubMed:12172034};	A0A6I9RMV3_ELAGV SubName: Full=transcription factor MYBS3 {ECO:0000313|RefSeq:XP_010925548.1};	At3g16350	GO:0005634,nucleus; GO:0003700,DNA-binding transcription factor activity; GO:0046872,metal ion binding; GO:0000976,transcription regulatory region sequence-specific DNA binding; GO:0010252,auxin homeostasis; GO:0048527,lateral root development; GO:0010150,leaf senescence; GO:2000469,negative regulation of peroxidase activity; GO:0000122,negative regulation of transcription by RNA polymerase II; G…	PF00249.31:Myb-like DNA-binding domain	MYB-related	TF	MYB->MYB-related
MYB	COCNU_02G003140	36.7045	39.7497	23.311	1.57455	1.70519	0.654943	0.76993	25.7133	12.0803	27.6657	0.929429	0.436652	-0.105584	-1.19544	CM017873.1	9162379	9166082	-	COCNU_02G003140	--	K09422 transcription factor MYB, plant | (RefSeq) transcription factor TRY-like (A)	--	PREDICTED: transcription factor TRY-like [Elaeis guineensis]	TRY_ARATH RecName: Full=Transcription factor TRY; AltName: Full=Protein TRIPTYCHON;	A0A6I9QV49_ELAGV SubName: Full=transcription factor TRY {ECO:0000313|RefSeq:XP_010915677.1};	At5g53200	GO:0005634,nucleus; GO:0003700,DNA-binding transcription factor activity; GO:0000976,transcription regulatory region sequence-specific DNA binding; GO:0030154,cell differentiation; GO:0007275,multicellular organism development; GO:0006355,regulation of transcription, DNA-templated; GO:0010091,trichome branching; GO:0003674,molecular_function; GO:0140110,transcription regulator activity; GO:000106…	PF00249.31:Myb-like DNA-binding domain	MYB-related	TF	MYB->MYB-related
MYB	COCNU_03G005840	12.8426	9.74037	13.1378	0.977533	0.7414	-0.0327827	-0.431676	9.17767	2.74037	4.66877	1.96576	0.586957	0.975086	-0.768673	CM017874.1	50487375	50491038	+	COCNU_03G005840	--	K09422 transcription factor MYB, plant | (RefSeq) myb-related protein 306 (A)	--	PREDICTED: myb-related protein 306 [Elaeis guineensis]	MYB06_ANTMA RecName: Full=Myb-related protein 306;	A0A6I9QY88_ELAGV SubName: Full=myb-related protein 306 {ECO:0000313|RefSeq:XP_010917042.1};	At3g47600	GO:0005634,nucleus; GO:0003677,DNA binding; GO:0003674,molecular_function; GO:0003676,nucleic acid binding; GO:0005488,binding; GO:0097159,organic cyclic compound binding; GO:1901363,heterocyclic compound binding; GO:0005575,cellular_component; GO:0005622,intracellular anatomical structure; GO:0043226,organelle; GO:0043227,membrane-bounded organelle; GO:0043229,intracellular organelle; GO:0043231…	PF00249.31:Myb-like DNA-binding domain	MYB-related	TF	MYB->MYB-related
MYB	COCNU_03G014630	2.0775	1.3714	2.6105	0.795825	0.52534	-0.329478	-0.928677	1.97843	1.8307	2.8034	0.705726	0.653028	-0.502819	-0.614782	CM017874.1	74956324	74957921	+	COCNU_03G014630	--	K17613 calcineurin-binding protein cabin-1 | (RefSeq) hypothetical protein (A)	--	PREDICTED: transcription factor MYB1R1 isoform X1 [Elaeis guineensis]	KUA1_ARATH RecName: Full=Transcription factor KUA1 {ECO:0000303|PubMed:24806884}; AltName: Full=Myb-related protein H {ECO:0000303|PubMed:23888064}; Short=AtMYBH {ECO:0000303|PubMed:23888064}; Short=AtMYBS3 {ECO:0000303|PubMed:25920996}; Short=MYBS3-homolg protein {ECO:0000303|PubMed:25920996}; AltName: Full=Protein KUODA1 {ECO:0000303|PubMed:24806884};	A0A6I9QU40_ELAGV SubName: Full=transcription factor KUA1 isoform X1 {ECO:0000313|RefSeq:XP_010915341.1};	At5g56840	GO:0005634,nucleus; GO:0003700,DNA-binding transcription factor activity; GO:0000976,transcription regulatory region sequence-specific DNA binding; GO:0008270,zinc ion binding; GO:0010252,auxin homeostasis; GO:0048527,lateral root development; GO:0048366,leaf development; GO:0010150,leaf senescence; GO:2000469,negative regulation of peroxidase activity; GO:0000122,negative regulation of transcrip…	PF00249.31:Myb-like DNA-binding domain	MYB-related	TF	MYB->MYB-related
MYB	COCNU_04G005870	8.32313	7.20337	6.74467	1.23403	1.06801	0.30338	0.0949242	9.7845	8.1638	8.76047	1.11689	0.931891	0.15949	-0.101767	CM017875.1	16479812	16486667	-	COCNU_04G005870	--	K09522 DnaJ homolog subfamily C member 2 | (RefSeq) dnaJ homolog subfamily C member 2 (A)	--	PREDICTED: dnaJ homolog subfamily C member 2 [Elaeis guineensis]	MAMYB_ARATH RecName: Full=Transcription factor MAMYB {ECO:0000305}; AltName: Full=Membrane-anchored MYB {ECO:0000303|PubMed:21477080};	A0A6J0PK86_ELAGV SubName: Full=dnaJ homolog subfamily C member 2 {ECO:0000313|RefSeq:XP_019706263.1};	At3g11450	GO:0005783,endoplasmic reticulum; GO:0005789,endoplasmic reticulum membrane; GO:0016021,integral component of membrane; GO:0005634,nucleus; GO:0005886,plasma membrane; GO:0003677,DNA binding; GO:0030544,Hsp70 protein binding; GO:0043022,ribosome binding; GO:0051083,'de novo' cotranslational protein folding; GO:0006450,regulation of translational fidelity; GO:0048767,root hair elongation; GO:00036…	PF00226.31:DnaJ domain	MYB-related	TF	MYB->MYB-related
MYB	COCNU_05G007710	26.8809	22.4102	18.1101	1.48431	1.23745	0.569791	0.307366	11.7674	8.0039	9.01597	1.30518	0.887747	0.384246	-0.171779	CM017876.1	49156558	49157523	+	COCNU_05G007710	--	K09422 transcription factor MYB, plant | (RefSeq) transcription factor MYB106-like (A)	--	PREDICTED: transcription factor MYB30-like [Phoenix dactylifera]	MY106_ARATH RecName: Full=Transcription factor MYB106 {ECO:0000305}; AltName: Full=Myb-related protein 106 {ECO:0000303|PubMed:11597504}; Short=AtMYB106 {ECO:0000303|PubMed:11597504}; AltName: Full=Transcription factor NOEK {ECO:0000303|PubMed:18805951};	A0A6I9S3Q5_ELAGV SubName: Full=transcription factor MYB106 {ECO:0000313|RefSeq:XP_010937203.1};	At3g01140	GO:0005634,nucleus; GO:0003677,DNA binding; GO:0000902,cell morphogenesis; GO:0035017,cuticle pattern formation; GO:1901957,regulation of cutin biosynthetic process; GO:0010091,trichome branching; GO:0003674,molecular_function; GO:0003676,nucleic acid binding; GO:0005488,binding; GO:0097159,organic cyclic compound binding; GO:1901363,heterocyclic compound binding; GO:0008150,biological_process; G…	PF00249.31:Myb-like DNA-binding domain	MYB-related	TF	MYB->MYB-related
MYB	COCNU_05G010190	2.49293	2.65667	2.51623	0.99074	1.05581	-0.0134214	0.0783515	1.8936	4.13123	1.54183	1.22815	2.67943	0.296485	1.42193	CM017876.1	55224806	55226560	+	COCNU_05G010190	--	K15397 3-ketoacyl-CoA synthase [EC:2.3.1.199] | (RefSeq) 3-ketoacyl-CoA synthase 17-like (A)	ko00062: Fatty acid elongation; ko01100: Metabolic pathways; ko01110: Biosynthesis of secondary metabolites; ko04626: Plant-pathogen interaction	PREDICTED: protein RADIALIS-like 3 [Elaeis guineensis]	RADL1_ARATH RecName: Full=Protein RADIALIS-like 1; Short=AtRL1; Short=Protein RAD-like 1; AltName: Full=Protein RADIALIS-LIKE SANT/MYB 2; Short=Protein RSM2;	A0A6I9S418_ELAGV SubName: Full=protein RADIALIS-like 3 {ECO:0000313|RefSeq:XP_010936699.1};	At2g21650	GO:0005634,nucleus; GO:0003700,DNA-binding transcription factor activity; GO:0003674,molecular_function; GO:0140110,transcription regulator activity; GO:0005575,cellular_component; GO:0005622,intracellular anatomical structure; GO:0043226,organelle; GO:0043227,membrane-bounded organelle; GO:0043229,intracellular organelle; GO:0043231,intracellular membrane-bounded organelle; GO:0110165,cellular a…	PF00249.31:Myb-like DNA-binding domain	MYB-related	TF	MYB->MYB-related
MYB	COCNU_06G006710	0.3282	1.32077	0.579733	0.566122	2.27823	-0.820814	1.18791	0.136933	1.50457	3.9699	0.0344929	0.378994	-4.85756	-1.39975	CM017877.1	17539460	17539819	-	COCNU_06G006710	--	K15397 3-ketoacyl-CoA synthase [EC:2.3.1.199] | (RefSeq) 3-ketoacyl-CoA synthase 17-like (A)	ko00062: Fatty acid elongation; ko01100: Metabolic pathways; ko01110: Biosynthesis of secondary metabolites; ko04626: Plant-pathogen interaction	PREDICTED: protein RADIALIS-like 1 [Phoenix dactylifera]	RADL1_ARATH RecName: Full=Protein RADIALIS-like 1; Short=AtRL1; Short=Protein RAD-like 1; AltName: Full=Protein RADIALIS-LIKE SANT/MYB 2; Short=Protein RSM2;	A0A6J0PLT0_ELAGV SubName: Full=protein RADIALIS-like 3 {ECO:0000313|RefSeq:XP_019707761.1};	At4g39250	GO:0005634,nucleus; GO:0003700,DNA-binding transcription factor activity; GO:0003674,molecular_function; GO:0140110,transcription regulator activity; GO:0005575,cellular_component; GO:0005622,intracellular anatomical structure; GO:0043226,organelle; GO:0043227,membrane-bounded organelle; GO:0043229,intracellular organelle; GO:0043231,intracellular membrane-bounded organelle; GO:0110165,cellular a…	PF00249.31:Myb-like DNA-binding domain	MYB-related	TF	MYB->MYB-related
MYB	COCNU_06G006740	2.44287	7.10383	2.1196	1.15251	3.3515	0.204783	1.74481	4.01707	9.1138	36.9868	0.108608	0.246407	-3.2028	-2.02089	CM017877.1	17709588	17709821	+	COCNU_06G006740	--	K15397 3-ketoacyl-CoA synthase [EC:2.3.1.199] | (RefSeq) 3-ketoacyl-CoA synthase 17-like (A)	ko00062: Fatty acid elongation; ko01100: Metabolic pathways; ko01110: Biosynthesis of secondary metabolites; ko04626: Plant-pathogen interaction	PREDICTED: protein RADIALIS-like 3 [Elaeis guineensis]	RADL4_ARATH RecName: Full=Protein RADIALIS-like 4; Short=AtRL4; Short=Protein RAD-like 4;	A0A6J0PMC0_ELAGV SubName: Full=protein RADIALIS-like 3 {ECO:0000313|RefSeq:XP_019708034.1};	At2g18330_1	GO:0005829,cytosol; GO:0005634,nucleus; GO:0003700,DNA-binding transcription factor activity; GO:0003674,molecular_function; GO:0140110,transcription regulator activity; GO:0005575,cellular_component; GO:0005622,intracellular anatomical structure; GO:0005737,cytoplasm; GO:0110165,cellular anatomical entity; GO:0043226,organelle; GO:0043227,membrane-bounded organelle; GO:0043229,intracellular orga…	PF00249.31:Myb-like DNA-binding domain	MYB-related	TF	MYB->MYB-related
MYB	COCNU_06G006750	5.18077	20.7063	2.72697	1.89983	7.59315	0.925869	2.9247	5.72667	26.8549	90.0189	0.0636163	0.298325	-3.97446	-1.74504	CM017877.1	17719690	17719923	+	COCNU_06G006750	--	K15397 3-ketoacyl-CoA synthase [EC:2.3.1.199] | (RefSeq) 3-ketoacyl-CoA synthase 17-like (A)	ko00062: Fatty acid elongation; ko01100: Metabolic pathways; ko01110: Biosynthesis of secondary metabolites; ko04626: Plant-pathogen interaction	PREDICTED: protein RADIALIS-like 4 [Elaeis guineensis]	RADL1_ARATH RecName: Full=Protein RADIALIS-like 1; Short=AtRL1; Short=Protein RAD-like 1; AltName: Full=Protein RADIALIS-LIKE SANT/MYB 2; Short=Protein RSM2;	A0A6J0PE07_ELAGV SubName: Full=protein RADIALIS-like 4 {ECO:0000313|RefSeq:XP_019703313.1};	At4g39250	GO:0005634,nucleus; GO:0003700,DNA-binding transcription factor activity; GO:0003674,molecular_function; GO:0140110,transcription regulator activity; GO:0005575,cellular_component; GO:0005622,intracellular anatomical structure; GO:0043226,organelle; GO:0043227,membrane-bounded organelle; GO:0043229,intracellular organelle; GO:0043231,intracellular membrane-bounded organelle; GO:0110165,cellular a…	PF00249.31:Myb-like DNA-binding domain	MYB-related	TF	MYB->MYB-related
MYB	COCNU_07G010510	0.4361	0.5457	0.872267	0.499962	0.625611	-1.00011	-0.676661	0.608533	0.4353	0.43	1.41519	1.01233	0.501	0.0176734	CM017878.1	33079246	33098937	-	COCNU_07G010510	--	K08237 hydroquinone glucosyltransferase [EC:2.4.1.218] | (RefSeq) hydroquinone glucosyltransferase-like (A)	--	PREDICTED: uncharacterized protein LOC105043012 [Elaeis guineensis]	TRP6_ARATH RecName: Full=Telomere repeat-binding protein 6; AltName: Full=Protein TRF-LIKE 4;	A0A6J0PIJ0_ELAGV SubName: Full=uncharacterized protein LOC105043012 {ECO:0000313|RefSeq:XP_019705208.1};	At1g72650	GO:0005634,nucleus; GO:0003677,DNA binding; GO:0003674,molecular_function; GO:0003676,nucleic acid binding; GO:0005488,binding; GO:0097159,organic cyclic compound binding; GO:1901363,heterocyclic compound binding; GO:0005575,cellular_component; GO:0005622,intracellular anatomical structure; GO:0043226,organelle; GO:0043227,membrane-bounded organelle; GO:0043229,intracellular organelle; GO:0043231…	PF00249.31:Myb-like DNA-binding domain	MYB-related	TF	MYB->MYB-related
MYB	COCNU_08G007680	96.0896	45.4323	17.9098	5.36521	2.53674	2.42363	1.34297	110.019	98.9312	81.4568	1.35064	1.21452	0.43364	0.280391	CM017879.1	48206335	48217352	-	COCNU_08G007680	--	K12133 MYB-related transcription factor LHY | (RefSeq) uncharacterized protein LOC112280611 (A)	ko04712: Circadian rhythm - plant	PREDICTED: protein REVEILLE 6-like [Elaeis guineensis]	RVE6_ARATH RecName: Full=Protein REVEILLE 6;	A0A6I9S0C0_ELAGV SubName: Full=protein REVEILLE 8 isoform X1 {ECO:0000313|RefSeq:XP_010934943.1};	At4g01280	GO:0005634,nucleus; GO:0003677,DNA binding; GO:0003700,DNA-binding transcription factor activity; GO:0042752,regulation of circadian rhythm; GO:0003674,molecular_function; GO:0003676,nucleic acid binding; GO:0005488,binding; GO:0097159,organic cyclic compound binding; GO:1901363,heterocyclic compound binding; GO:0140110,transcription regulator activity; GO:0007623,circadian rhythm; GO:0008150,bio…	PF00249.31:Myb-like DNA-binding domain	MYB-related	TF	MYB->MYB-related
MYB	COCNU_08G008190	8.2701	9.3394	9.42583	0.877387	0.99083	-0.188715	-0.0132903	9.2366	8.1305	8.447	1.09348	0.962531	0.128923	-0.055095	CM017879.1	49571661	49572946	+	COCNU_08G008190	--	K09522 DnaJ homolog subfamily C member 2 | (RefSeq) dnaJ homolog subfamily C member 2 (A)	--	PREDICTED: dnaJ homolog subfamily C member 2 [Elaeis guineensis]	MAMYB_ARATH RecName: Full=Transcription factor MAMYB {ECO:0000305}; AltName: Full=Membrane-anchored MYB {ECO:0000303|PubMed:21477080};	A0A6I9SDC6_ELAGV SubName: Full=transcription factor MAMYB {ECO:0000313|RefSeq:XP_010941212.1, ECO:0000313|RefSeq:XP_010941213.1};	At5g45420	GO:0005783,endoplasmic reticulum; GO:0005789,endoplasmic reticulum membrane; GO:0016021,integral component of membrane; GO:0005634,nucleus; GO:0005886,plasma membrane; GO:0003677,DNA binding; GO:0030544,Hsp70 protein binding; GO:0043022,ribosome binding; GO:0051083,'de novo' cotranslational protein folding; GO:0006450,regulation of translational fidelity; GO:0048767,root hair elongation; GO:00036…	PF00249.31:Myb-like DNA-binding domain	MYB-related	TF	MYB->MYB-related
MYB	COCNU_08G010170	0.493767	0.468367	0.731767	0.67476	0.640049	-0.567554	-0.643745	0.410667	0.343033	0.636333	0.645364	0.539078	-0.631815	-0.891434	CM017879.1	53675355	53690274	-	COCNU_08G010170	--	K10870 RAD51-like protein 2 | (RefSeq) DNA repair protein RAD51 homolog 3 isoform X1 (A)	ko03440: Homologous recombination	PREDICTED: DNA repair protein RAD51 homolog 3 isoform X1 [Elaeis guineensis]	RA51C_ARATH RecName: Full=DNA repair protein RAD51 homolog 3; AltName: Full=DNA repair-recombination protein RAD51C; Short=AtRAD51C;	A0A6J0PS12_ELAGV SubName: Full=DNA repair protein RAD51 homolog 3 {ECO:0000313|RefSeq:XP_019710898.1};	At2g45280	GO:0033063,Rad51B-Rad51C-Rad51D-XRCC2 complex; GO:0033065,Rad51C-XRCC3 complex; GO:0005657,replication fork; GO:0005524,ATP binding; GO:0008094,DNA-dependent ATPase activity; GO:0003677,DNA binding; GO:0000707,meiotic DNA recombinase assembly; GO:0007131,reciprocal meiotic recombination; GO:0000166,nucleotide binding; GO:0003674,molecular_function; GO:0005488,binding; GO:0017076,purine nucleotide…	PF08423.11:Rad51	MYB-related	TF	MYB->MYB-related
MYB	COCNU_08G011970	13.9982	12.5531	10.236	1.36755	1.22637	0.451589	0.294395	20.1346	11.0978	8.94933	2.24985	1.24007	1.16983	0.310417	CM017879.1	57756330	57758094	-	COCNU_08G011970	--	K09422 transcription factor MYB, plant | (RefSeq) myb-related protein Myb4-like (A)	--	PREDICTED: myb-related protein Myb4-like [Elaeis guineensis]	MYB30_ORYSJ RecName: Full=Transcription factor MYB30 {ECO:0000305}; Short=OsMYB30 {ECO:0000303|PubMed:18987217};	A0A6I9QCK9_ELAGV SubName: Full=transcription factor MYB4 isoform X1 {ECO:0000313|RefSeq:XP_010906538.1};	At2g31180	GO:0005634,nucleus; GO:0003677,DNA binding; GO:0003674,molecular_function; GO:0003676,nucleic acid binding; GO:0005488,binding; GO:0097159,organic cyclic compound binding; GO:1901363,heterocyclic compound binding; GO:0005575,cellular_component; GO:0005622,intracellular anatomical structure; GO:0043226,organelle; GO:0043227,membrane-bounded organelle; GO:0043229,intracellular organelle; GO:0043231…	PF00249.31:Myb-like DNA-binding domain	MYB-related	TF	MYB->MYB-related
MYB	COCNU_09G002300	3.62577	4.25557	4.08903	0.886705	1.04073	-0.173474	0.0575914	4.65373	2.99057	4.26167	1.092	0.701736	0.126971	-0.510999	CM017880.1	36508588	36514856	-	COCNU_09G002300	--	K17613 calcineurin-binding protein cabin-1 | (RefSeq) hypothetical protein (A)	--	PREDICTED: transcription factor MYB1R1 [Elaeis guineensis]	MYBS3_ORYSJ RecName: Full=Transcription factor MYBS3 {ECO:0000303|PubMed:12172034}; AltName: Full=Myb-related protein S3 {ECO:0000303|PubMed:12172034}; Short=OsMYBS3 {ECO:0000303|PubMed:12172034};	A0A6I9RZE1_ELAGV SubName: Full=transcription factor MYBS3 {ECO:0000313|RefSeq:XP_010934654.1};	At5g47390	GO:0005634,nucleus; GO:0003700,DNA-binding transcription factor activity; GO:0046872,metal ion binding; GO:0000976,transcription regulatory region sequence-specific DNA binding; GO:0010252,auxin homeostasis; GO:0048527,lateral root development; GO:0010150,leaf senescence; GO:2000469,negative regulation of peroxidase activity; GO:0000122,negative regulation of transcription by RNA polymerase II; G…	PF00249.31:Myb-like DNA-binding domain	MYB-related	TF	MYB->MYB-related
MYB	COCNU_09G002490	9.77077	15.3986	8.04407	1.21466	1.91428	0.280547	0.936799	11.9483	18.1581	19.5673	0.610625	0.92798	-0.711642	-0.107834	CM017880.1	37489535	37492505	-	COCNU_09G002490	--	K17613 calcineurin-binding protein cabin-1 | (RefSeq) hypothetical protein (A)	--	PREDICTED: uncharacterized protein LOC105054751 isoform X1 [Elaeis guineensis]	MYBS3_ORYSJ RecName: Full=Transcription factor MYBS3 {ECO:0000303|PubMed:12172034}; AltName: Full=Myb-related protein S3 {ECO:0000303|PubMed:12172034}; Short=OsMYBS3 {ECO:0000303|PubMed:12172034};	A0A6I9R516_ELAGV SubName: Full=transcription factor KUA1 {ECO:0000313|RefSeq:XP_010919736.1};	At1g70000	GO:0005634,nucleus; GO:0003700,DNA-binding transcription factor activity; GO:0046872,metal ion binding; GO:0000976,transcription regulatory region sequence-specific DNA binding; GO:0010252,auxin homeostasis; GO:0048527,lateral root development; GO:0010150,leaf senescence; GO:2000469,negative regulation of peroxidase activity; GO:0000122,negative regulation of transcription by RNA polymerase II; G…	PF00249.31:Myb-like DNA-binding domain	MYB-related	TF	MYB->MYB-related
MYB	COCNU_09G005640	22.0136	11.3105	13.4337	1.63868	0.841952	0.712538	-0.24819	24.0014	18.9803	12.4316	1.93067	1.52678	0.949105	0.610491	CM017880.1	48501530	48544427	-	COCNU_09G005640	--	K14692 solute carrier family 30 (zinc transporter), member 5/7 | (RefSeq) metal tolerance protein C2 (A)	--	PREDICTED: protein CCA1 [Elaeis guineensis]	MTPC2_ARATH RecName: Full=Metal tolerance protein C2; Short=AtMTPc2; AltName: Full=AtMTP5;	A0A6I9S8V8_ELAGV SubName: Full=protein CCA1 {ECO:0000313|RefSeq:XP_010935334.1};	At3g12100	GO:0005794,Golgi apparatus; GO:0016021,integral component of membrane; GO:0005774,vacuolar membrane; GO:0008324,cation transmembrane transporter activity; GO:0009624,response to nematode; GO:0003674,molecular_function; GO:0005215,transporter activity; GO:0015075,ion transmembrane transporter activity; GO:0022857,transmembrane transporter activity; GO:0008150,biological_process; GO:0009605,respons…	PF00249.31:Myb-like DNA-binding domain	MYB-related	TF	MYB->MYB-related
MYB	COCNU_09G006780	13.9772	11.2747	21.0389	0.66435	0.535899	-0.589984	-0.899966	14.1246	11.6983	23.6222	0.597939	0.495223	-0.74193	-1.01385	CM017880.1	50969489	50970345	-	COCNU_09G006780	--	K00784 ribonuclease Z [EC:3.1.26.11] | (RefSeq) tRNase Z TRZ1 isoform X1 (A)	--	PREDICTED: transcription factor DIVARICATA [Elaeis guineensis]	SRM1_ARATH RecName: Full=Transcription factor SRM1 {ECO:0000305}; AltName: Full=Myb-related protein SRM1 {ECO:0000305}; AltName: Full=Protein SALT-RELATED MYB 1 {ECO:0000303|PubMed:26243618};	A0A6I9S1H3_ELAGV SubName: Full=transcription factor SRM1 {ECO:0000313|RefSeq:XP_010935567.1, ECO:0000313|RefSeq:XP_010935568.1};	At5g08520	GO:0005634,nucleus; GO:0003700,DNA-binding transcription factor activity; GO:0000976,transcription regulatory region sequence-specific DNA binding; GO:0009738,abscisic acid-activated signaling pathway; GO:1901001,negative regulation of response to salt stress; GO:0010116,positive regulation of abscisic acid biosynthetic process; GO:1905615,positive regulation of developmental vegetative growth; G…	PF00249.31:Myb-like DNA-binding domain	MYB-related	TF	MYB->MYB-related
MYB	COCNU_09G006790	4.59937	6.58687	8.04323	0.571831	0.818933	-0.80634	-0.288183	4.13367	7.36317	6.48107	0.637807	1.1361	-0.648809	0.184095	CM017880.1	50973375	50974231	-	COCNU_09G006790	--	K00784 ribonuclease Z [EC:3.1.26.11] | (RefSeq) tRNase Z TRZ1 isoform X1 (A)	--	PREDICTED: transcription factor DIVARICATA [Elaeis guineensis]	SRM1_ARATH RecName: Full=Transcription factor SRM1 {ECO:0000305}; AltName: Full=Myb-related protein SRM1 {ECO:0000305}; AltName: Full=Protein SALT-RELATED MYB 1 {ECO:0000303|PubMed:26243618};	A0A6I9S1H3_ELAGV SubName: Full=transcription factor SRM1 {ECO:0000313|RefSeq:XP_010935567.1, ECO:0000313|RefSeq:XP_010935568.1};	At5g08520	GO:0005634,nucleus; GO:0003700,DNA-binding transcription factor activity; GO:0000976,transcription regulatory region sequence-specific DNA binding; GO:0009738,abscisic acid-activated signaling pathway; GO:1901001,negative regulation of response to salt stress; GO:0010116,positive regulation of abscisic acid biosynthetic process; GO:1905615,positive regulation of developmental vegetative growth; G…	PF00249.31:Myb-like DNA-binding domain	MYB-related	TF	MYB->MYB-related
MYB	COCNU_10G003670	8.80033	11.3658	12.9939	0.677267	0.8747	-0.562204	-0.19314	5.67003	6.58337	6.73667	0.841667	0.977244	-0.248678	-0.0332094	CM017881.1	8048906	8054713	+	COCNU_10G003670	--	K17613 calcineurin-binding protein cabin-1 | (RefSeq) hypothetical protein (A)	--	PREDICTED: transcription factor MYB1R1 [Elaeis guineensis]	MYBS3_ORYSJ RecName: Full=Transcription factor MYBS3 {ECO:0000303|PubMed:12172034}; AltName: Full=Myb-related protein S3 {ECO:0000303|PubMed:12172034}; Short=OsMYBS3 {ECO:0000303|PubMed:12172034};	A0A6I9RW98_ELAGV SubName: Full=transcription factor MYBS3 {ECO:0000313|RefSeq:XP_010933630.1};	At5g47390	GO:0005634,nucleus; GO:0003700,DNA-binding transcription factor activity; GO:0046872,metal ion binding; GO:0000976,transcription regulatory region sequence-specific DNA binding; GO:0010252,auxin homeostasis; GO:0048527,lateral root development; GO:0010150,leaf senescence; GO:2000469,negative regulation of peroxidase activity; GO:0000122,negative regulation of transcription by RNA polymerase II; G…	PF00249.31:Myb-like DNA-binding domain	MYB-related	TF	MYB->MYB-related
MYB	COCNU_11G007150	9.04217	6.63237	6.80477	1.3288	0.974665	0.410123	-0.0370219	10.5244	4.24663	6.0364	1.7435	0.703504	0.801982	-0.507369	CM017882.1	46031786	46035524	-	COCNU_11G007150	--	K22825 non-structural maintenance of chromosomes element 4 | (RefSeq) non-structural maintenance of chromosomes element 4 homolog A-like (A)	--	PREDICTED: uncharacterized protein LOC105050205 [Elaeis guineensis]	--	A0A6I9RLM9_ELAGV SubName: Full=uncharacterized protein LOC105050205 {ECO:0000313|RefSeq:XP_010928439.1};	At3g57980	--	PF00249.31:Myb-like DNA-binding domain	MYB-related	TF	MYB->MYB-related
MYB	COCNU_13G002370	3.4709	3.44013	3.19223	1.0873	1.07766	0.120744	0.107898	4.50607	8.51143	10.4973	0.42926	0.810821	-1.22008	-0.302544	CM017884.1	5225152	5226154	-	COCNU_13G002370	--	K09422 transcription factor MYB, plant | (RefSeq) myb-related protein 306 (A)	--	PREDICTED: myb-related protein 306 [Elaeis guineensis]	MYB06_ANTMA RecName: Full=Myb-related protein 306;	A0A6I9S8M5_ELAGV SubName: Full=myb-related protein 306 {ECO:0000313|RefSeq:XP_010939500.1};	At5g62470	GO:0005634,nucleus; GO:0003677,DNA binding; GO:0003674,molecular_function; GO:0003676,nucleic acid binding; GO:0005488,binding; GO:0097159,organic cyclic compound binding; GO:1901363,heterocyclic compound binding; GO:0005575,cellular_component; GO:0005622,intracellular anatomical structure; GO:0043226,organelle; GO:0043227,membrane-bounded organelle; GO:0043229,intracellular organelle; GO:0043231…	PF00249.31:Myb-like DNA-binding domain	MYB-related	TF	MYB->MYB-related
MYB	COCNU_14G001150	1.28673	2.67917	1.5855	0.811563	1.68979	-0.301225	0.756846	1.68113	2.46867	1.19573	1.40594	2.06456	0.491538	1.04584	CM017885.1	3240618	3247429	-	COCNU_14G001150	--	K09422 transcription factor MYB, plant | (RefSeq) single myb histone 4-like isoform X1 (A)	--	PREDICTED: single myb histone 4-like isoform X1 [Phoenix dactylifera]	SMH4_MAIZE RecName: Full=Single myb histone 4; AltName: Full=Protein SINGLE MYB HISTONE4;	A0A6I9QIT7_ELAGV SubName: Full=single myb histone 4 {ECO:0000313|RefSeq:XP_010910098.1};	At1g17520	GO:0000785,chromatin; GO:0000781,chromosome, telomeric region; GO:0005730,nucleolus; GO:0000786,nucleosome; GO:0005634,nucleus; GO:0003691,double-stranded telomeric DNA binding; GO:0042803,protein homodimerization activity; GO:0043047,single-stranded telomeric DNA binding; GO:0006334,nucleosome assembly; GO:0003674,molecular_function; GO:0003676,nucleic acid binding; GO:0003677,DNA binding; GO:00…	PF00249.31:Myb-like DNA-binding domain	MYB-related	TF	MYB->MYB-related
MYB	COCNU_14G004760	0.160667	3.00233	2.82883	0.0567961	1.06133	-4.13806	0.085877	0.611633	1.95553	12.9563	0.0472074	0.150933	-4.40484	-2.72802	CM017885.1	11493533	11493769	-	COCNU_14G004760	--	K15397 3-ketoacyl-CoA synthase [EC:2.3.1.199] | (RefSeq) 3-ketoacyl-CoA synthase 17-like (A)	ko00062: Fatty acid elongation; ko01100: Metabolic pathways; ko01110: Biosynthesis of secondary metabolites; ko04626: Plant-pathogen interaction	PREDICTED: protein RADIALIS-like 1 isoform X1 [Elaeis guineensis]	RADL1_ARATH RecName: Full=Protein RADIALIS-like 1; Short=AtRL1; Short=Protein RAD-like 1; AltName: Full=Protein RADIALIS-LIKE SANT/MYB 2; Short=Protein RSM2;	A0A6J0PJY7_ELAGV SubName: Full=protein RADIALIS-like 1 isoform X1 {ECO:0000313|RefSeq:XP_019706831.1};	At4g39250	GO:0005634,nucleus; GO:0003700,DNA-binding transcription factor activity; GO:0003674,molecular_function; GO:0140110,transcription regulator activity; GO:0005575,cellular_component; GO:0005622,intracellular anatomical structure; GO:0043226,organelle; GO:0043227,membrane-bounded organelle; GO:0043229,intracellular organelle; GO:0043231,intracellular membrane-bounded organelle; GO:0110165,cellular a…	PF00249.31:Myb-like DNA-binding domain	MYB-related	TF	MYB->MYB-related
MYB	COCNU_14G005770	1.19547	1.0037	0.161	7.42526	6.23416	2.89244	2.6402	1.38153	1.95783	1.33297	1.03644	1.46878	0.0516297	0.554617	CM017885.1	14634605	14635745	+	COCNU_14G005770	--	K09422 transcription factor MYB, plant | (RefSeq) myb-related protein Hv33-like (A)	--	PREDICTED: myb-related protein Hv33-like [Elaeis guineensis]	MYB3_HORVU RecName: Full=Myb-related protein Hv33;	A0A6I9RC13_ELAGV SubName: Full=myb-related protein Hv33 {ECO:0000313|RefSeq:XP_010924104.1, ECO:0000313|RefSeq:XP_010924105.1};	At1g57560	GO:0005634,nucleus; GO:0003677,DNA binding; GO:0003674,molecular_function; GO:0003676,nucleic acid binding; GO:0005488,binding; GO:0097159,organic cyclic compound binding; GO:1901363,heterocyclic compound binding; GO:0005575,cellular_component; GO:0005622,intracellular anatomical structure; GO:0043226,organelle; GO:0043227,membrane-bounded organelle; GO:0043229,intracellular organelle; GO:0043231…	PF00249.31:Myb-like DNA-binding domain	MYB-related	TF	MYB->MYB-related
MYB	COCNU_14G007820	141.973	132.95	277.004	0.51253	0.479958	-0.964291	-1.05902	180.561	112.132	220.804	0.817744	0.507834	-0.290278	-0.97757	CM017885.1	26719289	26722082	-	COCNU_14G007820	--	K09422 transcription factor MYB, plant | (RefSeq) transcription factor CPC-like (A)	--	PREDICTED: transcription factor CPC-like [Phoenix dactylifera]	CPC_ARATH RecName: Full=Transcription factor CPC; AltName: Full=Protein CAPRICE;	A0A6I9RIT7_ELAGV SubName: Full=transcription factor CPC {ECO:0000313|RefSeq:XP_010923911.1};	At2g46410	GO:0005634,nucleus; GO:0003700,DNA-binding transcription factor activity; GO:0000976,transcription regulatory region sequence-specific DNA binding; GO:0030154,cell differentiation; GO:0009913,epidermal cell differentiation; GO:0010063,positive regulation of trichoblast fate specification; GO:0010376,stomatal complex formation; GO:0003674,molecular_function; GO:0140110,transcription regulator acti…	PF00249.31:Myb-like DNA-binding domain	MYB-related	TF	MYB->MYB-related
MYB	COCNU_14G009140	0.1651	1.15553	0.0303	5.44884	38.1364	2.44595	5.2531	0.0311	0.233833	0.417667	0.0744613	0.559856	-3.74737	-0.836871	CM017885.1	41879252	41879917	+	COCNU_14G009140	--	K09422 transcription factor MYB, plant | (RefSeq) myb-related protein Zm1-like (A)	--	PREDICTED: myb-related protein Zm1-like [Elaeis guineensis]	MYB1_MAIZE RecName: Full=Myb-related protein Zm1;	A0A6J0PJX8_ELAGV SubName: Full=myb-related protein Zm1 {ECO:0000313|RefSeq:XP_019706815.1};	At1g56160	GO:0005634,nucleus; GO:0003677,DNA binding; GO:0003674,molecular_function; GO:0003676,nucleic acid binding; GO:0005488,binding; GO:0097159,organic cyclic compound binding; GO:1901363,heterocyclic compound binding; GO:0005575,cellular_component; GO:0005622,intracellular anatomical structure; GO:0043226,organelle; GO:0043227,membrane-bounded organelle; GO:0043229,intracellular organelle; GO:0043231…	PF00249.31:Myb-like DNA-binding domain	MYB-related	TF	MYB->MYB-related
MYB	COCNU_contig69065198G000010	44.5259	53.1255	61.7896	0.720604	0.85978	-0.472721	-0.217961	36.7666	48.7432	58.8729	0.624508	0.82794	-0.679208	-0.272402	VOII01093224.1	158	1080	+	COCNU_contig69065198G000010	--	K17613 calcineurin-binding protein cabin-1 | (RefSeq) hypothetical protein (A)	--	PREDICTED: transcription factor DIVARICATA [Elaeis guineensis]	SRM1_ARATH RecName: Full=Transcription factor SRM1 {ECO:0000305}; AltName: Full=Myb-related protein SRM1 {ECO:0000305}; AltName: Full=Protein SALT-RELATED MYB 1 {ECO:0000303|PubMed:26243618};	A0A6I9S1H3_ELAGV SubName: Full=transcription factor SRM1 {ECO:0000313|RefSeq:XP_010935567.1, ECO:0000313|RefSeq:XP_010935568.1};	At5g08520	GO:0005634,nucleus; GO:0003700,DNA-binding transcription factor activity; GO:0000976,transcription regulatory region sequence-specific DNA binding; GO:0009738,abscisic acid-activated signaling pathway; GO:1901001,negative regulation of response to salt stress; GO:0010116,positive regulation of abscisic acid biosynthetic process; GO:1905615,positive regulation of developmental vegetative growth; G…	PF00249.31:Myb-like DNA-binding domain	MYB-related	TF	MYB->MYB-related
MYB	COCNU_contig69093274G000010	56.1471	66.4796	174.249	0.322222	0.38152	-1.63387	-1.39017	59.6938	45.5565	86.6472	0.68893	0.525771	-0.537571	-0.927495	VOII01094954.1	248	1176	-	COCNU_contig69093274G000010	--	K09422 transcription factor MYB, plant | (RefSeq) transcription factor TRY-like (A)	--	PREDICTED: transcription factor CPC [Elaeis guineensis]	CPC_ARATH RecName: Full=Transcription factor CPC; AltName: Full=Protein CAPRICE;	A0A6I9RPQ1_ELAGV SubName: Full=transcription factor CPC {ECO:0000313|RefSeq:XP_010929903.1};	At2g46410	GO:0005634,nucleus; GO:0003700,DNA-binding transcription factor activity; GO:0000976,transcription regulatory region sequence-specific DNA binding; GO:0030154,cell differentiation; GO:0009913,epidermal cell differentiation; GO:0010063,positive regulation of trichoblast fate specification; GO:0010376,stomatal complex formation; GO:0003674,molecular_function; GO:0140110,transcription regulator acti…	PF00249.31:Myb-like DNA-binding domain	MYB-related	TF	MYB->MYB-related
MYB	COCNU_contig69290233G000010	0.882	0.521567	0.210733	4.18538	2.47501	2.06536	1.30743	0.5972	0.455267	0.481833	1.23943	0.944863	0.30968	-0.0818224	VOII01106223.1	534	1437	-	COCNU_contig69290233G000010	--	K17613 calcineurin-binding protein cabin-1 | (RefSeq) hypothetical protein (A)	--	PREDICTED: transcription factor MYB1R1 [Elaeis guineensis]	MY1R1_SOLTU RecName: Full=Transcription factor MYB1R1; AltName: Full=Myb-related protein R1 {ECO:0000303|PubMed:21030505}; Short=StMYB1R-1 {ECO:0000303|PubMed:21030505};	A0A6I9RDH2_ELAGV SubName: Full=transcription factor MYBS3 {ECO:0000313|RefSeq:XP_010924479.1};	At1g19000	GO:0005829,cytosol; GO:0005634,nucleus; GO:0003677,DNA binding; GO:0003674,molecular_function; GO:0003676,nucleic acid binding; GO:0005488,binding; GO:0097159,organic cyclic compound binding; GO:1901363,heterocyclic compound binding; GO:0005575,cellular_component; GO:0005622,intracellular anatomical structure; GO:0005737,cytoplasm; GO:0110165,cellular anatomical entity; GO:0043226,organelle; GO:0…	PF00249.31:Myb-like DNA-binding domain	MYB-related	TF	MYB->MYB-related
MYB	COCNU_scaffold001718G000010	3.54843	1.3744	7.8426	0.452456	0.175248	-1.14415	-2.51253	3.22707	5.41257	11.2449	0.28698	0.481335	-1.80098	-1.05489	VOII01001473.1	55770	57678	-	COCNU_scaffold001718G000010	--	K12133 MYB-related transcription factor LHY | (RefSeq) uncharacterized protein LOC112280611 (A)	ko04712: Circadian rhythm - plant	PREDICTED: uncharacterized protein LOC103710542 isoform X2 [Phoenix dactylifera]	RVE1_ARATH RecName: Full=Protein REVEILLE 1;	A0A4S8K3H7_MUSBA RecName: Full=HTH myb-type domain-containing protein {ECO:0000259|PROSITE:PS51294};	At5g17300	GO:0005634,nucleus; GO:0003677,DNA binding; GO:0003700,DNA-binding transcription factor activity; GO:0009734,auxin-activated signaling pathway; GO:0007623,circadian rhythm; GO:0010600,regulation of auxin biosynthetic process; GO:0006355,regulation of transcription, DNA-templated; GO:0003674,molecular_function; GO:0003676,nucleic acid binding; GO:0005488,binding; GO:0097159,organic cyclic compound…	PF00249.31:Myb-like DNA-binding domain	MYB-related	TF	MYB->MYB-related
MYB	COCNU_scaffold004872G000010	4.62817	5.9023	6.44483	0.71812	0.915819	-0.477702	-0.126866	3.8102	3.6779	4.5101	0.844815	0.815481	-0.243293	-0.294277	VOII01004016.1	52708	54076	+	COCNU_scaffold004872G000010	--	K09422 transcription factor MYB, plant | (RefSeq) MYB-like transcription factor ETC2 isoform X2 (A)	--	PREDICTED: MYB-like transcription factor ETC2 isoform X2 [Elaeis guineensis]	CPC_ARATH RecName: Full=Transcription factor CPC; AltName: Full=Protein CAPRICE;	A0A6I9QFJ6_ELAGV SubName: Full=MYB-like transcription factor ETC2 isoform X2 {ECO:0000313|RefSeq:XP_010907840.1};	At2g46410	GO:0005634,nucleus; GO:0003700,DNA-binding transcription factor activity; GO:0000976,transcription regulatory region sequence-specific DNA binding; GO:0030154,cell differentiation; GO:0009913,epidermal cell differentiation; GO:0010063,positive regulation of trichoblast fate specification; GO:0010376,stomatal complex formation; GO:0003674,molecular_function; GO:0140110,transcription regulator acti…	PF00249.31:Myb-like DNA-binding domain	MYB-related	TF	MYB->MYB-related
MYB	COCNU_scaffold015966G000010	0.7862	0.858867	1.10247	0.713128	0.779041	-0.487767	-0.360229	0.520167	0.507167	0.985567	0.527784	0.514594	-0.92198	-0.958494	VOII01011388.1	25933	94615	+	COCNU_scaffold015966G000010	--	K11314 transcriptional adapter 2-alpha | (RefSeq) transcriptional adapter ADA2-like isoform X1 (A)	--	PREDICTED: transcriptional adapter ADA2-like isoform X1 [Phoenix dactylifera]	TADA2_ORYSJ RecName: Full=Transcriptional adapter ADA2;	A0A6I9QF11_ELAGV RecName: Full=Transcriptional adapter {ECO:0000256|PIRNR:PIRNR025024};	At4g16420	GO:0005634,nucleus; GO:0003682,chromatin binding; GO:0003677,DNA binding; GO:0003713,transcription coactivator activity; GO:0008270,zinc ion binding; GO:0006338,chromatin remodeling; GO:0035066,positive regulation of histone acetylation; GO:0006357,regulation of transcription by RNA polymerase II; GO:0003674,molecular_function; GO:0005488,binding; GO:0003676,nucleic acid binding; GO:0097159,organ…	PF00249.31:Myb-like DNA-binding domain	MYB-related	TF	MYB->MYB-related
MYB	COCNU_scaffold018365G000020	1.3037	1.59453	1.99113	0.654753	0.800817	-0.610978	-0.320456	3.4236	3.6279	9.6449	0.354965	0.376147	-1.49425	-1.41063	VOII01012784.1	45367	46742	+	COCNU_scaffold018365G000020	--	K15397 3-ketoacyl-CoA synthase [EC:2.3.1.199] | (RefSeq) 3-ketoacyl-CoA synthase 17-like (A)	ko00062: Fatty acid elongation; ko01100: Metabolic pathways; ko01110: Biosynthesis of secondary metabolites; ko04626: Plant-pathogen interaction	PREDICTED: protein RADIALIS-like 3 [Elaeis guineensis]	RADL2_ARATH RecName: Full=Protein RADIALIS-like 2; Short=AtRL2; Short=Protein RAD-like 2; AltName: Full=Protein MATERNAL EFFECT EMBRYO ARREST 3; AltName: Full=Protein RADIALIS-LIKE SANT/MYB 1; Short=Protein RSM1;	A0A6I9SAL6_ELAGV SubName: Full=protein RADIALIS-like 3 isoform X1 {ECO:0000313|RefSeq:XP_010940077.1};	At2g21650	GO:0005634,nucleus; GO:0003700,DNA-binding transcription factor activity; GO:0009793,embryo development ending in seed dormancy; GO:0009630,gravitropism; GO:0010114,response to red light; GO:0003674,molecular_function; GO:0140110,transcription regulator activity; GO:0000003,reproduction; GO:0003006,developmental process involved in reproduction; GO:0007275,multicellular organism development; GO:0…	PF00249.31:Myb-like DNA-binding domain	MYB-related	TF	MYB->MYB-related
MYB	COCNU_scaffold021796G000010	8.6459	7.25307	5.64777	1.53085	1.28424	0.614336	0.360911	12.725	9.83707	9.03137	1.40897	1.08921	0.494646	0.123284	VOII01014692.1	42817	48725	-	COCNU_scaffold021796G000010	--	K17613 calcineurin-binding protein cabin-1 | (RefSeq) hypothetical protein (A)	--	PREDICTED: uncharacterized protein LOC103708379 [Phoenix dactylifera]	MYBS3_ORYSJ RecName: Full=Transcription factor MYBS3 {ECO:0000303|PubMed:12172034}; AltName: Full=Myb-related protein S3 {ECO:0000303|PubMed:12172034}; Short=OsMYBS3 {ECO:0000303|PubMed:12172034};	A0A6I9QML5_ELAGV SubName: Full=transcription factor MYBS3 {ECO:0000313|RefSeq:XP_010911001.2};	At3g16350	GO:0005634,nucleus; GO:0003700,DNA-binding transcription factor activity; GO:0046872,metal ion binding; GO:0000976,transcription regulatory region sequence-specific DNA binding; GO:0010252,auxin homeostasis; GO:0048527,lateral root development; GO:0010150,leaf senescence; GO:2000469,negative regulation of peroxidase activity; GO:0000122,negative regulation of transcription by RNA polymerase II; G…	PF00249.31:Myb-like DNA-binding domain	MYB-related	TF	MYB->MYB-related
MYB	COCNU_scaffold049646G000010	88.0956	88.6822	71.1118	1.23883	1.24708	0.30898	0.318555	72.3944	68.1345	68.4358	1.05784	0.995598	0.0811275	-0.00636502	VOII01028051.1	44643	45335	-	COCNU_scaffold049646G000010	--	K09422 transcription factor MYB, plant | (RefSeq) single myb histone 5-like isoform X1 (A)	--	PREDICTED: single myb histone 6-like isoform X3 [Elaeis guineensis]	SMH1_MAIZE RecName: Full=Single myb histone 1; AltName: Full=Protein SINGLE MYB HISTONE1;	A0A6I9RI75_ELAGV SubName: Full=single myb histone 6 isoform X3 {ECO:0000313|RefSeq:XP_010923664.1};	At1g49950	GO:0000785,chromatin; GO:0000781,chromosome, telomeric region; GO:0005730,nucleolus; GO:0000786,nucleosome; GO:0005634,nucleus; GO:0003691,double-stranded telomeric DNA binding; GO:0042803,protein homodimerization activity; GO:0043047,single-stranded telomeric DNA binding; GO:0006334,nucleosome assembly; GO:0003674,molecular_function; GO:0003676,nucleic acid binding; GO:0003677,DNA binding; GO:00…	PF00249.31:Myb-like DNA-binding domain	MYB-related	TF	MYB->MYB-related
MYB	novel.13696	1.1944	0.630267	0.9937	1.20197	0.634263	0.265404	-0.656848	0.720967	0.0891333	0.518967	1.38924	0.171752	0.474291	-2.5416	VOII01113231.1	2808	4101	+	--	--	K09422 transcription factor MYB, plant | (RefSeq) myb-related protein 306 (A)	--	PREDICTED: myb-related protein 306 [Elaeis guineensis]	MYB60_ARATH RecName: Full=Transcription factor MYB60 {ECO:0000303|PubMed:9839469}; AltName: Full=Myb domain protein 60 {ECO:0000303|PubMed:9839469}; Short=AtMYB60 {ECO:0000303|PubMed:9839469};	A0A6I9RSP2_ELAGV SubName: Full=transcription factor MYB60 {ECO:0000313|RefSeq:XP_010931465.1};	At1g08810	GO:0005634,nucleus; GO:0003700,DNA-binding transcription factor activity; GO:0000976,transcription regulatory region sequence-specific DNA binding; GO:0080148,negative regulation of response to water deprivation; GO:0009737,response to abscisic acid; GO:0009646,response to absence of light; GO:0009733,response to auxin; GO:0009637,response to blue light; GO:0009409,response to cold; GO:0009416,re…	PF00249.31:Myb-like DNA-binding domain	MYB-related	TF	MYB->MYB-related
MYB	novel.4643	1.9054	2.03153	2.84003	0.670908	0.71532	-0.575814	-0.483339	1.63903	1.6243	2.25943	0.725418	0.718897	-0.463116	-0.476143	CM017880.1	52126964	52136606	-	--	--	K09420 transcriptional activator Myb | (RefSeq) transcription factor MYB3R-1 isoform X1 (A)	--	PREDICTED: transcriptional activator Myb-like isoform X2 [Elaeis guineensis]	MB3R2_ORYSJ RecName: Full=Transcription factor MYB3R-2 {ECO:0000305}; AltName: Full=Myb-related protein MYB3R-2 {ECO:0000305}; Short=OsMYB3R-2 {ECO:0000303|PubMed:17293435};	A0A6I9SBF7_ELAGV SubName: Full=transcriptional activator Myb {ECO:0000313|RefSeq:XP_010940439.1};	At4g32730	GO:0005634,nucleus; GO:0000981,DNA-binding transcription factor activity, RNA polymerase II-specific; GO:0000978,RNA polymerase II cis-regulatory region sequence-specific DNA binding; GO:0043565,sequence-specific DNA binding; GO:1901002,positive regulation of response to salt stress; GO:1902584,positive regulation of response to water deprivation; GO:0045893,positive regulation of transcription, …	--	MYB-related	TF	MYB->MYB-related
MYB	novel.5723	9.54157	1.2378	0.288667	33.0539	4.28799	5.04675	2.1003	13.4249	1.46933	6.5358	2.05406	0.224813	1.03848	-2.1532	CM017884.1	3411908	3413352	+	--	--	K09422 transcription factor MYB, plant | (RefSeq) transcription factor TT2-like (A)	--	PREDICTED: transcription factor TT2-like [Elaeis guineensis]	MYB2_CROXC RecName: Full=Transcription factor MYB1 {ECO:0000305}; AltName: Full=Myb-related protein 1 {ECO:0000303|PubMed:31004005}; Short=CcMYB2 {ECO:0000303|PubMed:31004005};	A0A6I9SAF8_ELAGV SubName: Full=transcription factor TT2 {ECO:0000313|RefSeq:XP_010939920.1};	At5g35550	GO:0005634,nucleus; GO:0003677,DNA binding; GO:0009813,flavonoid biosynthetic process; GO:0003674,molecular_function; GO:0003676,nucleic acid binding; GO:0005488,binding; GO:0097159,organic cyclic compound binding; GO:1901363,heterocyclic compound binding; GO:0008150,biological_process; GO:0008152,metabolic process; GO:0009058,biosynthetic process; GO:0009812,flavonoid metabolic process; GO:00717…	PF00249.31:Myb-like DNA-binding domain	MYB-related	TF	MYB->MYB-related
MYB	novel.6734	5.1948	2.3759	1.10407	4.70515	2.15195	2.23424	1.10565	9.6232	7.32497	4.64273	2.07274	1.57773	1.05154	0.657848	CM017887.1	35126578	35129168	-	--	--	K09422 transcription factor MYB, plant | (RefSeq) myb-related protein MYBAS1-like (A)	--	PREDICTED: myb-related protein MYBAS1-like [Elaeis guineensis]	MYBA1_ORYSJ RecName: Full=Myb-related protein MYBAS1;	A0A6I9R6U9_ELAGV SubName: Full=myb-related protein MYBAS1 {ECO:0000313|RefSeq:XP_010920699.2};	At3g46130	GO:0005634,nucleus; GO:0003700,DNA-binding transcription factor activity; GO:0043565,sequence-specific DNA binding; GO:0006355,regulation of transcription, DNA-templated; GO:0003674,molecular_function; GO:0140110,transcription regulator activity; GO:0003676,nucleic acid binding; GO:0003677,DNA binding; GO:0005488,binding; GO:0097159,organic cyclic compound binding; GO:1901363,heterocyclic compoun…	PF00249.31:Myb-like DNA-binding domain	MYB-related	TF	MYB->MYB-related
MYB	COCNU_01G000720	4.7374	0.9726	0.363033	13.0495	2.67909	3.70592	1.42174	7.238	2.3195	0.5036	14.3725	4.60584	3.84524	2.20346	CM017872.1	1783281	1786223	+	COCNU_01G000720	--	K09422 transcription factor MYB, plant | (RefSeq) transcription factor MYB108 (A)	--	PREDICTED: transcription factor MYB108 [Elaeis guineensis]	MYB78_ARATH RecName: Full=Transcription factor MYB78 {ECO:0000303|PubMed:9839469}; AltName: Full=Myb-related protein 78 {ECO:0000303|PubMed:9839469}; Short=AtMYB78 {ECO:0000303|PubMed:9839469};	A0A6I9QT22_ELAGV SubName: Full=transcription factor MYB78 {ECO:0000313|RefSeq:XP_010914654.1};	At5g49620	GO:0005634,nucleus; GO:0003700,DNA-binding transcription factor activity; GO:0043565,sequence-specific DNA binding; GO:0000976,transcription regulatory region sequence-specific DNA binding; GO:0006355,regulation of transcription, DNA-templated; GO:0009737,response to abscisic acid; GO:1902074,response to salt; GO:0003674,molecular_function; GO:0140110,transcription regulator activity; GO:0003676,…	PF00249.31:Myb-like DNA-binding domain	MYB	TF	MYB->MYB
MYB	COCNU_01G010890	33.6657	24.0423	26.0335	1.29317	0.923513	0.37091	-0.114796	40.229	27.6456	17.8506	2.25365	1.54872	1.17226	0.631076	CM017872.1	30127023	30128816	-	COCNU_01G010890	--	K09422 transcription factor MYB, plant | (RefSeq) transcription factor MYB44-like (A)	--	PREDICTED: transcription factor MYB44-like [Elaeis guineensis]	MYB73_ARATH RecName: Full=Transcription factor MYB73 {ECO:0000303|PubMed:11597504}; AltName: Full=Myb-related protein 73 {ECO:0000303|PubMed:11597504}; Short=AtMYB73 {ECO:0000303|PubMed:11597504};	A0A6I9SI17_ELAGV SubName: Full=transcription factor MYB44 {ECO:0000313|RefSeq:XP_010943207.1};	At4g37260	GO:0005634,nucleus; GO:0003700,DNA-binding transcription factor activity; GO:0000981,DNA-binding transcription factor activity, RNA polymerase II-specific; GO:0000978,RNA polymerase II cis-regulatory region sequence-specific DNA binding; GO:0000976,transcription regulatory region sequence-specific DNA binding; GO:0019760,glucosinolate metabolic process; GO:1901001,negative regulation of response …	PF00249.31:Myb-like DNA-binding domain	MYB	TF	MYB->MYB
MYB	COCNU_01G015700	1.6359	1.0549	2.12727	0.769015	0.495895	-0.378916	-1.01189	0.560133	0.323933	1.08247	0.51746	0.299255	-0.95048	-1.74055	CM017872.1	58090647	58092482	-	COCNU_01G015700	--	K09422 transcription factor MYB, plant | (RefSeq) myb-related protein 306-like (A)	--	PREDICTED: myb-related protein 306-like [Elaeis guineensis]	MYB60_VITVI RecName: Full=Transcription factor MYB60 {ECO:0000303|PubMed:18647406}; AltName: Full=Myb domain protein 60 {ECO:0000303|PubMed:18647406}; Short=VvMYB60 {ECO:0000303|PubMed:18647406};	A0A6I9SIH1_ELAGV SubName: Full=transcription factor MYB60 {ECO:0000313|RefSeq:XP_010943691.1};	At1g08810	GO:0005634,nucleus; GO:0003677,DNA binding; GO:0009737,response to abscisic acid; GO:0009733,response to auxin; GO:0009651,response to salt stress; GO:0010118,stomatal movement; GO:0003674,molecular_function; GO:0003676,nucleic acid binding; GO:0005488,binding; GO:0097159,organic cyclic compound binding; GO:1901363,heterocyclic compound binding; GO:0008150,biological_process; GO:0009719,response …	PF00249.31:Myb-like DNA-binding domain	MYB	TF	MYB->MYB
MYB	COCNU_01G019910	19.9006	29.9963	12.0932	1.64561	2.48043	0.718618	1.31059	23.1181	22.7988	15.2127	1.51966	1.49867	0.603746	0.583681	CM017872.1	109772633	109773736	+	COCNU_01G019910	--	K09422 transcription factor MYB, plant | (RefSeq) myb-related protein 308 (A)	--	PREDICTED: myb-related protein 308 [Elaeis guineensis]	MYB08_ANTMA RecName: Full=Myb-related protein 308;	A0A6I9QK91_ELAGV SubName: Full=myb-related protein 308 {ECO:0000313|RefSeq:XP_010910804.1};	At4g38620	GO:0005634,nucleus; GO:0003677,DNA binding; GO:0003674,molecular_function; GO:0003676,nucleic acid binding; GO:0005488,binding; GO:0097159,organic cyclic compound binding; GO:1901363,heterocyclic compound binding; GO:0005575,cellular_component; GO:0005622,intracellular anatomical structure; GO:0043226,organelle; GO:0043227,membrane-bounded organelle; GO:0043229,intracellular organelle; GO:0043231…	PF00249.31:Myb-like DNA-binding domain	MYB	TF	MYB->MYB
MYB	COCNU_01G022540	1.50607	1.17343	1.80097	0.836255	0.651557	-0.257986	-0.618036	1.39743	1.6256	2.1983	0.635688	0.739481	-0.653609	-0.435416	CM017872.1	118673756	118676100	+	COCNU_01G022540	--	K09422 transcription factor MYB, plant | (RefSeq) transcription factor MYB26 (A)	--	PREDICTED: transcription factor MYB26 [Elaeis guineensis]	MYB61_ARATH RecName: Full=Transcription factor MYB61 {ECO:0000305}; AltName: Full=Myb-related protein 61 {ECO:0000305}; Short=AtMYB61 {ECO:0000303|PubMed:16005292};	A0A6I9QKH5_ELAGV SubName: Full=transcription factor MYB61 {ECO:0000313|RefSeq:XP_010910907.1};	At1g09540	GO:0005634,nucleus; GO:0003700,DNA-binding transcription factor activity; GO:0000976,transcription regulatory region sequence-specific DNA binding; GO:0010087,phloem or xylem histogenesis; GO:0010119,regulation of stomatal movement; GO:0048364,root development; GO:0010214,seed coat development; GO:0010089,xylem development; GO:0003674,molecular_function; GO:0140110,transcription regulator activit…	PF00249.31:Myb-like DNA-binding domain	MYB	TF	MYB->MYB
MYB	COCNU_02G001180	0.504367	0.5164	0.381333	1.32264	1.3542	0.40342	0.437436	0.8943	0.662233	0.479467	1.8652	1.38119	0.899328	0.465909	CM017873.1	3981701	3983451	-	COCNU_02G001180	--	K09422 transcription factor MYB, plant | (RefSeq) transcription factor RAX2 (A)	--	PREDICTED: transcription factor RAX2 [Elaeis guineensis]	RAX3_ARATH RecName: Full=Transcription factor RAX3; AltName: Full=Myb-related protein 84; Short=AtMYB84; AltName: Full=Protein REGULATOR OF AXILLARY MERISTEMS 3;	A0A6I9RMR2_ELAGV SubName: Full=transcription factor RAX2 {ECO:0000313|RefSeq:XP_010925502.1};	At3g49690	GO:0005634,nucleus; GO:0003677,DNA binding; GO:0003700,DNA-binding transcription factor activity; GO:0007275,multicellular organism development; GO:0003674,molecular_function; GO:0003676,nucleic acid binding; GO:0005488,binding; GO:0097159,organic cyclic compound binding; GO:1901363,heterocyclic compound binding; GO:0140110,transcription regulator activity; GO:0008150,biological_process; GO:00325…	PF00249.31:Myb-like DNA-binding domain	MYB	TF	MYB->MYB
MYB	COCNU_02G001700	14.6189	20.9063	38.9373	0.375446	0.536922	-1.41332	-0.897215	15.6201	15.5042	38.9748	0.400775	0.3978	-1.31914	-1.32988	CM017873.1	5342237	5343351	-	COCNU_02G001700	--	K09422 transcription factor MYB, plant | (RefSeq) transcription repressor MYB5-like (A)	--	PREDICTED: transcription repressor MYB5-like [Elaeis guineensis]	MYB5_ARATH RecName: Full=Transcription repressor MYB5; AltName: Full=AtM2; AltName: Full=Myb-related protein 5; Short=AtMYB5;	A0A6I9RFT2_ELAGV SubName: Full=transcription repressor MYB5 {ECO:0000313|RefSeq:XP_010925547.1};	At3g13540	GO:0005634,nucleus; GO:0003700,DNA-binding transcription factor activity; GO:0000976,transcription regulatory region sequence-specific DNA binding; GO:0030154,cell differentiation; GO:0048354,mucilage biosynthetic process involved in seed coat development; GO:0010468,regulation of gene expression; GO:0010214,seed coat development; GO:0010090,trichome morphogenesis; GO:0003674,molecular_function; …	PF00249.31:Myb-like DNA-binding domain	MYB	TF	MYB->MYB
MYB	COCNU_02G003390	2.09893	1.5228	1.54507	1.35847	0.985589	0.441987	-0.0209426	2.26793	1.5281	1.78163	1.27295	0.857696	0.348178	-0.221461	CM017873.1	9945352	9976516	-	COCNU_02G003390	--	K09420 transcriptional activator Myb | (RefSeq) myb-related protein 3R-1 (A)	--	PREDICTED: myb-related protein 3R-1 isoform X2 [Elaeis guineensis]	MB3R4_ARATH RecName: Full=Transcription factor MYB3R-4 {ECO:0000303|PubMed:11597504}; AltName: Full=Myb-related protein 3R-4 {ECO:0000303|PubMed:11597504}; AltName: Full=Protein ENHANCED DEFECTIVE CYTOKINESIS {ECO:0000303|PubMed:25806785};	A0A6J0PLG4_ELAGV SubName: Full=transcription factor MYB3R-1 isoform X2 {ECO:0000313|RefSeq:XP_019707533.1};	At5g11510	GO:0005634,nucleus; GO:0001228,DNA-binding transcription activator activity, RNA polymerase II-specific; GO:0003700,DNA-binding transcription factor activity; GO:0000981,DNA-binding transcription factor activity, RNA polymerase II-specific; GO:0000978,RNA polymerase II cis-regulatory region sequence-specific DNA binding; GO:0043565,sequence-specific DNA binding; GO:0000976,transcription regulator…	PF00249.31:Myb-like DNA-binding domain	MYB	TF	MYB->MYB
MYB	COCNU_02G005770	4.0031	2.89753	4.06593	0.984546	0.712637	-0.0224689	-0.488761	5.0622	4.77133	4.21653	1.20056	1.13158	0.263707	0.178335	CM017873.1	16635288	16636644	+	COCNU_02G005770	--	K09422 transcription factor MYB, plant | (RefSeq) transcription repressor MYB4 (A)	--	PREDICTED: transcription repressor MYB4 [Elaeis guineensis]	MYB4_ARATH RecName: Full=Transcription repressor MYB4; AltName: Full=Myb-related protein 4; Short=AtMYB4;	A0A6I9RNY3_ELAGV SubName: Full=transcription factor MYB8 {ECO:0000313|RefSeq:XP_010926054.1};	At4g38620	GO:0005634,nucleus; GO:0003677,DNA binding; GO:0003700,DNA-binding transcription factor activity; GO:0000976,transcription regulatory region sequence-specific DNA binding; GO:1903086,negative regulation of sinapate ester biosynthetic process; GO:0045892,negative regulation of transcription, DNA-templated; GO:2000762,regulation of phenylpropanoid metabolic process; GO:0010224,response to UV-B; GO:…	PF00249.31:Myb-like DNA-binding domain	MYB	TF	MYB->MYB
MYB	COCNU_02G007560	20.3496	13.6161	13.8316	1.47124	0.984417	0.557029	-0.022658	29.1945	8.71823	5.25297	5.55772	1.65968	2.47449	0.730903	CM017873.1	23099161	23100547	-	COCNU_02G007560	--	K09422 transcription factor MYB, plant | (RefSeq) myb-related protein 306-like (A)	--	PREDICTED: myb-related protein 306-like [Elaeis guineensis]	MYB06_ANTMA RecName: Full=Myb-related protein 306;	A0A6I9RHY0_ELAGV SubName: Full=myb-related protein 306 {ECO:0000313|RefSeq:XP_010926549.1};	At3g47600	GO:0005634,nucleus; GO:0003677,DNA binding; GO:0003674,molecular_function; GO:0003676,nucleic acid binding; GO:0005488,binding; GO:0097159,organic cyclic compound binding; GO:1901363,heterocyclic compound binding; GO:0005575,cellular_component; GO:0005622,intracellular anatomical structure; GO:0043226,organelle; GO:0043227,membrane-bounded organelle; GO:0043229,intracellular organelle; GO:0043231…	PF00249.31:Myb-like DNA-binding domain	MYB	TF	MYB->MYB
MYB	COCNU_02G011000	1.1227	0.861167	1.40307	0.800176	0.613775	-0.321611	-0.704219	0.5235	0.181333	0.523633	0.999745	0.346298	-0.000367402	-1.52991	CM017873.1	45531716	45533092	-	COCNU_02G011000	--	K09422 transcription factor MYB, plant | (RefSeq) myb-related protein 308-like (A)	--	PREDICTED: myb-related protein 308-like [Elaeis guineensis]	MYB08_ANTMA RecName: Full=Myb-related protein 308;	A0A6I9QSA7_ELAGV SubName: Full=myb-related protein 308 {ECO:0000313|RefSeq:XP_010912520.1};	At4g38620	GO:0005634,nucleus; GO:0003677,DNA binding; GO:0003674,molecular_function; GO:0003676,nucleic acid binding; GO:0005488,binding; GO:0097159,organic cyclic compound binding; GO:1901363,heterocyclic compound binding; GO:0005575,cellular_component; GO:0005622,intracellular anatomical structure; GO:0043226,organelle; GO:0043227,membrane-bounded organelle; GO:0043229,intracellular organelle; GO:0043231…	PF00249.31:Myb-like DNA-binding domain	MYB	TF	MYB->MYB
MYB	COCNU_02G017170	0.289333	0.9497	0.358933	0.806092	2.6459	-0.310983	1.40376	0.660067	0.118767	0.1432	4.6094	0.829376	2.20458	-0.269902	CM017873.1	74283323	74284359	+	COCNU_02G017170	--	K00784 ribonuclease Z [EC:3.1.26.11] | (RefSeq) tRNase Z TRZ1 isoform X1 (A)	--	PREDICTED: transcription factor DIVARICATA-like [Elaeis guineensis]	DIV_ANTMA RecName: Full=Transcription factor DIVARICATA;	A0A6I9SQF6_ELAGV SubName: Full=transcription factor SRM1 {ECO:0000313|RefSeq:XP_010943815.1};	At5g04760	GO:0005634,nucleus; GO:0003677,DNA binding; GO:0048262,determination of dorsal/ventral asymmetry; GO:0009908,flower development; GO:0003674,molecular_function; GO:0003676,nucleic acid binding; GO:0005488,binding; GO:0097159,organic cyclic compound binding; GO:1901363,heterocyclic compound binding; GO:0003002,regionalization; GO:0007275,multicellular organism development; GO:0007389,pattern specif…	PF00249.31:Myb-like DNA-binding domain	MYB	TF	MYB->MYB
MYB	COCNU_03G006140	10.1121	5.05817	3.8126	2.65228	1.3267	1.40724	0.407839	8.44367	3.35383	4.1857	2.01727	0.80126	1.0124	-0.319658	CM017874.1	51367758	51370975	-	COCNU_03G006140	--	K09422 transcription factor MYB, plant | (RefSeq) transcription factor MYB76 isoform X1 (A)	--	PREDICTED: transcription factor MYB76 isoform X1 [Elaeis guineensis]	MY124_ARATH RecName: Full=Transcription factor MYB124 {ECO:0000303|PubMed:11597504}; AltName: Full=Myb-related protein 124 {ECO:0000303|PubMed:11597504}; Short=AtMYB124 {ECO:0000303|PubMed:11597504}; AltName: Full=Protein FOUR LIPS {ECO:0000303|PubMed:11536724};	A0A6I9QXP4_ELAGV SubName: Full=transcription factor MYB124 isoform X1 {ECO:0000313|RefSeq:XP_010917007.1};	At1g14350	GO:0005634,nucleus; GO:0003700,DNA-binding transcription factor activity; GO:0000981,DNA-binding transcription factor activity, RNA polymerase II-specific; GO:0000978,RNA polymerase II cis-regulatory region sequence-specific DNA binding; GO:0043565,sequence-specific DNA binding; GO:0000976,transcription regulatory region sequence-specific DNA binding; GO:0009926,auxin polar transport; GO:0009734,…	PF00249.31:Myb-like DNA-binding domain	MYB	TF	MYB->MYB
MYB	COCNU_03G008890	0.152767	0.162867	0	#DIV/0!	#DIV/0!	#DIV/0!	#DIV/0!	0.8253	0.419633	0.0880333	9.37486	4.76676	3.2288	2.25301	CM017874.1	59789272	59791809	-	COCNU_03G008890	--	K09422 transcription factor MYB, plant | (RefSeq) transcription factor MYB21 (A)	--	PREDICTED: transcription factor MYB21 [Elaeis guineensis]	MYB62_ARATH RecName: Full=Transcription factor MYB62 {ECO:0000303|PubMed:9839469}; AltName: Full=Myb-related protein 62 {ECO:0000303|PubMed:9839469}; Short=AtMYB62 {ECO:0000303|PubMed:9839469};	A0A6I9R1J4_ELAGV SubName: Full=transcription factor MYB62 {ECO:0000313|RefSeq:XP_010916405.1};	At1g68320	GO:0005634,nucleus; GO:0003700,DNA-binding transcription factor activity; GO:0043565,sequence-specific DNA binding; GO:0016036,cellular response to phosphate starvation; GO:0009740,gibberellic acid mediated signaling pathway; GO:0009686,gibberellin biosynthetic process; GO:0010373,negative regulation of gibberellin biosynthetic process; GO:0045892,negative regulation of transcription, DNA-templat…	PF00249.31:Myb-like DNA-binding domain	MYB	TF	MYB->MYB
MYB	COCNU_03G009210	14.3996	19.9426	44.7762	0.321591	0.445384	-1.6367	-1.16688	18.5254	17.174	40.4925	0.457503	0.424129	-1.12815	-1.23742	CM017874.1	60717281	60719795	-	COCNU_03G009210	--	K09422 transcription factor MYB, plant | (RefSeq) myb-related protein 308 (A)	--	PREDICTED: myb-related protein 308 [Elaeis guineensis]	EBIII_PETHY RecName: Full=MYB-like transcription factor 4 {ECO:0000303|PubMed:21068208}; Short=PhMYB4 {ECO:0000303|PubMed:21068208}; AltName: Full=MYB-like protein MYB5d8 {ECO:0000303|Ref.1}; AltName: Full=Protein EMISSION OF BENZENOIDS III {ECO:0000303|Ref.2}; Short=PhEOBIII {ECO:0000303|Ref.2};	A0A6I9R1E5_ELAGV SubName: Full=myb-related protein 308 {ECO:0000313|RefSeq:XP_010916352.1};	At4g38620	GO:0005634,nucleus; GO:0000976,transcription regulatory region sequence-specific DNA binding; GO:0010597,green leaf volatile biosynthetic process; GO:0045892,negative regulation of transcription, DNA-templated; GO:0001067,regulatory region nucleic acid binding; GO:0003674,molecular_function; GO:0003676,nucleic acid binding; GO:0003677,DNA binding; GO:0003690,double-stranded DNA binding; GO:000548…	PF00249.31:Myb-like DNA-binding domain	MYB	TF	MYB->MYB
MYB	COCNU_03G011980	0.832933	0.4731	0.260033	3.20318	1.81938	1.6795	0.863449	0.8783	0.733033	0.491167	1.78819	1.49243	0.838501	0.577666	CM017874.1	67915059	67945954	-	COCNU_03G011980	--	K09420 transcriptional activator Myb | (RefSeq) myb-related protein 3R-1 (A)	--	PREDICTED: myb-related protein 3R-1 isoform X2 [Elaeis guineensis]	MB3R4_ARATH RecName: Full=Transcription factor MYB3R-4 {ECO:0000303|PubMed:11597504}; AltName: Full=Myb-related protein 3R-4 {ECO:0000303|PubMed:11597504}; AltName: Full=Protein ENHANCED DEFECTIVE CYTOKINESIS {ECO:0000303|PubMed:25806785};	A0A6J0PFK2_ELAGV SubName: Full=transcription factor MYB3R-1 isoform X2 {ECO:0000313|RefSeq:XP_019704522.1};	At5g11510	GO:0005634,nucleus; GO:0001228,DNA-binding transcription activator activity, RNA polymerase II-specific; GO:0003700,DNA-binding transcription factor activity; GO:0000981,DNA-binding transcription factor activity, RNA polymerase II-specific; GO:0000978,RNA polymerase II cis-regulatory region sequence-specific DNA binding; GO:0043565,sequence-specific DNA binding; GO:0000976,transcription regulator…	PF00249.31:Myb-like DNA-binding domain	MYB	TF	MYB->MYB
MYB	COCNU_03G014590	3.1827	1.11693	0.785967	4.04941	1.4211	2.01771	0.507003	3.96993	1.36313	1.27977	3.10208	1.06514	1.63323	0.0910459	CM017874.1	74807337	74809130	-	COCNU_03G014590	--	K09422 transcription factor MYB, plant | (RefSeq) transcription factor RAX2 (A)	--	PREDICTED: transcription factor RAX2 [Elaeis guineensis]	MYB36_ARATH RecName: Full=Transcription factor MYB36 {ECO:0000303|PubMed:9839469}; AltName: Full=Myb-related protein 36 {ECO:0000303|PubMed:9839469}; Short=AtMYB36 {ECO:0000303|PubMed:9839469};	A0A6I9QW53_ELAGV SubName: Full=transcription factor RAX2 {ECO:0000313|RefSeq:XP_010915346.1};	At5g57620	GO:0048226,Casparian strip; GO:0005634,nucleus; GO:0003700,DNA-binding transcription factor activity; GO:0000976,transcription regulatory region sequence-specific DNA binding; GO:0030154,cell differentiation; GO:0035987,endodermal cell differentiation; GO:0050801,ion homeostasis; GO:0008285,negative regulation of cell population proliferation; GO:0045892,negative regulation of transcription, DNA-…	PF00249.31:Myb-like DNA-binding domain	MYB	TF	MYB->MYB
MYB	COCNU_03G014820	13.4056	19.0208	42.0203	0.319026	0.452657	-1.64825	-1.14351	17.083	19.8052	52.952	0.322613	0.374022	-1.63212	-1.41881	CM017874.1	75794654	75795916	-	COCNU_03G014820	--	K09422 transcription factor MYB, plant | (RefSeq) transcription factor MYB64-like (A)	--	PREDICTED: transcription repressor MYB5-like [Phoenix dactylifera]	MYB5_ARATH RecName: Full=Transcription repressor MYB5; AltName: Full=AtM2; AltName: Full=Myb-related protein 5; Short=AtMYB5;	A0A6I9RFT2_ELAGV SubName: Full=transcription repressor MYB5 {ECO:0000313|RefSeq:XP_010925547.1};	At3g13540	GO:0005634,nucleus; GO:0003700,DNA-binding transcription factor activity; GO:0000976,transcription regulatory region sequence-specific DNA binding; GO:0030154,cell differentiation; GO:0048354,mucilage biosynthetic process involved in seed coat development; GO:0010468,regulation of gene expression; GO:0010214,seed coat development; GO:0010090,trichome morphogenesis; GO:0003674,molecular_function; …	PF00249.31:Myb-like DNA-binding domain	MYB	TF	MYB->MYB
MYB	COCNU_04G000020	9.6424	6.29077	6.47157	1.48996	0.972062	0.575277	-0.0408792	8.05193	7.162	7.92397	1.01615	0.90384	0.0231124	-0.14586	CM017875.1	49639	56706	-	COCNU_04G000020	--	K09422 transcription factor MYB, plant | (RefSeq) uncharacterized protein LOC105045662 (A)	--	PREDICTED: uncharacterized protein LOC105045662 [Elaeis guineensis]	MB3R2_ORYSJ RecName: Full=Transcription factor MYB3R-2 {ECO:0000305}; AltName: Full=Myb-related protein MYB3R-2 {ECO:0000305}; Short=OsMYB3R-2 {ECO:0000303|PubMed:17293435};	A0A6I9R802_ELAGV SubName: Full=transcription factor MYB3R-3 {ECO:0000313|RefSeq:XP_010922328.1};	At5g02320	GO:0005634,nucleus; GO:0000981,DNA-binding transcription factor activity, RNA polymerase II-specific; GO:0000978,RNA polymerase II cis-regulatory region sequence-specific DNA binding; GO:0043565,sequence-specific DNA binding; GO:1901002,positive regulation of response to salt stress; GO:1902584,positive regulation of response to water deprivation; GO:0045893,positive regulation of transcription, …	PF00249.31:Myb-like DNA-binding domain	MYB	TF	MYB->MYB
MYB	COCNU_04G000590	16.9002	18.875	23.9644	0.705221	0.787629	-0.503853	-0.344412	18.9511	25.3719	32.9489	0.575167	0.770037	-0.797948	-0.377	CM017875.1	2101853	2104334	-	COCNU_04G000590	--	K00784 ribonuclease Z [EC:3.1.26.11] | (RefSeq) tRNase Z TRZ1 isoform X1 (A)	--	PREDICTED: transcription factor DIVARICATA-like [Elaeis guineensis]	DIV_ANTMA RecName: Full=Transcription factor DIVARICATA;	A0A6I9RA52_ELAGV SubName: Full=transcription factor DIVARICATA {ECO:0000313|RefSeq:XP_010923123.1};	At2g38090	GO:0005634,nucleus; GO:0003677,DNA binding; GO:0048262,determination of dorsal/ventral asymmetry; GO:0009908,flower development; GO:0003674,molecular_function; GO:0003676,nucleic acid binding; GO:0005488,binding; GO:0097159,organic cyclic compound binding; GO:1901363,heterocyclic compound binding; GO:0003002,regionalization; GO:0007275,multicellular organism development; GO:0007389,pattern specif…	PF00249.31:Myb-like DNA-binding domain	MYB	TF	MYB->MYB
MYB	COCNU_04G001820	0.0481333	0.4186	0.411	0.117113	1.01849	-3.09403	0.0264339	0.106667	0.425733	0.337467	0.316081	1.26156	-1.66164	0.335205	CM017875.1	4682705	4683730	+	COCNU_04G001820	--	K09422 transcription factor MYB, plant | (RefSeq) transcription factor AS1-like (A)	--	PREDICTED: transcription factor AS1-like [Elaeis guineensis]	AS1_ARATH RecName: Full=Transcription factor AS1 {ECO:0000303|PubMed:11140682}; AltName: Full=Myb-related protein 91 {ECO:0000303|PubMed:9839469}; Short=AtMYB91 {ECO:0000303|PubMed:9839469}; AltName: Full=Protein ASYMMETRIC LEAVES 1 {ECO:0000303|PubMed:11140682}; AltName: Full=Protein PHANTASTICA {ECO:0000303|PubMed:10102816}; Short=AtPHAN {ECO:0000303|PubMed:10102816};	A0A6I9R7Z8_ELAGV SubName: Full=transcription factor AS1 {ECO:0000313|RefSeq:XP_010922322.1, ECO:0000313|RefSeq:XP_010922323.1};	At2g37630	GO:0000793,condensed chromosome; GO:0005730,nucleolus; GO:0005634,nucleus; GO:0003677,DNA binding; GO:0003700,DNA-binding transcription factor activity; GO:0042802,identical protein binding; GO:0042803,protein homodimerization activity; GO:0000976,transcription regulatory region sequence-specific DNA binding; GO:0008356,asymmetric cell division; GO:0042742,defense response to bacterium; GO:005083…	PF13921.6:Myb-like DNA-binding domain	MYB	TF	MYB->MYB
MYB	COCNU_04G005280	7.48927	5.86643	1.3435	5.57444	4.36653	2.47883	2.12649	10.9664	6.6084	2.8096	3.90319	2.35208	1.96465	1.23394	CM017875.1	14531414	14540471	-	COCNU_04G005280	--	K09422 transcription factor MYB, plant | (RefSeq) transcription factor MYB122 (A)	--	PREDICTED: transcription factor MYB122 [Elaeis guineensis]	CSA_ORYSJ RecName: Full=Transcription factor CSA {ECO:0000305}; AltName: Full=Myb-related protein CSA {ECO:0000305}; AltName: Full=Protein CARBON STARVED ANTHER {ECO:0000303|PubMed:20305120};	A0A6I9RA54_ELAGV SubName: Full=transcription factor CSA {ECO:0000313|RefSeq:XP_010922881.1};	At1g26780	GO:0005634,nucleus; GO:0000981,DNA-binding transcription factor activity, RNA polymerase II-specific; GO:0000978,RNA polymerase II cis-regulatory region sequence-specific DNA binding; GO:0006355,regulation of transcription, DNA-templated; GO:0003674,molecular_function; GO:0003700,DNA-binding transcription factor activity; GO:0140110,transcription regulator activity; GO:0000976,transcription regul…	PF00249.31:Myb-like DNA-binding domain	MYB	TF	MYB->MYB
MYB	COCNU_04G005430	1.55297	1.0095	2.34487	0.662284	0.430515	-0.594479	-1.21586	0.3211	0.352733	0.5122	0.626904	0.688663	-0.673685	-0.538129	CM017875.1	14913449	14914893	-	COCNU_04G005430	--	K09422 transcription factor MYB, plant | (RefSeq) myb-related protein 306 (A)	--	PREDICTED: myb-related protein 306 [Elaeis guineensis]	MYB60_VITVI RecName: Full=Transcription factor MYB60 {ECO:0000303|PubMed:18647406}; AltName: Full=Myb domain protein 60 {ECO:0000303|PubMed:18647406}; Short=VvMYB60 {ECO:0000303|PubMed:18647406};	A0A6I9RB41_ELAGV SubName: Full=transcription factor MYB60 {ECO:0000313|RefSeq:XP_010922900.1};	At1g08810	GO:0005634,nucleus; GO:0003677,DNA binding; GO:0009737,response to abscisic acid; GO:0009733,response to auxin; GO:0009651,response to salt stress; GO:0010118,stomatal movement; GO:0003674,molecular_function; GO:0003676,nucleic acid binding; GO:0005488,binding; GO:0097159,organic cyclic compound binding; GO:1901363,heterocyclic compound binding; GO:0008150,biological_process; GO:0009719,response …	PF00249.31:Myb-like DNA-binding domain	MYB	TF	MYB->MYB
MYB	COCNU_04G005980	6.1819	8.04687	9.20667	0.671459	0.874026	-0.574629	-0.194252	6.46273	7.02957	6.749	0.957584	1.04157	-0.0625293	0.058762	CM017875.1	16998184	17002512	+	COCNU_04G005980	--	K09422 transcription factor MYB, plant | (RefSeq) transcription factor GAMYB isoform X1 (A)	--	PREDICTED: transcription factor GAMYB isoform X1 [Elaeis guineensis]	GAMYB_ORYSJ RecName: Full=Transcription factor GAMYB; AltName: Full=OsGAMyb;	A0A6I9R9W8_ELAGV SubName: Full=transcription factor GAMYB isoform X2 {ECO:0000313|RefSeq:XP_010922970.1};	At3g11440	GO:0005634,nucleus; GO:0003677,DNA binding; GO:0048653,anther development; GO:0030154,cell differentiation; GO:0009555,pollen development; GO:0006355,regulation of transcription, DNA-templated; GO:0003674,molecular_function; GO:0003676,nucleic acid binding; GO:0005488,binding; GO:0097159,organic cyclic compound binding; GO:1901363,heterocyclic compound binding; GO:0000003,reproduction; GO:0003006…	PF00249.31:Myb-like DNA-binding domain	MYB	TF	MYB->MYB
MYB	COCNU_04G011830	4.12317	2.77273	1.27067	3.24488	2.18211	1.69817	1.12572	7.9723	4.02533	3.0612	2.60431	1.31495	1.3809	0.395011	CM017875.1	56874404	56876129	+	COCNU_04G011830	--	K09422 transcription factor MYB, plant | (RefSeq) transcription factor LAF1-like isoform X1 (A)	--	PREDICTED: transcription factor LAF1-like isoform X1 [Elaeis guineensis]	CSA_ORYSJ RecName: Full=Transcription factor CSA {ECO:0000305}; AltName: Full=Myb-related protein CSA {ECO:0000305}; AltName: Full=Protein CARBON STARVED ANTHER {ECO:0000303|PubMed:20305120};	A0A6I9R827_ELAGV SubName: Full=transcription factor CSA isoform X1 {ECO:0000313|RefSeq:XP_010921312.1, ECO:0000313|RefSeq:XP_010921314.1};	At1g26780	GO:0005634,nucleus; GO:0000981,DNA-binding transcription factor activity, RNA polymerase II-specific; GO:0000978,RNA polymerase II cis-regulatory region sequence-specific DNA binding; GO:0006355,regulation of transcription, DNA-templated; GO:0003674,molecular_function; GO:0003700,DNA-binding transcription factor activity; GO:0140110,transcription regulator activity; GO:0000976,transcription regul…	PF00249.31:Myb-like DNA-binding domain	MYB	TF	MYB->MYB
MYB	COCNU_04G013680	1.51953	0.756433	2.0922	0.726285	0.361549	-0.461392	-1.46774	2.19987	0.916833	0.481367	4.57004	1.90465	2.19221	0.929523	CM017875.1	61172898	61173608	+	COCNU_04G013680	--	K09422 transcription factor MYB, plant | (RefSeq) transcription factor MYB44 (A)	--	PREDICTED: transcription factor MYB44 [Elaeis guineensis]	MYB77_ARATH RecName: Full=Transcription factor MYB77 {ECO:0000303|PubMed:11597504}; AltName: Full=Myb-related protein 77 {ECO:0000303|PubMed:11597504}; Short=AtMYB77 {ECO:0000303|PubMed:11597504}; AltName: Full=Myb-related protein R2 {ECO:0000303|PubMed:9678577}; Short=AtMYBR2 {ECO:0000303|PubMed:9678577};	A0A6I9R5H8_ELAGV SubName: Full=transcription factor MYB77 {ECO:0000313|RefSeq:XP_010920799.1};	At3g50060	GO:0005634,nucleus; GO:0003700,DNA-binding transcription factor activity; GO:0000981,DNA-binding transcription factor activity, RNA polymerase II-specific; GO:0000978,RNA polymerase II cis-regulatory region sequence-specific DNA binding; GO:0000976,transcription regulatory region sequence-specific DNA binding; GO:0048527,lateral root development; GO:0010929,positive regulation of auxin mediated s…	PF00249.31:Myb-like DNA-binding domain	MYB	TF	MYB->MYB
MYB	COCNU_05G007260	0.789633	0.277267	0.8425	0.93725	0.3291	-0.0934938	-1.6034	0.9312	0.312333	0.185633	5.01634	1.68253	2.32664	0.750631	CM017876.1	46330583	46332541	-	COCNU_05G007260	--	K09422 transcription factor MYB, plant | (RefSeq) myb-related protein 306-like isoform X1 (A)	--	PREDICTED: myb-related protein 306-like isoform X1 [Elaeis guineensis]	MYB06_ANTMA RecName: Full=Myb-related protein 306;	A0A6I9SCH2_ELAGV SubName: Full=myb-related protein 306 isoform X1 {ECO:0000313|RefSeq:XP_010937134.2};	At3g28910	GO:0005634,nucleus; GO:0003677,DNA binding; GO:0003674,molecular_function; GO:0003676,nucleic acid binding; GO:0005488,binding; GO:0097159,organic cyclic compound binding; GO:1901363,heterocyclic compound binding; GO:0005575,cellular_component; GO:0005622,intracellular anatomical structure; GO:0043226,organelle; GO:0043227,membrane-bounded organelle; GO:0043229,intracellular organelle; GO:0043231…	PF00249.31:Myb-like DNA-binding domain	MYB	TF	MYB->MYB
MYB	COCNU_05G008790	0.1514	3.29837	3.67067	0.0412459	0.898574	-4.5996	-0.15429	0.1687	3.07327	20.6468	0.00817077	0.14885	-6.93531	-2.74807	CM017876.1	51966992	51968451	+	COCNU_05G008790	--	K09422 transcription factor MYB, plant | (RefSeq) myb-related protein Myb4-like (A)	--	PREDICTED: myb-related protein Myb4-like [Elaeis guineensis]	MYB2_CROXC RecName: Full=Transcription factor MYB1 {ECO:0000305}; AltName: Full=Myb-related protein 1 {ECO:0000303|PubMed:31004005}; Short=CcMYB2 {ECO:0000303|PubMed:31004005};	A0A6I9S333_ELAGV SubName: Full=transcription factor MYB4 {ECO:0000313|RefSeq:XP_010936941.1};	At5g35550	GO:0005634,nucleus; GO:0003677,DNA binding; GO:0009813,flavonoid biosynthetic process; GO:0003674,molecular_function; GO:0003676,nucleic acid binding; GO:0005488,binding; GO:0097159,organic cyclic compound binding; GO:1901363,heterocyclic compound binding; GO:0008150,biological_process; GO:0008152,metabolic process; GO:0009058,biosynthetic process; GO:0009812,flavonoid metabolic process; GO:00717…	PF00249.31:Myb-like DNA-binding domain	MYB	TF	MYB->MYB
MYB	COCNU_06G008200	273.252	344.855	269.474	1.01402	1.27973	0.0200822	0.355842	315.165	212.623	274.088	1.14987	0.775746	0.201467	-0.366343	CM017877.1	23791205	23792997	-	COCNU_06G008200	--	K00784 ribonuclease Z [EC:3.1.26.11] | (RefSeq) tRNase Z TRZ1 isoform X1 (A)	--	PREDICTED: transcription factor DIVARICATA-like [Elaeis guineensis]	MYBS1_ORYSI RecName: Full=Transcription factor MYBS1 {ECO:0000250|UniProtKB:Q7XC57}; AltName: Full=Myb-related protein S1 {ECO:0000250|UniProtKB:Q7XC57}; Short=OsMYBS1 {ECO:0000250|UniProtKB:Q7XC57};	A0A6I9RB93_ELAGV SubName: Full=transcription factor MYBS1 {ECO:0000313|RefSeq:XP_010923684.1};	At1g49010_1	GO:0005634,nucleus; GO:0003677,DNA binding; GO:0003700,DNA-binding transcription factor activity; GO:0042803,protein homodimerization activity; GO:0045893,positive regulation of transcription, DNA-templated; GO:0003674,molecular_function; GO:0003676,nucleic acid binding; GO:0005488,binding; GO:0097159,organic cyclic compound binding; GO:1901363,heterocyclic compound binding; GO:0140110,transcript…	PF00249.31:Myb-like DNA-binding domain	MYB	TF	MYB->MYB
MYB	COCNU_06G008320	0.0850667	0.0378	0.102067	0.833442	0.370346	-0.262846	-1.43305	0.163233	0.0197667	0.151533	1.07721	0.130444	0.107301	-2.93849	CM017877.1	24153714	24155239	-	COCNU_06G008320	--	K09422 transcription factor MYB, plant | (RefSeq) protein rough sheath 2 homolog (A)	--	PREDICTED: protein rough sheath 2 homolog [Elaeis guineensis]	RS2_MAIZE RecName: Full=Protein rough sheath 2; AltName: Full=Protein PHANTASTICA; AltName: Full=ZmPHAN;	A0A6I9RAF2_ELAGV SubName: Full=protein rough sheath 2 homolog {ECO:0000313|RefSeq:XP_010923441.1};	At2g37630	GO:0005634,nucleus; GO:0003677,DNA binding; GO:0010338,leaf formation; GO:0006351,transcription, DNA-templated; GO:0003674,molecular_function; GO:0003676,nucleic acid binding; GO:0005488,binding; GO:0097159,organic cyclic compound binding; GO:1901363,heterocyclic compound binding; GO:0007275,multicellular organism development; GO:0008150,biological_process; GO:0009653,anatomical structure morphog…	PF00249.31:Myb-like DNA-binding domain	MYB	TF	MYB->MYB
MYB	COCNU_06G009990	1.69183	1.3527	2.13877	0.791032	0.632467	-0.338192	-0.660937	0.694067	0.355967	0.6173	1.12436	0.576651	0.169102	-0.79423	CM017877.1	28816318	28818650	+	COCNU_06G009990	--	K09422 transcription factor MYB, plant | (RefSeq) transcription factor MYB3-like (A)	--	PREDICTED: transcription factor MYB3-like [Elaeis guineensis]	MY102_ARATH RecName: Full=Transcription factor MYB102 {ECO:0000305}; AltName: Full=Myb-related protein 102 {ECO:0000305}; Short=AtMYB102 {ECO:0000303|PubMed:12857823}; AltName: Full=Myb-related protein M4 {ECO:0000305}; Short=AtM4 {ECO:0000303|PubMed:8980549};	A0A6I9Q855_ELAGV SubName: Full=transcription factor MYB102 {ECO:0000313|RefSeq:XP_010904805.1};	At4g21440	GO:0005634,nucleus; GO:0003677,DNA binding; GO:0003700,DNA-binding transcription factor activity; GO:0006952,defense response; GO:0006355,regulation of transcription, DNA-templated; GO:0006970,response to osmotic stress; GO:0009611,response to wounding; GO:0003674,molecular_function; GO:0003676,nucleic acid binding; GO:0005488,binding; GO:0097159,organic cyclic compound binding; GO:1901363,hetero…	PF00249.31:Myb-like DNA-binding domain	MYB	TF	MYB->MYB
MYB	COCNU_06G012090	0.0097	0.1943	0.221	0.0438914	0.879186	-4.50992	-0.18576	0.0439667	0.101533	0.272567	0.161306	0.372508	-2.63213	-1.42466	CM017877.1	34856100	34858587	+	COCNU_06G012090	--	K09422 transcription factor MYB, plant | (RefSeq) formin-like protein 5 (A)	--	PREDICTED: formin-like protein 5 [Elaeis guineensis]	MB101_ARATH RecName: Full=Transcription factor MYB101 {ECO:0000303|PubMed:11597504}; AltName: Full=Myb-related protein 101 {ECO:0000303|PubMed:11597504}; Short=AtM1 {ECO:0000303|PubMed:11597504}; Short=AtMYB101 {ECO:0000303|PubMed:11597504}; AltName: Full=Protein ABNORMAL SHOOT 7 {ECO:0000303|PubMed:25268707};	A0A6I9RX42_ELAGV SubName: Full=transcription factor MYB97 {ECO:0000313|RefSeq:XP_010929682.2};	At2g32460	GO:0005634,nucleus; GO:0090406,pollen tube; GO:0003677,DNA binding; GO:0003700,DNA-binding transcription factor activity; GO:0009740,gibberellic acid mediated signaling pathway; GO:0009555,pollen development; GO:0048235,pollen sperm cell differentiation; GO:0009789,positive regulation of abscisic acid-activated signaling pathway; GO:0043068,positive regulation of programmed cell death; GO:0045893…	PF00249.31:Myb-like DNA-binding domain	MYB	TF	MYB->MYB
MYB	COCNU_06G019600	0.5111	1.104	0.2747	1.86058	4.01893	0.895749	2.00681	0.6793	0.556367	0.4966	1.3679	1.12035	0.451965	0.163952	CM017877.1	74241245	74242441	+	COCNU_06G019600	--	K09422 transcription factor MYB, plant | (RefSeq) transcription factor RAX3 (A)	--	PREDICTED: transcription factor RAX3 [Elaeis guineensis]	RAX3_ARATH RecName: Full=Transcription factor RAX3; AltName: Full=Myb-related protein 84; Short=AtMYB84; AltName: Full=Protein REGULATOR OF AXILLARY MERISTEMS 3;	A0A6I9SPU4_ELAGV SubName: Full=transcription factor RAX3 {ECO:0000313|RefSeq:XP_010943505.1};	At3g49690	GO:0005634,nucleus; GO:0003677,DNA binding; GO:0003700,DNA-binding transcription factor activity; GO:0007275,multicellular organism development; GO:0003674,molecular_function; GO:0003676,nucleic acid binding; GO:0005488,binding; GO:0097159,organic cyclic compound binding; GO:1901363,heterocyclic compound binding; GO:0140110,transcription regulator activity; GO:0008150,biological_process; GO:00325…	PF00249.31:Myb-like DNA-binding domain	MYB	TF	MYB->MYB
MYB	COCNU_07G002500	52.637	93.6431	136.665	0.385154	0.685203	-1.37649	-0.545397	51.3471	53.0998	79.5754	0.645263	0.667289	-0.632041	-0.583617	CM017878.1	6527624	6528818	+	COCNU_07G002500	--	K09422 transcription factor MYB, plant | (RefSeq) myb-related protein 308-like (A)	--	PREDICTED: myb-related protein 308-like [Elaeis guineensis]	MYB1_HORVU RecName: Full=Myb-related protein Hv1;	A0A6I9R5Q5_ELAGV SubName: Full=myb-related protein 308 {ECO:0000313|RefSeq:XP_010920127.1};	At4g38620	GO:0005634,nucleus; GO:0003677,DNA binding; GO:0003674,molecular_function; GO:0003676,nucleic acid binding; GO:0005488,binding; GO:0097159,organic cyclic compound binding; GO:1901363,heterocyclic compound binding; GO:0005575,cellular_component; GO:0005622,intracellular anatomical structure; GO:0043226,organelle; GO:0043227,membrane-bounded organelle; GO:0043229,intracellular organelle; GO:0043231…	PF00249.31:Myb-like DNA-binding domain	MYB	TF	MYB->MYB
MYB	COCNU_07G004960	6.44583	3.42313	2.8465	2.26448	1.20258	1.17918	0.266128	12.3604	4.81873	6.3472	1.94738	0.75919	0.961533	-0.397466	CM017878.1	13100972	13106039	+	COCNU_07G004960	--	K17613 calcineurin-binding protein cabin-1 | (RefSeq) hypothetical protein (A)	--	PREDICTED: protein REVEILLE 6 [Elaeis guineensis]	KUA1_ARATH RecName: Full=Transcription factor KUA1 {ECO:0000303|PubMed:24806884}; AltName: Full=Myb-related protein H {ECO:0000303|PubMed:23888064}; Short=AtMYBH {ECO:0000303|PubMed:23888064}; Short=AtMYBS3 {ECO:0000303|PubMed:25920996}; Short=MYBS3-homolg protein {ECO:0000303|PubMed:25920996}; AltName: Full=Protein KUODA1 {ECO:0000303|PubMed:24806884};	A0A6I9R516_ELAGV SubName: Full=transcription factor KUA1 {ECO:0000313|RefSeq:XP_010919736.1};	At5g47390	GO:0005634,nucleus; GO:0003700,DNA-binding transcription factor activity; GO:0000976,transcription regulatory region sequence-specific DNA binding; GO:0008270,zinc ion binding; GO:0010252,auxin homeostasis; GO:0048527,lateral root development; GO:0048366,leaf development; GO:0010150,leaf senescence; GO:2000469,negative regulation of peroxidase activity; GO:0000122,negative regulation of transcrip…	PF00249.31:Myb-like DNA-binding domain	MYB	TF	MYB->MYB
MYB	COCNU_07G010950	1.57307	2.46163	1.02163	1.53976	2.40951	0.622702	1.26874	3.0288	1.76213	1.80013	1.68254	0.97889	0.750643	-0.0307807	CM017878.1	35336898	35338473	-	COCNU_07G010950	--	K09422 transcription factor MYB, plant | (RefSeq) transcription factor MYB36 (A)	--	PREDICTED: myb-related protein 308 [Phoenix dactylifera]	MYB36_ARATH RecName: Full=Transcription factor MYB36 {ECO:0000303|PubMed:9839469}; AltName: Full=Myb-related protein 36 {ECO:0000303|PubMed:9839469}; Short=AtMYB36 {ECO:0000303|PubMed:9839469};	A0A6I9SGL9_ELAGV SubName: Full=transcription factor RAX2 {ECO:0000313|RefSeq:XP_010943399.1};	At5g57620	GO:0048226,Casparian strip; GO:0005634,nucleus; GO:0003700,DNA-binding transcription factor activity; GO:0000976,transcription regulatory region sequence-specific DNA binding; GO:0030154,cell differentiation; GO:0035987,endodermal cell differentiation; GO:0050801,ion homeostasis; GO:0008285,negative regulation of cell population proliferation; GO:0045892,negative regulation of transcription, DNA-…	PF00249.31:Myb-like DNA-binding domain	MYB	TF	MYB->MYB
MYB	COCNU_08G008730	9.4858	18.3961	21.5119	0.440955	0.855156	-1.1813	-0.22574	15.2298	15.5203	27.1811	0.560307	0.570996	-0.83571	-0.808447	CM017879.1	50833135	50834272	-	COCNU_08G008730	--	K09422 transcription factor MYB, plant | (RefSeq) myb-related protein Hv1-like (A)	--	PREDICTED: myb-related protein Hv1-like [Elaeis guineensis]	MYB1_HORVU RecName: Full=Myb-related protein Hv1;	A0A6I9SDK5_ELAGV SubName: Full=myb-related protein Hv1 {ECO:0000313|RefSeq:XP_010941310.1};	At4g38620	GO:0005634,nucleus; GO:0003677,DNA binding; GO:0003674,molecular_function; GO:0003676,nucleic acid binding; GO:0005488,binding; GO:0097159,organic cyclic compound binding; GO:1901363,heterocyclic compound binding; GO:0005575,cellular_component; GO:0005622,intracellular anatomical structure; GO:0043226,organelle; GO:0043227,membrane-bounded organelle; GO:0043229,intracellular organelle; GO:0043231…	PF00249.31:Myb-like DNA-binding domain	MYB	TF	MYB->MYB
MYB	COCNU_08G010220	6.05557	5.00963	8.15353	0.742692	0.614413	-0.429163	-0.70272	4.64823	3.7143	5.79143	0.802605	0.641344	-0.317238	-0.64083	CM017879.1	53800151	53807750	+	COCNU_08G010220	--	K09420 transcriptional activator Myb | (RefSeq) transcription factor MYB3R-1 isoform X1 (A)	--	PREDICTED: transcriptional activator Myb-like [Elaeis guineensis]	MB3R1_ARATH RecName: Full=Transcription factor MYB3R-1 {ECO:0000303|PubMed:11597504}; AltName: Full=Myb-related protein 3R-1 {ECO:0000303|PubMed:11597504}; AltName: Full=Plant c-MYB-like protein 1 {ECO:0000303|PubMed:10482656}; Short=Protein PC-MYB1 {ECO:0000303|PubMed:10482656};	A0A6I9SBF7_ELAGV SubName: Full=transcriptional activator Myb {ECO:0000313|RefSeq:XP_010940439.1};	At4g32730	GO:0005634,nucleus; GO:0000981,DNA-binding transcription factor activity, RNA polymerase II-specific; GO:0000978,RNA polymerase II cis-regulatory region sequence-specific DNA binding; GO:0043565,sequence-specific DNA binding; GO:0008285,negative regulation of cell population proliferation; GO:1901181,negative regulation of cellular response to caffeine; GO:0045892,negative regulation of transcrip…	PF00249.31:Myb-like DNA-binding domain	MYB	TF	MYB->MYB
MYB	COCNU_09G004360	7.6515	5.70277	6.4232	1.19123	0.887839	0.25245	-0.17163	15.3688	14.7982	12.0129	1.27936	1.23186	0.35542	0.300837	CM017880.1	45118699	45119912	-	COCNU_09G004360	--	K09422 transcription factor MYB, plant | (RefSeq) myb-related protein Hv1-like (A)	--	PREDICTED: myb-related protein Hv1-like [Elaeis guineensis]	MYB1_HORVU RecName: Full=Myb-related protein Hv1;	A0A6I9S0G1_ELAGV SubName: Full=myb-related protein Hv1 {ECO:0000313|RefSeq:XP_010935101.1};	At4g38620	GO:0005634,nucleus; GO:0003677,DNA binding; GO:0003674,molecular_function; GO:0003676,nucleic acid binding; GO:0005488,binding; GO:0097159,organic cyclic compound binding; GO:1901363,heterocyclic compound binding; GO:0005575,cellular_component; GO:0005622,intracellular anatomical structure; GO:0043226,organelle; GO:0043227,membrane-bounded organelle; GO:0043229,intracellular organelle; GO:0043231…	PF00249.31:Myb-like DNA-binding domain	MYB	TF	MYB->MYB
MYB	COCNU_09G010170	2.7026	2.12623	1.199	2.25405	1.77334	1.17252	0.826468	5.38467	2.13253	2.5007	2.15326	0.852775	1.10653	-0.229764	CM017880.1	59047895	59049774	-	COCNU_09G010170	--	K09422 transcription factor MYB, plant | (RefSeq) myb-related protein Myb4 (A)	--	PREDICTED: myb-related protein Myb4 [Elaeis guineensis]	MYB30_ORYSJ RecName: Full=Transcription factor MYB30 {ECO:0000305}; Short=OsMYB30 {ECO:0000303|PubMed:18987217};	A0A6I9S9Y0_ELAGV SubName: Full=transcription factor MYB30 {ECO:0000313|RefSeq:XP_010935898.1};	At3g23250	GO:0005634,nucleus; GO:0003677,DNA binding; GO:0003674,molecular_function; GO:0003676,nucleic acid binding; GO:0005488,binding; GO:0097159,organic cyclic compound binding; GO:1901363,heterocyclic compound binding; GO:0005575,cellular_component; GO:0005622,intracellular anatomical structure; GO:0043226,organelle; GO:0043227,membrane-bounded organelle; GO:0043229,intracellular organelle; GO:0043231…	PF00249.31:Myb-like DNA-binding domain	MYB	TF	MYB->MYB
MYB	COCNU_10G002320	0.157967	0.250767	0	#DIV/0!	#DIV/0!	#DIV/0!	#DIV/0!	0.0863	0.101933	0.0625333	1.38006	1.63006	0.464735	0.704929	CM017881.1	5480733	5482141	-	COCNU_10G002320	--	K09422 transcription factor MYB, plant | (RefSeq) myb-related protein Zm1-like (A)	--	PREDICTED: myb-related protein Zm1-like [Elaeis guineensis]	MYB1_MAIZE RecName: Full=Myb-related protein Zm1;	A0A6I9RVU7_ELAGV SubName: Full=myb-related protein Zm1-like {ECO:0000313|RefSeq:XP_010933430.1};	At1g79180	GO:0005634,nucleus; GO:0003677,DNA binding; GO:0003674,molecular_function; GO:0003676,nucleic acid binding; GO:0005488,binding; GO:0097159,organic cyclic compound binding; GO:1901363,heterocyclic compound binding; GO:0005575,cellular_component; GO:0005622,intracellular anatomical structure; GO:0043226,organelle; GO:0043227,membrane-bounded organelle; GO:0043229,intracellular organelle; GO:0043231…	PF00249.31:Myb-like DNA-binding domain	MYB	TF	MYB->MYB
MYB	COCNU_10G003630	23.1575	27.0071	17.1564	1.34978	1.57417	0.432728	0.654591	16.301	8.74683	9.28337	1.75594	0.942205	0.81224	-0.0858873	CM017881.1	7981778	7982424	-	COCNU_10G003630	--	K09422 transcription factor MYB, plant | (RefSeq) myb-related protein MYBAS2-like (A)	--	PREDICTED: myb-related protein MYBAS2-like [Elaeis guineensis]	MYB58_ORYSJ RecName: Full=Probable transcription factor MYB58 {ECO:0000305}; Short=OsMYB58 {ECO:0000303|PubMed:18987217};	A0A6I9S6B2_ELAGV SubName: Full=probable transcription factor MYB58 {ECO:0000313|RefSeq:XP_010934130.3};	At3g60460	GO:0005634,nucleus; GO:0003677,DNA binding; GO:0003674,molecular_function; GO:0003676,nucleic acid binding; GO:0005488,binding; GO:0097159,organic cyclic compound binding; GO:1901363,heterocyclic compound binding; GO:0005575,cellular_component; GO:0005622,intracellular anatomical structure; GO:0043226,organelle; GO:0043227,membrane-bounded organelle; GO:0043229,intracellular organelle; GO:0043231…	PF00249.31:Myb-like DNA-binding domain	MYB	TF	MYB->MYB
MYB	COCNU_10G009850	0	0.280833	0.0966	0	2.90718	#NUM!	1.53962	0.0505	0.3281	3.49483	0.0144499	0.0938814	-6.1128	-3.41302	CM017881.1	51675873	51678888	+	COCNU_10G009850	--	K09422 transcription factor MYB, plant | (RefSeq) transcription repressor MYB5-like (A)	--	PREDICTED: transcription repressor MYB5-like [Elaeis guineensis]	MYB3_CROXC RecName: Full=Transcription factor MYB3 {ECO:0000305}; AltName: Full=Myb-related protein 3 {ECO:0000303|PubMed:31004005}; Short=CcMYB3 {ECO:0000303|PubMed:31004005};	A0A6I9QBD8_ELAGV SubName: Full=transcription repressor MYB5-like {ECO:0000313|RefSeq:XP_010906239.1};	At1g22640	GO:0005634,nucleus; GO:0003677,DNA binding; GO:0003674,molecular_function; GO:0003676,nucleic acid binding; GO:0005488,binding; GO:0097159,organic cyclic compound binding; GO:1901363,heterocyclic compound binding; GO:0005575,cellular_component; GO:0005622,intracellular anatomical structure; GO:0043226,organelle; GO:0043227,membrane-bounded organelle; GO:0043229,intracellular organelle; GO:0043231…	PF00249.31:Myb-like DNA-binding domain	MYB	TF	MYB->MYB
MYB	COCNU_11G004090	0.3236	0.499133	0.766967	0.421922	0.650789	-1.24495	-0.619739	0.6389	0	0.290333	2.20057	0	1.13788	#NUM!	CM017882.1	26632630	26634296	-	COCNU_11G004090	--	K09422 transcription factor MYB, plant | (RefSeq) myb-related protein 308-like (A)	--	PREDICTED: myb-related protein 308-like [Phoenix dactylifera]	MYB08_ANTMA RecName: Full=Myb-related protein 308;	A0A6I9QK91_ELAGV SubName: Full=myb-related protein 308 {ECO:0000313|RefSeq:XP_010910804.1};	At4g38620	GO:0005634,nucleus; GO:0003677,DNA binding; GO:0003674,molecular_function; GO:0003676,nucleic acid binding; GO:0005488,binding; GO:0097159,organic cyclic compound binding; GO:1901363,heterocyclic compound binding; GO:0005575,cellular_component; GO:0005622,intracellular anatomical structure; GO:0043226,organelle; GO:0043227,membrane-bounded organelle; GO:0043229,intracellular organelle; GO:0043231…	PF00249.31:Myb-like DNA-binding domain	MYB	TF	MYB->MYB
MYB	COCNU_11G006340	0.9189	0.777	0.8017	1.14619	0.96919	0.196845	-0.0451479	1.3144	0.598867	0.6785	1.93721	0.882633	0.953984	-0.180114	CM017882.1	43054131	43055499	-	COCNU_11G006340	--	K09422 transcription factor MYB, plant | (RefSeq) transcription factor MYB80 (A)	--	PREDICTED: transcription factor MYB80 [Elaeis guineensis]	MYB80_ORYSJ RecName: Full=Transcription factor MYB80 {ECO:0000305}; AltName: Full=Myb-related protein 80 {ECO:0000305}; Short=OsMYB80 {ECO:0000303|PubMed:22086333};	A0A6I9RKV0_ELAGV SubName: Full=transcription factor MYB80 {ECO:0000313|RefSeq:XP_010928123.1};	At5g56110	GO:0005634,nucleus; GO:0003682,chromatin binding; GO:0003700,DNA-binding transcription factor activity; GO:0043565,sequence-specific DNA binding; GO:0048658,anther wall tapetum development; GO:0009555,pollen development; GO:0010090,trichome morphogenesis; GO:0003674,molecular_function; GO:0005488,binding; GO:0140110,transcription regulator activity; GO:0003676,nucleic acid binding; GO:0003677,DNA…	PF00249.31:Myb-like DNA-binding domain	MYB	TF	MYB->MYB
MYB	COCNU_11G007580	21.6148	28.4559	26.9713	0.8014	1.05504	-0.319406	0.0773045	26.8536	28.9493	18.306	1.46693	1.58141	0.552796	0.661209	CM017882.1	47444975	47446659	+	COCNU_11G007580	--	K09422 transcription factor MYB, plant | (RefSeq) transcription factor MYB44-like (A)	--	sucrose responsive element-binding protein [Elaeis guineensis]	MYB44_ARATH RecName: Full=Transcription factor MYB44 {ECO:0000303|PubMed:11597504}; AltName: Full=Myb-related protein 44 {ECO:0000303|PubMed:11597504}; Short=AtMYB44 {ECO:0000303|PubMed:11597504}; AltName: Full=Myb-related protein R1 {ECO:0000303|PubMed:9678577}; Short=AtMYBR1 {ECO:0000303|PubMed:9678577};	A0A6I9RLR5_ELAGV SubName: Full=transcription factor MYB44 {ECO:0000313|RefSeq:XP_010928389.1};	At5g67300	GO:0005634,nucleus; GO:0003700,DNA-binding transcription factor activity; GO:0000981,DNA-binding transcription factor activity, RNA polymerase II-specific; GO:0042802,identical protein binding; GO:0000978,RNA polymerase II cis-regulatory region sequence-specific DNA binding; GO:0043565,sequence-specific DNA binding; GO:0000976,transcription regulatory region sequence-specific DNA binding; GO:0009…	PF00249.31:Myb-like DNA-binding domain	MYB	TF	MYB->MYB
MYB	COCNU_12G005830	0.0309	0.162633	0.0175667	1.75901	9.25806	0.814766	3.21071	0.015	0.0301667	0.0530667	0.282663	0.568467	-1.82284	-0.814851	CM017883.1	33365088	33367338	-	COCNU_12G005830	--	K09422 transcription factor MYB, plant | (RefSeq) transcription factor MYB35-like (A)	--	PREDICTED: transcription factor MYB35-like [Elaeis guineensis]	CSA_ORYSJ RecName: Full=Transcription factor CSA {ECO:0000305}; AltName: Full=Myb-related protein CSA {ECO:0000305}; AltName: Full=Protein CARBON STARVED ANTHER {ECO:0000303|PubMed:20305120};	A0A6I9RRZ1_ELAGV SubName: Full=transcription factor CSA {ECO:0000313|RefSeq:XP_010931451.1};	At1g69560	GO:0005634,nucleus; GO:0000981,DNA-binding transcription factor activity, RNA polymerase II-specific; GO:0000978,RNA polymerase II cis-regulatory region sequence-specific DNA binding; GO:0006355,regulation of transcription, DNA-templated; GO:0003674,molecular_function; GO:0003700,DNA-binding transcription factor activity; GO:0140110,transcription regulator activity; GO:0000976,transcription regul…	PF00249.31:Myb-like DNA-binding domain	MYB	TF	MYB->MYB
MYB	COCNU_12G007820	2.31147	3.4443	4.56337	0.506527	0.754772	-0.98129	-0.405888	2.09977	2.4547	5.34717	0.392688	0.459066	-1.34855	-1.12323	CM017883.1	37662587	37679766	+	COCNU_12G007820	--	K09422 transcription factor MYB, plant | (RefSeq) uncharacterized protein LOC105052225 isoform X1 (A)	--	PREDICTED: uncharacterized protein LOC105052225 isoform X1 [Elaeis guineensis]	MB3R5_ARATH RecName: Full=Transcription factor MYB3R-5 {ECO:0000303|PubMed:11597504}; AltName: Full=Myb-related protein 3R-5 {ECO:0000303|PubMed:11597504};	A0A6I9S0E3_ELAGV SubName: Full=transcription factor MYB3R-3 isoform X1 {ECO:0000313|RefSeq:XP_010931265.1, ECO:0000313|RefSeq:XP_010931266.1};	At5g02320	GO:0005634,nucleus; GO:0003700,DNA-binding transcription factor activity; GO:0000981,DNA-binding transcription factor activity, RNA polymerase II-specific; GO:0000978,RNA polymerase II cis-regulatory region sequence-specific DNA binding; GO:0043565,sequence-specific DNA binding; GO:0008285,negative regulation of cell population proliferation; GO:0045892,negative regulation of transcription, DNA-t…	PF00249.31:Myb-like DNA-binding domain	MYB	TF	MYB->MYB
MYB	COCNU_12G007830	1.50547	1.13037	0.8844	1.70225	1.27812	0.76744	0.35402	1.7468	1.6192	1.19	1.4679	1.36067	0.553753	0.44432	CM017883.1	37685737	37689453	-	COCNU_12G007830	--	K09422 transcription factor MYB, plant | (RefSeq) transcription factor AS1-like (A)	--	PREDICTED: transcription factor AS1-like [Elaeis guineensis]	AS1_ARATH RecName: Full=Transcription factor AS1 {ECO:0000303|PubMed:11140682}; AltName: Full=Myb-related protein 91 {ECO:0000303|PubMed:9839469}; Short=AtMYB91 {ECO:0000303|PubMed:9839469}; AltName: Full=Protein ASYMMETRIC LEAVES 1 {ECO:0000303|PubMed:11140682}; AltName: Full=Protein PHANTASTICA {ECO:0000303|PubMed:10102816}; Short=AtPHAN {ECO:0000303|PubMed:10102816};	A0A6J0PNT5_ELAGV SubName: Full=transcription factor AS1 {ECO:0000313|RefSeq:XP_010931269.1, ECO:0000313|RefSeq:XP_010931270.1};	At2g37630	GO:0000793,condensed chromosome; GO:0005730,nucleolus; GO:0005634,nucleus; GO:0003677,DNA binding; GO:0003700,DNA-binding transcription factor activity; GO:0042802,identical protein binding; GO:0042803,protein homodimerization activity; GO:0000976,transcription regulatory region sequence-specific DNA binding; GO:0008356,asymmetric cell division; GO:0042742,defense response to bacterium; GO:005083…	PF00249.31:Myb-like DNA-binding domain	MYB	TF	MYB->MYB
MYB	COCNU_12G008260	7.66953	9.3465	10.3221	0.743023	0.905487	-0.428521	-0.143234	7.9262	6.34077	7.6291	1.03894	0.831129	0.0551165	-0.266856	CM017883.1	39076958	39083849	-	COCNU_12G008260	--	K09422 transcription factor MYB, plant | (RefSeq) trichome differentiation protein GL1-like (A)	--	PREDICTED: trichome differentiation protein GL1-like [Elaeis guineensis]	MYB1_ARATH RecName: Full=Transcription factor MYB1 {ECO:0000303|PubMed:11597504}; AltName: Full=Myb-related protein 1 {ECO:0000303|PubMed:11597504}; Short=AtMYB1 {ECO:0000303|PubMed:11597504};	A0A6I9RRD9_ELAGV SubName: Full=transcription factor MYB1 {ECO:0000313|RefSeq:XP_010931159.1};	At3g09230	GO:0005634,nucleus; GO:0003700,DNA-binding transcription factor activity; GO:0000981,DNA-binding transcription factor activity, RNA polymerase II-specific; GO:0000978,RNA polymerase II cis-regulatory region sequence-specific DNA binding; GO:0000976,transcription regulatory region sequence-specific DNA binding; GO:0006355,regulation of transcription, DNA-templated; GO:0003674,molecular_function; G…	PF00249.31:Myb-like DNA-binding domain	MYB	TF	MYB->MYB
MYB	COCNU_12G008670	11.1576	9.58667	16.0669	0.694448	0.596673	-0.526062	-0.744987	10.9425	8.44193	13.2644	0.824955	0.636435	-0.277613	-0.651914	CM017883.1	40186988	40191508	+	COCNU_12G008670	--	K00784 ribonuclease Z [EC:3.1.26.11] | (RefSeq) tRNase Z TRZ1 isoform X1 (A)	--	PREDICTED: transcription factor DIVARICATA-like [Elaeis guineensis]	DIV_ANTMA RecName: Full=Transcription factor DIVARICATA;	A0A6I9QDN4_ELAGV SubName: Full=transcription factor DIVARICATA {ECO:0000313|RefSeq:XP_010907625.1};	At2g38090	GO:0005634,nucleus; GO:0003677,DNA binding; GO:0048262,determination of dorsal/ventral asymmetry; GO:0009908,flower development; GO:0003674,molecular_function; GO:0003676,nucleic acid binding; GO:0005488,binding; GO:0097159,organic cyclic compound binding; GO:1901363,heterocyclic compound binding; GO:0003002,regionalization; GO:0007275,multicellular organism development; GO:0007389,pattern specif…	PF00249.31:Myb-like DNA-binding domain	MYB	TF	MYB->MYB
MYB	COCNU_13G001160	0.139633	0.202333	0.292467	0.477433	0.691817	-1.06663	-0.531538	0.3854	0.2318	0.4438	0.868409	0.522307	-0.203553	-0.937029	CM017884.1	2699366	2700598	+	COCNU_13G001160	--	K09422 transcription factor MYB, plant | (RefSeq) myb-related protein B-like (A)	--	PREDICTED: myb-related protein B-like [Elaeis guineensis]	MYB52_ARATH RecName: Full=Transcription factor MYB52 {ECO:0000303|PubMed:9839469}; AltName: Full=Myb-related protein 52 {ECO:0000303|PubMed:9839469}; Short=AtMYB52 {ECO:0000303|PubMed:9839469}; AltName: Full=Protein ABA-HYPERSENSITIVE 1 {ECO:0000303|PubMed:21399993};	A0A6I9S9K9_ELAGV SubName: Full=transcription factor MYB52 {ECO:0000313|RefSeq:XP_010939961.1};	At1g17950	GO:0005634,nucleus; GO:0003700,DNA-binding transcription factor activity; GO:0000981,DNA-binding transcription factor activity, RNA polymerase II-specific; GO:0000978,RNA polymerase II cis-regulatory region sequence-specific DNA binding; GO:0000976,transcription regulatory region sequence-specific DNA binding; GO:0071555,cell wall organization; GO:1901347,negative regulation of secondary cell wal…	PF00249.31:Myb-like DNA-binding domain	MYB	TF	MYB->MYB
MYB	COCNU_14G007960	1.0462	1.9723	1.64943	0.634278	1.19574	-0.656812	0.257909	1.41953	0.899033	1.48963	0.952941	0.603527	-0.0695405	-0.728511	CM017885.1	28111966	28114311	-	COCNU_14G007960	--	K09422 transcription factor MYB, plant | (RefSeq) transcription factor MYB97 (A)	--	PREDICTED: transcription factor MYB44-like [Elaeis guineensis]	MB101_ARATH RecName: Full=Transcription factor MYB101 {ECO:0000303|PubMed:11597504}; AltName: Full=Myb-related protein 101 {ECO:0000303|PubMed:11597504}; Short=AtM1 {ECO:0000303|PubMed:11597504}; Short=AtMYB101 {ECO:0000303|PubMed:11597504}; AltName: Full=Protein ABNORMAL SHOOT 7 {ECO:0000303|PubMed:25268707};	A0A6I9RBM1_ELAGV SubName: Full=transcription factor MYB97 {ECO:0000313|RefSeq:XP_010923867.1};	At2g32460	GO:0005634,nucleus; GO:0090406,pollen tube; GO:0003677,DNA binding; GO:0003700,DNA-binding transcription factor activity; GO:0009740,gibberellic acid mediated signaling pathway; GO:0009555,pollen development; GO:0048235,pollen sperm cell differentiation; GO:0009789,positive regulation of abscisic acid-activated signaling pathway; GO:0043068,positive regulation of programmed cell death; GO:0045893…	PF00249.31:Myb-like DNA-binding domain	MYB	TF	MYB->MYB
MYB	COCNU_14G008150	9.10873	8.23253	12.3278	0.738875	0.667801	-0.436597	-0.582511	5.69963	5.37457	6.61287	0.861901	0.812744	-0.214407	-0.299127	CM017885.1	30926991	30943711	-	COCNU_14G008150	--	K09422 transcription factor MYB, plant | (RefSeq) uncharacterized protein LOC103709816 isoform X1 (A)	--	PREDICTED: uncharacterized protein LOC103709816 isoform X2 [Phoenix dactylifera]	MB3R3_ARATH RecName: Full=Transcription factor MYB3R-3 {ECO:0000303|PubMed:11597504}; AltName: Full=Myb-related protein 3R-3 {ECO:0000303|PubMed:11597504};	A0A6I9RV98_ELAGV SubName: Full=uncharacterized protein LOC105053113 isoform X1 {ECO:0000313|RefSeq:XP_010932454.1};	At3g18100	GO:0005634,nucleus; GO:0003700,DNA-binding transcription factor activity; GO:0000981,DNA-binding transcription factor activity, RNA polymerase II-specific; GO:0000978,RNA polymerase II cis-regulatory region sequence-specific DNA binding; GO:0043565,sequence-specific DNA binding; GO:0000976,transcription regulatory region sequence-specific DNA binding; GO:0006974,cellular response to DNA damage st…	PF00249.31:Myb-like DNA-binding domain	MYB	TF	MYB->MYB
MYB	COCNU_16G004220	2.5569	5.24523	4.91717	0.519995	1.06672	-0.943432	0.0931797	1.0843	2.3225	4.71013	0.230206	0.493086	-2.119	-1.02009	CM017887.1	27892568	27895558	-	COCNU_16G004220	--	K09422 transcription factor MYB, plant | (RefSeq) myb-related protein P-like (A)	--	PREDICTED: myb-related protein P-like [Elaeis guineensis]	MYBP_MAIZE RecName: Full=Myb-related protein P;	A0A6I9S6C8_ELAGV SubName: Full=myb-related protein P {ECO:0000313|RefSeq:XP_010938309.1};	At2g47460	GO:0005634,nucleus; GO:0003677,DNA binding; GO:0003674,molecular_function; GO:0003676,nucleic acid binding; GO:0005488,binding; GO:0097159,organic cyclic compound binding; GO:1901363,heterocyclic compound binding; GO:0005575,cellular_component; GO:0005622,intracellular anatomical structure; GO:0043226,organelle; GO:0043227,membrane-bounded organelle; GO:0043229,intracellular organelle; GO:0043231…	PF00249.31:Myb-like DNA-binding domain	MYB	TF	MYB->MYB
MYB	COCNU_16G005280	0.1204	0.673133	1.11643	0.107843	0.602932	-3.21299	-0.729933	0.205033	0.3736	0.435067	0.471269	0.858719	-1.08538	-0.219742	CM017887.1	30282803	30284550	-	COCNU_16G005280	--	K09422 transcription factor MYB, plant | (RefSeq) uncharacterized protein LOC105057270 isoform X1 (A)	--	PREDICTED: myb-like protein AA isoform X2 [Elaeis guineensis]	CSA_ORYSJ RecName: Full=Transcription factor CSA {ECO:0000305}; AltName: Full=Myb-related protein CSA {ECO:0000305}; AltName: Full=Protein CARBON STARVED ANTHER {ECO:0000303|PubMed:20305120};	A0A6I9S617_ELAGV SubName: Full=transcription factor CSA isoform X2 {ECO:0000313|RefSeq:XP_010938133.1, ECO:0000313|RefSeq:XP_010938134.1};	At1g26780	GO:0005634,nucleus; GO:0000981,DNA-binding transcription factor activity, RNA polymerase II-specific; GO:0000978,RNA polymerase II cis-regulatory region sequence-specific DNA binding; GO:0006355,regulation of transcription, DNA-templated; GO:0003674,molecular_function; GO:0003700,DNA-binding transcription factor activity; GO:0140110,transcription regulator activity; GO:0000976,transcription regul…	PF00249.31:Myb-like DNA-binding domain	MYB	TF	MYB->MYB
MYB	COCNU_scaffold000119G000010	1.09907	1.50497	2.284	0.481203	0.658917	-1.05528	-0.601831	0.9553	1.28183	1.3267	0.720057	0.966182	-0.473816	-0.0496335	VOII01000107.1	455878	457928	+	COCNU_scaffold000119G000010	--	K09422 transcription factor MYB, plant | (RefSeq) transcription factor MYB61-like (A)	--	PREDICTED: transcription factor MYB86-like [Phoenix dactylifera]	MYB61_ARATH RecName: Full=Transcription factor MYB61 {ECO:0000305}; AltName: Full=Myb-related protein 61 {ECO:0000305}; Short=AtMYB61 {ECO:0000303|PubMed:16005292};	A0A6I9SCG9_ELAGV SubName: Full=transcription factor MYB61 isoform X2 {ECO:0000313|RefSeq:XP_010941462.1};	At1g09540	GO:0005634,nucleus; GO:0003700,DNA-binding transcription factor activity; GO:0000976,transcription regulatory region sequence-specific DNA binding; GO:0010087,phloem or xylem histogenesis; GO:0010119,regulation of stomatal movement; GO:0048364,root development; GO:0010214,seed coat development; GO:0010089,xylem development; GO:0003674,molecular_function; GO:0140110,transcription regulator activit…	PF00249.31:Myb-like DNA-binding domain	MYB	TF	MYB->MYB
MYB	COCNU_scaffold000429G000010	2.28073	1.90787	3.53833	0.644578	0.539199	-0.633572	-0.89111	3.28483	2.1563	0.6834	4.8066	3.15525	2.26502	1.65776	VOII01000381.1	19790	20828	-	COCNU_scaffold000429G000010	--	K09422 transcription factor MYB, plant | (RefSeq) myb-related protein MYBAS1 (A)	--	PREDICTED: myb-related protein MYBAS1 [Elaeis guineensis]	MYBA2_ORYSJ RecName: Full=Myb-related protein MYBAS2;	A0A6I9R6U9_ELAGV SubName: Full=myb-related protein MYBAS1 {ECO:0000313|RefSeq:XP_010920699.2};	At3g46130	GO:0005634,nucleus; GO:0003700,DNA-binding transcription factor activity; GO:0043565,sequence-specific DNA binding; GO:0006355,regulation of transcription, DNA-templated; GO:0003674,molecular_function; GO:0140110,transcription regulator activity; GO:0003676,nucleic acid binding; GO:0003677,DNA binding; GO:0005488,binding; GO:0097159,organic cyclic compound binding; GO:1901363,heterocyclic compoun…	PF00249.31:Myb-like DNA-binding domain	MYB	TF	MYB->MYB
MYB	COCNU_scaffold002638G000010	3.84937	7.22933	4.0025	0.961741	1.8062	-0.0562803	0.852961	3.21013	5.72707	5.5849	0.574788	1.02546	-0.798898	0.0362649	VOII01002246.1	90321	94106	+	COCNU_scaffold002638G000010	--	K09422 transcription factor MYB, plant | (RefSeq) myb-related protein P (A)	--	PREDICTED: myb-related protein P [Elaeis guineensis]	MYBP_MAIZE RecName: Full=Myb-related protein P;	A0A6I9R8H0_ELAGV SubName: Full=transcription factor MYB111 {ECO:0000313|RefSeq:XP_010921536.1};	At2g47460	GO:0005634,nucleus; GO:0003677,DNA binding; GO:0003674,molecular_function; GO:0003676,nucleic acid binding; GO:0005488,binding; GO:0097159,organic cyclic compound binding; GO:1901363,heterocyclic compound binding; GO:0005575,cellular_component; GO:0005622,intracellular anatomical structure; GO:0043226,organelle; GO:0043227,membrane-bounded organelle; GO:0043229,intracellular organelle; GO:0043231…	PF00249.31:Myb-like DNA-binding domain	MYB	TF	MYB->MYB
MYB	COCNU_scaffold003371G000040	0.204933	0.6795	0.144133	1.42183	4.71438	0.507751	2.23707	0.183267	0.0646667	0.153	1.19782	0.422658	0.260413	-1.24244	VOII01002828.1	94592	96389	+	COCNU_scaffold003371G000040	--	K09422 transcription factor MYB, plant | (RefSeq) protein ODORANT1 (A)	--	PREDICTED: protein ODORANT1 [Elaeis guineensis]	MYB20_ARATH RecName: Full=Transcription factor MYB20 {ECO:0000305}; AltName: Full=Myb-related protein 20 {ECO:0000303|PubMed:16463103}; Short=AtMYB20 {ECO:0000303|PubMed:11597504};	A0A6I9QXQ0_ELAGV SubName: Full=transcription factor MYB20 {ECO:0000313|RefSeq:XP_010916181.1};	At5g16600	GO:0005634,nucleus; GO:0000987,cis-regulatory region sequence-specific DNA binding; GO:0003700,DNA-binding transcription factor activity; GO:0000976,transcription regulatory region sequence-specific DNA binding; GO:0030154,cell differentiation; GO:0009094,L-phenylalanine biosynthetic process; GO:0045892,negative regulation of transcription, DNA-templated; GO:1901002,positive regulation of respons…	PF00249.31:Myb-like DNA-binding domain	MYB	TF	MYB->MYB
MYB	COCNU_scaffold007470G000030	4.0027	3.44053	10.9627	0.36512	0.31384	-1.45356	-1.6719	5.4974	3.8435	9.47493	0.580205	0.405649	-0.785366	-1.3017	VOII01005886.1	83216	93469	-	COCNU_scaffold007470G000030	--	K09422 transcription factor MYB, plant | (RefSeq) transcription factor TT2-like (A)	--	PREDICTED: transcription factor TT2-like [Elaeis guineensis]	MYB2_CROXC RecName: Full=Transcription factor MYB1 {ECO:0000305}; AltName: Full=Myb-related protein 1 {ECO:0000303|PubMed:31004005}; Short=CcMYB2 {ECO:0000303|PubMed:31004005};	A0A6I9S2V0_ELAGV SubName: Full=transcription factor TT2-like {ECO:0000313|RefSeq:XP_010932428.1};	At1g22640	GO:0005634,nucleus; GO:0003677,DNA binding; GO:0009813,flavonoid biosynthetic process; GO:0003674,molecular_function; GO:0003676,nucleic acid binding; GO:0005488,binding; GO:0097159,organic cyclic compound binding; GO:1901363,heterocyclic compound binding; GO:0008150,biological_process; GO:0008152,metabolic process; GO:0009058,biosynthetic process; GO:0009812,flavonoid metabolic process; GO:00717…	PF00249.31:Myb-like DNA-binding domain	MYB	TF	MYB->MYB
MYB	COCNU_scaffold007470G000040	0.0299667	0.1147	0.0978667	0.306199	1.172	-1.70746	0.228976	0.0497667	0.181233	0.693167	0.0717961	0.261457	-3.79995	-1.93535	VOII01005886.1	100243	102088	+	COCNU_scaffold007470G000040	--	K09422 transcription factor MYB, plant | (RefSeq) transcription factor TT2-like (A)	--	PREDICTED: transcription factor TT2-like [Elaeis guineensis]	MYB2_CROXC RecName: Full=Transcription factor MYB1 {ECO:0000305}; AltName: Full=Myb-related protein 1 {ECO:0000303|PubMed:31004005}; Short=CcMYB2 {ECO:0000303|PubMed:31004005};	A0A6I9RTR1_ELAGV SubName: Full=transcription factor TT2 {ECO:0000313|RefSeq:XP_010932431.1};	At5g35550	GO:0005634,nucleus; GO:0003677,DNA binding; GO:0009813,flavonoid biosynthetic process; GO:0003674,molecular_function; GO:0003676,nucleic acid binding; GO:0005488,binding; GO:0097159,organic cyclic compound binding; GO:1901363,heterocyclic compound binding; GO:0008150,biological_process; GO:0008152,metabolic process; GO:0009058,biosynthetic process; GO:0009812,flavonoid metabolic process; GO:00717…	PF00249.31:Myb-like DNA-binding domain	MYB	TF	MYB->MYB
MYB	COCNU_scaffold036689G000020	3.5214	1.90357	0.4184	8.41635	4.54963	3.07319	2.18575	6.84963	2.4368	0.842467	8.13045	2.89246	3.02334	1.5323	VOII01022262.1	35897	37674	-	COCNU_scaffold036689G000020	--	K09422 transcription factor MYB, plant | (RefSeq) transcription factor RAX2 (A)	--	PREDICTED: transcription factor RAX2 [Elaeis guineensis]	RAX2_ARATH RecName: Full=Transcription factor RAX2; AltName: Full=Myb-related protein 38; Short=AtMYB38; AltName: Full=Protein REGULATOR OF AXILLARY MERISTEMS 2;	A0A6I9QHQ8_ELAGV SubName: Full=transcription factor RAX2 {ECO:0000313|RefSeq:XP_010909695.1};	At2g36890	GO:0005634,nucleus; GO:0003677,DNA binding; GO:0003700,DNA-binding transcription factor activity; GO:0009785,blue light signaling pathway; GO:0007275,multicellular organism development; GO:0003674,molecular_function; GO:0003676,nucleic acid binding; GO:0005488,binding; GO:0097159,organic cyclic compound binding; GO:1901363,heterocyclic compound binding; GO:0140110,transcription regulator activity…	PF00249.31:Myb-like DNA-binding domain	MYB	TF	MYB->MYB
MYB	COCNU_scaffold077020G000020	0.0469	0	0.1068	0.439139	0	-1.18725	#NUM!	0.0786	0.0159667	0.1344	0.584821	0.1188	-0.773932	-3.0734	VOII01038556.1	58363	59538	+	COCNU_scaffold077020G000020	--	K09422 transcription factor MYB, plant | (RefSeq) transcription factor MYB13-like (A)	--	PREDICTED: myb-related protein 315-like [Phoenix dactylifera]	RAX3_ARATH RecName: Full=Transcription factor RAX3; AltName: Full=Myb-related protein 84; Short=AtMYB84; AltName: Full=Protein REGULATOR OF AXILLARY MERISTEMS 3;	A0A6I9SEE4_ELAGV SubName: Full=transcription factor MYB36 {ECO:0000313|RefSeq:XP_010941964.2};	At3g49690	GO:0005634,nucleus; GO:0003677,DNA binding; GO:0003700,DNA-binding transcription factor activity; GO:0007275,multicellular organism development; GO:0003674,molecular_function; GO:0003676,nucleic acid binding; GO:0005488,binding; GO:0097159,organic cyclic compound binding; GO:1901363,heterocyclic compound binding; GO:0140110,transcription regulator activity; GO:0008150,biological_process; GO:00325…	PF00249.31:Myb-like DNA-binding domain	MYB	TF	MYB->MYB
MYB	novel.7319	0	0.0475333	0	#DIV/0!	#DIV/0!	#DIV/0!	#DIV/0!	0.0555	0.136667	0.0748333	0.741648	1.82628	-0.431193	0.868908	VOII01002310.1	3017	4495	+	--	--	K09422 transcription factor MYB, plant | (RefSeq) protein ODORANT1 (A)	--	PREDICTED: protein ODORANT1 [Elaeis guineensis]	MYB20_ARATH RecName: Full=Transcription factor MYB20 {ECO:0000305}; AltName: Full=Myb-related protein 20 {ECO:0000303|PubMed:16463103}; Short=AtMYB20 {ECO:0000303|PubMed:11597504};	A0A6I9QYY2_ELAGV SubName: Full=transcription factor MYB20 {ECO:0000313|RefSeq:XP_010917650.1};	At5g16600	GO:0005634,nucleus; GO:0000987,cis-regulatory region sequence-specific DNA binding; GO:0003700,DNA-binding transcription factor activity; GO:0000976,transcription regulatory region sequence-specific DNA binding; GO:0030154,cell differentiation; GO:0009094,L-phenylalanine biosynthetic process; GO:0045892,negative regulation of transcription, DNA-templated; GO:1901002,positive regulation of respons…	PF00249.31:Myb-like DNA-binding domain	MYB	TF	MYB->MYB
NAC	COCNU_01G020220	26.4029	27.8592	41.884	0.630382	0.665151	-0.665701	-0.588245	44.9044	40.5509	54.9074	0.817821	0.738534	-0.290143	-0.437265	CM017872.1	110856567	110858566	-	COCNU_01G020220	--	K00521 ferric-chelate reductase [EC:1.16.1.7] | (RefSeq) ferric reduction oxidase 7, chloroplastic-like (A)	--	PREDICTED: NAC domain-containing protein 48 [Elaeis guineensis]	NAC48_ORYSJ RecName: Full=NAC domain-containing protein 48 {ECO:0000303|PubMed:15029955}; Short=ONAC048 {ECO:0000303|PubMed:15029955}; AltName: Full=OsNAC6 {ECO:0000303|PubMed:10660065}; AltName: Full=Protein STRESS-RESPONSIVE NAC 2 {ECO:0000303|PubMed:18273684};	A0A6I9QNS1_ELAGV SubName: Full=NAC domain-containing protein 48 {ECO:0000313|RefSeq:XP_010911124.1};	At1g01720	GO:0005634,nucleus; GO:0043565,sequence-specific DNA binding; GO:1901002,positive regulation of response to salt stress; GO:1902584,positive regulation of response to water deprivation; GO:0045893,positive regulation of transcription, DNA-templated; GO:1900150,regulation of defense response to fungus; GO:0040008,regulation of growth; GO:0009409,response to cold; GO:0048364,root development; GO:00…	PF02365.15:No apical meristem (NAM) protein	NAC	TF	NAC
NAC	COCNU_01G020840	51.63	38.6411	32.4174	1.59266	1.19199	0.671442	0.253369	55.9301	42.3294	38.3568	1.45816	1.10357	0.544145	0.14218	CM017872.1	112785770	112790781	-	COCNU_01G020840	--	K00521 ferric-chelate reductase [EC:1.16.1.7] | (RefSeq) ferric reduction oxidase 7, chloroplastic-like (A)	--	PREDICTED: protein CUP-SHAPED COTYLEDON 3 isoform X1 [Elaeis guineensis]	NAC78_ARATH RecName: Full=NAC domain-containing protein 78 {ECO:0000303|PubMed:15029955}; Short=ANAC078 {ECO:0000303|PubMed:15029955}; AltName: Full=Protein NTM1-like 11 {ECO:0000303|PubMed:17158162};	A0A6I9QM98_ELAGV SubName: Full=protein CUP-SHAPED COTYLEDON 3 isoform X1 {ECO:0000313|RefSeq:XP_010911657.1};	At5g04410	GO:0005737,cytoplasm; GO:0016021,integral component of membrane; GO:0005634,nucleus; GO:0003677,DNA binding; GO:0003700,DNA-binding transcription factor activity; GO:0045893,positive regulation of transcription, DNA-templated; GO:0009962,regulation of flavonoid biosynthetic process; GO:0009644,response to high light intensity; GO:0003674,molecular_function; GO:0003676,nucleic acid binding; GO:000…	PF02365.15:No apical meristem (NAM) protein	NAC	TF	NAC
NAC	COCNU_01G021560	5.38483	5.23633	4.0359	1.33423	1.29744	0.416011	0.375667	4.68783	2.7405	5.34053	0.877784	0.513151	-0.188063	-0.962545	CM017872.1	115950629	115953601	-	COCNU_01G021560	--	K00521 ferric-chelate reductase [EC:1.16.1.7] | (RefSeq) ferric reduction oxidase 7, chloroplastic-like (A)	--	PREDICTED: NAC domain-containing protein 35-like [Elaeis guineensis]	NAC35_ARATH RecName: Full=NAC domain-containing protein 35 {ECO:0000303|PubMed:15029955}; Short=ANAC035 {ECO:0000303|PubMed:15029955}; AltName: Full=Protein LONG VEGETATIVE PHASE 1 {ECO:0000303|PubMed:17653269}; Short=AtLOV1 {ECO:0000303|PubMed:17653269};	A0A6I9QFH1_ELAGV SubName: Full=NAC domain-containing protein 35 {ECO:0000313|RefSeq:XP_010908290.1};	At2g02450	GO:0005634,nucleus; GO:0003677,DNA binding; GO:0003700,DNA-binding transcription factor activity; GO:0009908,flower development; GO:0003674,molecular_function; GO:0003676,nucleic acid binding; GO:0005488,binding; GO:0097159,organic cyclic compound binding; GO:1901363,heterocyclic compound binding; GO:0140110,transcription regulator activity; GO:0000003,reproduction; GO:0003006,developmental proce…	PF02365.15:No apical meristem (NAM) protein	NAC	TF	NAC
NAC	COCNU_02G001150	1.15537	0.982067	1.10847	1.04231	0.885969	0.0597854	-0.174673	1.7495	1.2491	2.8299	0.61822	0.441394	-0.693808	-1.17986	CM017873.1	3884507	3887289	-	COCNU_02G001150	--	--	--	PREDICTED: uncharacterized protein LOC105048021 isoform X3 [Elaeis guineensis]	NAC75_ARATH RecName: Full=NAC domain-containing protein 75 {ECO:0000303|PubMed:15029955}; Short=ANAC075 {ECO:0000303|PubMed:15029955};	A0A6J0PK42_ELAGV SubName: Full=NAC domain-containing protein 75 isoform X3 {ECO:0000313|RefSeq:XP_019707315.1};	At4g29230	GO:0005634,nucleus; GO:0003700,DNA-binding transcription factor activity; GO:0000976,transcription regulatory region sequence-specific DNA binding; GO:0071555,cell wall organization; GO:0007275,multicellular organism development; GO:0045893,positive regulation of transcription, DNA-templated; GO:0006355,regulation of transcription, DNA-templated; GO:0010321,regulation of vegetative phase change; …	PF02365.15:No apical meristem (NAM) protein	NAC	TF	NAC
NAC	COCNU_02G002860	9.52913	10.2466	8.05883	1.18245	1.27148	0.241774	0.346507	9.97907	17.232	6.8829	1.44983	2.5036	0.535888	1.324	CM017873.1	8360580	8363952	+	COCNU_02G002860	--	K00521 ferric-chelate reductase [EC:1.16.1.7] | (RefSeq) ferric reduction oxidase 7, chloroplastic-like (A)	--	PREDICTED: protein SOMBRERO-like [Elaeis guineensis]	SMB_ARATH RecName: Full=Protein SOMBRERO; AltName: Full=NAC domain-containing protein 33; Short=ANAC033;	A0A6I9RFC4_ELAGV SubName: Full=protein SOMBRERO {ECO:0000313|RefSeq:XP_010925709.1};	At1g79580	GO:0005634,nucleus; GO:0003677,DNA binding; GO:0003700,DNA-binding transcription factor activity; GO:0009834,plant-type secondary cell wall biogenesis; GO:0010455,positive regulation of cell fate commitment; GO:0003002,regionalization; GO:0006355,regulation of transcription, DNA-templated; GO:0048829,root cap development; GO:0003674,molecular_function; GO:0003676,nucleic acid binding; GO:0005488,…	PF02365.15:No apical meristem (NAM) protein	NAC	TF	NAC
NAC	COCNU_02G011110	23.153	32.823	42.8652	0.540135	0.765726	-0.888609	-0.385099	27.7291	34.0137	34.3109	0.808172	0.991338	-0.307267	-0.012551	CM017873.1	45996911	45998821	+	COCNU_02G011110	--	K00521 ferric-chelate reductase [EC:1.16.1.7] | (RefSeq) ferric reduction oxidase 7, chloroplastic-like (A)	--	PREDICTED: NAC domain-containing protein 48-like isoform X1 [Elaeis guineensis]	NAC48_ORYSJ RecName: Full=NAC domain-containing protein 48 {ECO:0000303|PubMed:15029955}; Short=ONAC048 {ECO:0000303|PubMed:15029955}; AltName: Full=OsNAC6 {ECO:0000303|PubMed:10660065}; AltName: Full=Protein STRESS-RESPONSIVE NAC 2 {ECO:0000303|PubMed:18273684};	A0A6I9QSC2_ELAGV SubName: Full=NAC domain-containing protein 48 isoform X1 {ECO:0000313|RefSeq:XP_010912541.1};	At1g01720	GO:0005634,nucleus; GO:0043565,sequence-specific DNA binding; GO:1901002,positive regulation of response to salt stress; GO:1902584,positive regulation of response to water deprivation; GO:0045893,positive regulation of transcription, DNA-templated; GO:1900150,regulation of defense response to fungus; GO:0040008,regulation of growth; GO:0009409,response to cold; GO:0048364,root development; GO:00…	PF02365.15:No apical meristem (NAM) protein	NAC	TF	NAC
NAC	COCNU_02G012150	6.01133	10.3387	8.6574	0.694358	1.19421	-0.526249	0.256054	4.04653	8.3942	18.8184	0.215031	0.446063	-2.21739	-1.16468	CM017873.1	49135048	49136768	+	COCNU_02G012150	--	K00521 ferric-chelate reductase [EC:1.16.1.7] | (RefSeq) ferric reduction oxidase 7, chloroplastic-like (A)	--	PREDICTED: NAC domain-containing protein 35-like [Elaeis guineensis]	NAC35_ARATH RecName: Full=NAC domain-containing protein 35 {ECO:0000303|PubMed:15029955}; Short=ANAC035 {ECO:0000303|PubMed:15029955}; AltName: Full=Protein LONG VEGETATIVE PHASE 1 {ECO:0000303|PubMed:17653269}; Short=AtLOV1 {ECO:0000303|PubMed:17653269};	A0A6I9QP27_ELAGV SubName: Full=NAC domain-containing protein 35 {ECO:0000313|RefSeq:XP_010912730.1};	At2g02450	GO:0005634,nucleus; GO:0003677,DNA binding; GO:0003700,DNA-binding transcription factor activity; GO:0009908,flower development; GO:0003674,molecular_function; GO:0003676,nucleic acid binding; GO:0005488,binding; GO:0097159,organic cyclic compound binding; GO:1901363,heterocyclic compound binding; GO:0140110,transcription regulator activity; GO:0000003,reproduction; GO:0003006,developmental proce…	PF02365.15:No apical meristem (NAM) protein	NAC	TF	NAC
NAC	COCNU_02G013750	1.6158	0.894667	1.61757	0.998908	0.553094	-0.00157654	-0.854403	1.04193	0.8233	2.25093	0.462889	0.365759	-1.11126	-1.45103	CM017873.1	54327050	54334207	+	COCNU_02G013750	--	--	--	PREDICTED: SUPPRESSOR OF GAMMA RESPONSE 1 [Elaeis guineensis]	NAC8_ARATH RecName: Full=SUPPRESSOR OF GAMMA RESPONSE 1 {ECO:0000303|PubMed:19549833}; AltName: Full=NAC domain-containing protein 8 {ECO:0000303|PubMed:15029955}; Short=ANAC008 {ECO:0000303|PubMed:15029955}; AltName: Full=Protein SOG1; AltName: Full=SUPPRESSOR OF GAMMA RADIATION 1;	A0A6I9QRJ7_ELAGV SubName: Full=SUPPRESSOR OF GAMMA RESPONSE 1 {ECO:0000313|RefSeq:XP_010912974.1};	At3g01600	GO:0005634,nucleus; GO:0003700,DNA-binding transcription factor activity; GO:0000976,transcription regulatory region sequence-specific DNA binding; GO:0000077,DNA damage checkpoint; GO:0040020,regulation of meiotic nuclear division; GO:0006355,regulation of transcription, DNA-templated; GO:0010332,response to gamma radiation; GO:0003674,molecular_function; GO:0140110,transcription regulator activ…	PF02365.15:No apical meristem (NAM) protein	NAC	TF	NAC
NAC	COCNU_02G018190	67.8719	85.1365	90.719	0.748156	0.938464	-0.41859	-0.0916264	73.6237	55.6797	34.8874	2.11032	1.59598	1.07746	0.674446	CM017873.1	79082555	79086555	-	COCNU_02G018190	--	K14016 ubiquitin fusion degradation protein 1 | (RefSeq) LOW QUALITY PROTEIN: ubiquitin fusion degradation protein 1 homolog (A)	ko04141: Protein processing in endoplasmic reticulum	PREDICTED: NAC domain-containing protein 21/22-like [Elaeis guineensis]	NAC22_ARATH RecName: Full=NAC domain-containing protein 21/22; Short=ANAC021/ANAC022;	A0A6I9RIN6_ELAGV SubName: Full=NAC domain-containing protein 21/22 {ECO:0000313|RefSeq:XP_010926910.2};	At1g56010	GO:0005634,nucleus; GO:0003677,DNA binding; GO:0003700,DNA-binding transcription factor activity; GO:0009734,auxin-activated signaling pathway; GO:0048527,lateral root development; GO:0003674,molecular_function; GO:0003676,nucleic acid binding; GO:0005488,binding; GO:0097159,organic cyclic compound binding; GO:1901363,heterocyclic compound binding; GO:0140110,transcription regulator activity; GO:…	PF02365.15:No apical meristem (NAM) protein	NAC	TF	NAC
NAC	COCNU_03G014470	0.903	0.332967	0.7275	1.24124	0.457686	0.311779	-1.12757	0.988033	0.322833	0.5343	1.84921	0.604217	0.88691	-0.72686	CM017874.1	74403535	74407794	-	COCNU_03G014470	--	--	--	PREDICTED: uncharacterized protein LOC103713437 isoform X2 [Phoenix dactylifera]	NAC75_ARATH RecName: Full=NAC domain-containing protein 75 {ECO:0000303|PubMed:15029955}; Short=ANAC075 {ECO:0000303|PubMed:15029955};	A0A2Z2BEM2_9LILI SubName: Full=No apical meristem protein {ECO:0000313|EMBL:AOS51489.1};	At4g29230	GO:0005634,nucleus; GO:0003700,DNA-binding transcription factor activity; GO:0000976,transcription regulatory region sequence-specific DNA binding; GO:0071555,cell wall organization; GO:0007275,multicellular organism development; GO:0045893,positive regulation of transcription, DNA-templated; GO:0006355,regulation of transcription, DNA-templated; GO:0010321,regulation of vegetative phase change; …	PF02365.15:No apical meristem (NAM) protein	NAC	TF	NAC
NAC	COCNU_04G005160	2.3364	5.4967	2.79667	0.835423	1.96545	-0.259421	0.974857	3.26577	7.49067	3.06683	1.06487	2.44248	0.090672	1.28834	CM017875.1	14270342	14271684	+	COCNU_04G005160	--	K00521 ferric-chelate reductase [EC:1.16.1.7] | (RefSeq) ferric reduction oxidase 7, chloroplastic-like (A)	--	PREDICTED: NAC domain-containing protein 68 [Elaeis guineensis]	NAC68_ORYSJ RecName: Full=NAC domain-containing protein 68 {ECO:0000303|PubMed:15029955}; Short=ONAC068 {ECO:0000303|PubMed:15029955}; AltName: Full=OsNAC4 {ECO:0000303|PubMed:10660065};	A0A6I9R9P7_ELAGV SubName: Full=NAC domain-containing protein 68 {ECO:0000313|RefSeq:XP_010922868.2};	At1g77450	GO:0005634,nucleus; GO:0003677,DNA binding; GO:0006355,regulation of transcription, DNA-templated; GO:0003674,molecular_function; GO:0003676,nucleic acid binding; GO:0005488,binding; GO:0097159,organic cyclic compound binding; GO:1901363,heterocyclic compound binding; GO:0006139,nucleobase-containing compound metabolic process; GO:0006351,transcription, DNA-templated; GO:0006725,cellular aromatic…	PF02365.15:No apical meristem (NAM) protein	NAC	TF	NAC
NAC	COCNU_04G005180	17.0103	15.5892	36.1291	0.470821	0.431487	-1.08675	-1.21261	12.2331	10.9665	13.7998	0.886472	0.794688	-0.173853	-0.33154	CM017875.1	14369493	14371015	+	COCNU_04G005180	--	K00521 ferric-chelate reductase [EC:1.16.1.7] | (RefSeq) ferric reduction oxidase 7, chloroplastic-like (A)	--	PREDICTED: NAC transcription factor 29 [Elaeis guineensis]	NAC47_ARATH RecName: Full=NAC transcription factor 47 {ECO:0000305}; AltName: Full=NAC domain-containing protein 47 {ECO:0000305}; Short=ANAC047 {ECO:0000305}; AltName: Full=Protein SPEEDY HYPONASTIC GROWTH {ECO:0000303|PubMed:24363315};	A0A6I9RA48_ELAGV SubName: Full=NAC domain-containing protein 2 {ECO:0000313|RefSeq:XP_010922870.1};	At3g04070	GO:0005634,nucleus; GO:0003700,DNA-binding transcription factor activity; GO:0000976,transcription regulatory region sequence-specific DNA binding; GO:0009793,embryo development ending in seed dormancy; GO:0010365,positive regulation of ethylene biosynthetic process; GO:0009413,response to flooding; GO:0003674,molecular_function; GO:0140110,transcription regulator activity; GO:0001067,regulatory …	PF02365.15:No apical meristem (NAM) protein	NAC	TF	NAC
NAC	COCNU_04G011930	5.71793	8.1797	3.57453	1.59963	2.28833	0.677739	1.19429	8.3239	5.8402	3.03073	2.7465	1.92699	1.45759	0.946351	CM017875.1	57093795	57130717	-	COCNU_04G011930	--	K00521 ferric-chelate reductase [EC:1.16.1.7] | (RefSeq) ferric reduction oxidase 7, chloroplastic-like (A)	--	PREDICTED: NAC domain-containing protein 100-like [Elaeis guineensis]	NC100_ARATH RecName: Full=NAC domain-containing protein 100 {ECO:0000303|PubMed:15029955}; Short=ANAC100 {ECO:0000303|PubMed:15029955}; Short=AtNAC5;	A0A6I9RCU5_ELAGV SubName: Full=NAC domain-containing protein 100 {ECO:0000313|RefSeq:XP_010921292.1};	At5g61430	GO:0005634,nucleus; GO:0003677,DNA binding; GO:0003700,DNA-binding transcription factor activity; GO:0003674,molecular_function; GO:0003676,nucleic acid binding; GO:0005488,binding; GO:0097159,organic cyclic compound binding; GO:1901363,heterocyclic compound binding; GO:0140110,transcription regulator activity; GO:0005575,cellular_component; GO:0005622,intracellular anatomical structure; GO:00432…	PF02365.15:No apical meristem (NAM) protein	NAC	TF	NAC
NAC	COCNU_04G011960	18.6068	24.201	34.5119	0.539141	0.701237	-0.891265	-0.512026	11.8368	11.1891	8.6686	1.36548	1.29076	0.449412	0.368219	CM017875.1	57186899	57189031	-	COCNU_04G011960	--	K00521 ferric-chelate reductase [EC:1.16.1.7] | (RefSeq) ferric reduction oxidase 7, chloroplastic-like (A)	--	PREDICTED: NAC transcription factor 47-like [Elaeis guineensis]	NAC47_ARATH RecName: Full=NAC transcription factor 47 {ECO:0000305}; AltName: Full=NAC domain-containing protein 47 {ECO:0000305}; Short=ANAC047 {ECO:0000305}; AltName: Full=Protein SPEEDY HYPONASTIC GROWTH {ECO:0000303|PubMed:24363315};	A0A6I9R6F1_ELAGV SubName: Full=NAC domain-containing protein 2 {ECO:0000313|RefSeq:XP_010921289.1};	At3g04070	GO:0005634,nucleus; GO:0003700,DNA-binding transcription factor activity; GO:0000976,transcription regulatory region sequence-specific DNA binding; GO:0009793,embryo development ending in seed dormancy; GO:0010365,positive regulation of ethylene biosynthetic process; GO:0009413,response to flooding; GO:0003674,molecular_function; GO:0140110,transcription regulator activity; GO:0001067,regulatory …	PF02365.15:No apical meristem (NAM) protein	NAC	TF	NAC
NAC	COCNU_04G012000	24.369	29.0799	26.4969	0.919693	1.09748	-0.120776	0.134197	28.7706	27.4026	14.0854	2.04258	1.94545	1.03039	0.960107	CM017875.1	57351765	57352943	+	COCNU_04G012000	--	K00521 ferric-chelate reductase [EC:1.16.1.7] | (RefSeq) ferric reduction oxidase 7, chloroplastic-like (A)	--	PREDICTED: NAC domain-containing protein 68 [Elaeis guineensis]	NAC68_ORYSJ RecName: Full=NAC domain-containing protein 68 {ECO:0000303|PubMed:15029955}; Short=ONAC068 {ECO:0000303|PubMed:15029955}; AltName: Full=OsNAC4 {ECO:0000303|PubMed:10660065};	A0A6I9RCU0_ELAGV SubName: Full=NAC domain-containing protein 68 {ECO:0000313|RefSeq:XP_010921285.1};	At1g77450	GO:0005634,nucleus; GO:0003677,DNA binding; GO:0006355,regulation of transcription, DNA-templated; GO:0003674,molecular_function; GO:0003676,nucleic acid binding; GO:0005488,binding; GO:0097159,organic cyclic compound binding; GO:1901363,heterocyclic compound binding; GO:0006139,nucleobase-containing compound metabolic process; GO:0006351,transcription, DNA-templated; GO:0006725,cellular aromatic…	PF02365.15:No apical meristem (NAM) protein	NAC	TF	NAC
NAC	COCNU_05G003500	20.6507	22.0875	21.7816	0.948082	1.01405	-0.0769169	0.0201224	23.1309	26.6912	28.4872	0.811974	0.936954	-0.300494	-0.0939495	CM017876.1	12939993	12947079	+	COCNU_05G003500	--	K00521 ferric-chelate reductase [EC:1.16.1.7] | (RefSeq) ferric reduction oxidase 7, chloroplastic-like (A)	--	PREDICTED: NAC domain-containing protein 41 isoform X1 [Elaeis guineensis]	JA2_SOLLC RecName: Full=NAC domain-containing protein JA2 {ECO:0000305}; AltName: Full=Protein JASMONIC ACID 2 {ECO:0000303|PubMed:25005917};	A0A6I9SG08_ELAGV SubName: Full=NAC domain-containing protein 41 isoform X1 {ECO:0000313|RefSeq:XP_010943149.1};	At3g17730	GO:0005634,nucleus; GO:0003677,DNA binding; GO:0006355,regulation of transcription, DNA-templated; GO:0003674,molecular_function; GO:0003676,nucleic acid binding; GO:0005488,binding; GO:0097159,organic cyclic compound binding; GO:1901363,heterocyclic compound binding; GO:0006139,nucleobase-containing compound metabolic process; GO:0006351,transcription, DNA-templated; GO:0006725,cellular aromatic…	PF02365.15:No apical meristem (NAM) protein	NAC	TF	NAC
NAC	COCNU_05G007310	3.7385	7.41177	6.45337	0.57931	1.14851	-0.787592	0.199765	3.9708	3.62687	3.51187	1.13068	1.03275	0.177192	0.0464856	CM017876.1	46510147	46530887	-	COCNU_05G007310	--	K00799 glutathione S-transferase [EC:2.5.1.18] | (RefSeq) glutathione S-transferase U10-like (A)	ko00480: Glutathione metabolism; ko01100: Metabolic pathways	PREDICTED: putative NAC domain-containing protein 94 [Elaeis guineensis]	FEZ_ARATH RecName: Full=Protein FEZ; AltName: Full=NAC domain-containing protein 9; Short=ANAC009;	A0A6I9S490_ELAGV SubName: Full=putative NAC domain-containing protein 94 {ECO:0000313|RefSeq:XP_010937354.1};	At1g26870	GO:0005634,nucleus; GO:0003677,DNA binding; GO:0003700,DNA-binding transcription factor activity; GO:0045770,positive regulation of asymmetric cell division; GO:0009733,response to auxin; GO:0048829,root cap development; GO:0048103,somatic stem cell division; GO:0003674,molecular_function; GO:0003676,nucleic acid binding; GO:0005488,binding; GO:0097159,organic cyclic compound binding; GO:1901363,…	PF02365.15:No apical meristem (NAM) protein	NAC	TF	NAC
NAC	COCNU_05G007700	9.73443	35.7539	71.0806	0.136949	0.503006	-2.86829	-0.991353	10.0964	16.8297	25.0355	0.403285	0.672232	-1.31013	-0.572969	CM017876.1	49026472	49028803	+	COCNU_05G007700	--	K00521 ferric-chelate reductase [EC:1.16.1.7] | (RefSeq) ferric reduction oxidase 7, chloroplastic-like (A)	--	PREDICTED: NAC domain-containing protein 100 [Elaeis guineensis]	NC100_ARATH RecName: Full=NAC domain-containing protein 100 {ECO:0000303|PubMed:15029955}; Short=ANAC100 {ECO:0000303|PubMed:15029955}; Short=AtNAC5;	A0A6I9S3Q0_ELAGV SubName: Full=NAC domain-containing protein 100 {ECO:0000313|RefSeq:XP_010937197.1, ECO:0000313|RefSeq:XP_010937198.1};	At5g61430	GO:0005634,nucleus; GO:0003677,DNA binding; GO:0003700,DNA-binding transcription factor activity; GO:0003674,molecular_function; GO:0003676,nucleic acid binding; GO:0005488,binding; GO:0097159,organic cyclic compound binding; GO:1901363,heterocyclic compound binding; GO:0140110,transcription regulator activity; GO:0005575,cellular_component; GO:0005622,intracellular anatomical structure; GO:00432…	PF02365.15:No apical meristem (NAM) protein	NAC	TF	NAC
NAC	COCNU_06G009570	8.33003	13.584	11.5468	0.721415	1.17643	-0.471099	0.234412	4.22063	5.76877	3.93023	1.07389	1.46779	0.102845	0.553648	CM017877.1	27543724	27545320	+	COCNU_06G009570	--	K00521 ferric-chelate reductase [EC:1.16.1.7] | (RefSeq) ferric reduction oxidase 7, chloroplastic-like (A)	--	PREDICTED: NAC transcription factor NAM-B2 [Elaeis guineensis]	NAC56_ARATH RecName: Full=NAC transcription factor 56 {ECO:0000303|PubMed:15029955}; Short=AtNAC056 {ECO:0000303|PubMed:15029955}; AltName: Full=NAC domain-containing protein 2 {ECO:0000303|PubMed:11245578}; Short=AtNAC2 {ECO:0000303|PubMed:11245578}; AltName: Full=Protein NAC-REGULATED SEED MORPHOLOGY 1 {ECO:0000303|PubMed:18849494};	A0A6I9R647_ELAGV SubName: Full=NAC transcription factor NAM-B2 {ECO:0000313|RefSeq:XP_010921105.1};	At3g15510	GO:0005634,nucleus; GO:0003700,DNA-binding transcription factor activity; GO:0000976,transcription regulatory region sequence-specific DNA binding; GO:0080060,integument development; GO:0045995,regulation of embryonic development; GO:0009753,response to jasmonic acid; GO:0048317,seed morphogenesis; GO:0048731,system development; GO:0003674,molecular_function; GO:0140110,transcription regulator ac…	PF02365.15:No apical meristem (NAM) protein	NAC	TF	NAC
NAC	COCNU_06G019070	1.6605	1.72637	1.07373	1.54647	1.60782	0.628982	0.685103	2.99877	2.11163	1.50733	1.98945	1.40091	0.992371	0.486361	CM017877.1	71336096	71337629	-	COCNU_06G019070	--	K17756 long-chain-alcohol oxidase [EC:1.1.3.20] | (RefSeq) long-chain-alcohol oxidase FAO4A-like (A)	--	PREDICTED: transcription factor JUNGBRUNNEN 1-like [Elaeis guineensis]	NAC42_ARATH RecName: Full=Transcription factor JUNGBRUNNEN 1; AltName: Full=NAC domain-containing protein 42; Short=ANAC042;	A0A6I9SGK1_ELAGV SubName: Full=transcription factor JUNGBRUNNEN 1-like {ECO:0000313|RefSeq:XP_010942594.1};	At2g43000	GO:0005634,nucleus; GO:0003677,DNA binding; GO:0003700,DNA-binding transcription factor activity; GO:0009718,anthocyanin-containing compound biosynthetic process; GO:0010120,camalexin biosynthetic process; GO:0042538,hyperosmotic salinity response; GO:0010150,leaf senescence; GO:1900056,negative regulation of leaf senescence; GO:0006561,proline biosynthetic process; GO:0005992,trehalose biosynthe…	PF02365.15:No apical meristem (NAM) protein	NAC	TF	NAC
NAC	COCNU_07G004110	1.46967	0.455867	0.2741	5.36179	1.66314	2.42271	0.73391	1.33343	0.689067	0.895367	1.48926	0.769592	0.574595	-0.377835	CM017878.1	10630601	10633839	-	COCNU_07G004110	--	K00521 ferric-chelate reductase [EC:1.16.1.7] | (RefSeq) ferric reduction oxidase 7, chloroplastic-like (A)	--	PREDICTED: NAC domain-containing protein 72 isoform X1 [Elaeis guineensis]	NAC71_ARATH RecName: Full=NAC domain-containing protein 71 {ECO:0000303|PubMed:15029955}; Short=ANAC071 {ECO:0000303|PubMed:15029955};	A0A6I9R3I8_ELAGV SubName: Full=NAC domain-containing protein 71 isoform X1 {ECO:0000313|RefSeq:XP_010919872.1};	At4g17980	GO:0005634,nucleus; GO:0003700,DNA-binding transcription factor activity; GO:0043565,sequence-specific DNA binding; GO:0051301,cell division; GO:0071365,cellular response to auxin stimulus; GO:0003674,molecular_function; GO:0140110,transcription regulator activity; GO:0003676,nucleic acid binding; GO:0003677,DNA binding; GO:0005488,binding; GO:0097159,organic cyclic compound binding; GO:1901363,h…	PF02365.15:No apical meristem (NAM) protein	NAC	TF	NAC
NAC	COCNU_08G010730	25.8263	24.1399	30.7428	0.840077	0.785223	-0.251406	-0.348825	20.9908	22.2661	35.0539	0.598815	0.635197	-0.739818	-0.654724	CM017879.1	54758179	54770993	-	COCNU_08G010730	--	K00521 ferric-chelate reductase [EC:1.16.1.7] | (RefSeq) ferric reduction oxidase 7, chloroplastic-like (A)	--	PREDICTED: NAC domain-containing protein 53 [Elaeis guineensis]	NAC78_ARATH RecName: Full=NAC domain-containing protein 78 {ECO:0000303|PubMed:15029955}; Short=ANAC078 {ECO:0000303|PubMed:15029955}; AltName: Full=Protein NTM1-like 11 {ECO:0000303|PubMed:17158162};	A0A6I9SC31_ELAGV SubName: Full=NAC domain-containing protein 53 {ECO:0000313|RefSeq:XP_010940544.1};	At3g10500	GO:0005737,cytoplasm; GO:0016021,integral component of membrane; GO:0005634,nucleus; GO:0003677,DNA binding; GO:0003700,DNA-binding transcription factor activity; GO:0045893,positive regulation of transcription, DNA-templated; GO:0009962,regulation of flavonoid biosynthetic process; GO:0009644,response to high light intensity; GO:0003674,molecular_function; GO:0003676,nucleic acid binding; GO:000…	PF02365.15:No apical meristem (NAM) protein	NAC	TF	NAC
NAC	COCNU_09G005040	9.77263	5.4363	4.88987	1.99855	1.11175	0.998952	0.15283	24.0346	9.5669	3.9802	6.03853	2.40362	2.5942	1.26521	CM017880.1	47111837	47113562	-	COCNU_09G005040	--	K00521 ferric-chelate reductase [EC:1.16.1.7] | (RefSeq) ferric reduction oxidase 7, chloroplastic-like (A)	--	PREDICTED: NAC domain-containing protein 35-like [Elaeis guineensis]	NAC22_ORYSJ RecName: Full=NAC domain-containing protein 22 {ECO:0000303|PubMed:15029955}; Short=ONAC022 {ECO:0000303|PubMed:15029955};	A0A6I9RZS6_ELAGV SubName: Full=NAC domain-containing protein 22 {ECO:0000313|RefSeq:XP_010935230.2};	At2g17040	GO:0005634,nucleus; GO:0043565,sequence-specific DNA binding; GO:1901002,positive regulation of response to salt stress; GO:1902584,positive regulation of response to water deprivation; GO:0045893,positive regulation of transcription, DNA-templated; GO:0003674,molecular_function; GO:0003676,nucleic acid binding; GO:0003677,DNA binding; GO:0005488,binding; GO:0097159,organic cyclic compound bindin…	PF02365.15:No apical meristem (NAM) protein	NAC	TF	NAC
NAC	COCNU_09G009950	0.9444	1.15687	0.559933	1.68663	2.06608	0.754143	1.0469	2.11417	1.5038	1.81073	1.16757	0.830492	0.223515	-0.267961	CM017880.1	58111668	58117197	+	COCNU_09G009950	--	K00521 ferric-chelate reductase [EC:1.16.1.7] | (RefSeq) ferric reduction oxidase 7, chloroplastic-like (A)	--	PREDICTED: protein CUP-SHAPED COTYLEDON 3-like [Elaeis guineensis]	NAC31_ARATH RecName: Full=Protein CUP-SHAPED COTYLEDON 3; AltName: Full=NAC domain-containing protein 31; Short=ANAC031; AltName: Full=NAC domain-containing protein CUC3;	A0A6I9S2E3_ELAGV SubName: Full=protein CUP-SHAPED COTYLEDON 3-like {ECO:0000313|RefSeq:XP_010935925.1};	At1g76420	GO:0005634,nucleus; GO:0003700,DNA-binding transcription factor activity; GO:0000976,transcription regulatory region sequence-specific DNA binding; GO:0010014,meristem initiation; GO:0007275,multicellular organism development; GO:0010199,organ boundary specification between lateral organs and the meristem; GO:0003674,molecular_function; GO:0140110,transcription regulator activity; GO:0001067,regu…	PF02365.15:No apical meristem (NAM) protein	NAC	TF	NAC
NAC	COCNU_10G000530	10.438	11.8607	22.2911	0.468257	0.532084	-1.09463	-0.910275	8.00513	6.62463	14.1886	0.564193	0.466897	-0.825738	-1.09882	CM017881.1	1815919	1833905	-	COCNU_10G000530	--	K11446 [histone H3]-trimethyl-L-lysine4 demethylase [EC:1.14.11.67] | (RefSeq) putative lysine-specific demethylase JMJ16 isoform X1 (A)	--	PREDICTED: lysine-specific demethylase JMJ18 [Elaeis guineensis]	JMJ16_ARATH RecName: Full=Putative lysine-specific demethylase JMJ16; EC=1.14.11.-; AltName: Full=Jumonji domain-containing protein 16; AltName: Full=Lysine-specific histone demethylase JMJ16; AltName: Full=Protein JUMONJI 16;	A0A5J5C9I9_9ASTE SubName: Full=Uncharacterized protein {ECO:0000313|EMBL:KAA8550742.1};	At1g08620	GO:0005634,nucleus; GO:0051213,dioxygenase activity; GO:0032452,histone demethylase activity; GO:0034647,histone demethylase activity (H3-trimethyl-K4 specific); GO:0046872,metal ion binding; GO:0006338,chromatin remodeling; GO:0006355,regulation of transcription, DNA-templated; GO:0003674,molecular_function; GO:0003824,catalytic activity; GO:0016491,oxidoreductase activity; GO:0032451,demethylas…	PF05965.14:F/Y rich C-terminus	NAC	TF	NAC
NAC	COCNU_10G002840	4.14083	3.1021	3.87507	1.06858	0.800528	0.0957	-0.320976	6.50703	6.52147	10.2149	0.637014	0.638427	-0.650603	-0.647407	CM017881.1	6442224	6445567	-	COCNU_10G002840	--	K00521 ferric-chelate reductase [EC:1.16.1.7] | (RefSeq) ferric reduction oxidase 7, chloroplastic-like (A)	--	PREDICTED: NAC domain-containing protein 45-like [Elaeis guineensis]	NAC71_ARATH RecName: Full=NAC domain-containing protein 71 {ECO:0000303|PubMed:15029955}; Short=ANAC071 {ECO:0000303|PubMed:15029955};	A0A6I9RWF4_ELAGV SubName: Full=NAC domain-containing protein 71 isoform X2 {ECO:0000313|RefSeq:XP_010933505.1};	At1g32510_2	GO:0005634,nucleus; GO:0003700,DNA-binding transcription factor activity; GO:0043565,sequence-specific DNA binding; GO:0051301,cell division; GO:0071365,cellular response to auxin stimulus; GO:0003674,molecular_function; GO:0140110,transcription regulator activity; GO:0003676,nucleic acid binding; GO:0003677,DNA binding; GO:0005488,binding; GO:0097159,organic cyclic compound binding; GO:1901363,h…	PF02365.15:No apical meristem (NAM) protein	NAC	TF	NAC
NAC	COCNU_10G006410	18.5213	19.8462	17.4335	1.0624	1.1384	0.0873259	0.187006	14.6721	13.2716	13.1039	1.11967	1.0128	0.163075	0.018346	CM017881.1	17204970	17209442	-	COCNU_10G006410	--	K00521 ferric-chelate reductase [EC:1.16.1.7] | (RefSeq) ferric reduction oxidase 7, chloroplastic-like (A)	--	PREDICTED: protein NTM1-like 9 isoform X2 [Elaeis guineensis]	NTL9_ARATH RecName: Full=Protein NTM1-like 9 {ECO:0000303|PubMed:17158162}; AltName: Full=Calmodulin-binding NAC protein {ECO:0000303|PubMed:17947243};	A0A6I9RXV5_ELAGV SubName: Full=protein NTM1-like 9 isoform X2 {ECO:0000313|RefSeq:XP_010934041.1};	At4g35580	GO:0005789,endoplasmic reticulum membrane; GO:0016021,integral component of membrane; GO:0005634,nucleus; GO:0005886,plasma membrane; GO:0005516,calmodulin binding; GO:0003700,DNA-binding transcription factor activity; GO:0000976,transcription regulatory region sequence-specific DNA binding; GO:0071470,cellular response to osmotic stress; GO:0045892,negative regulation of transcription, DNA-templ…	PF02365.15:No apical meristem (NAM) protein	NAC	TF	NAC
NAC	COCNU_11G001420	22.3583	21.9119	24.5231	0.911725	0.893523	-0.133329	-0.162423	24.6722	21.9217	21.713	1.13629	1.00961	0.184329	0.0137984	CM017882.1	4398852	4402470	+	COCNU_11G001420	--	K00521 ferric-chelate reductase [EC:1.16.1.7] | (RefSeq) ferric reduction oxidase 7, chloroplastic-like (A)	--	PREDICTED: LOW QUALITY PROTEIN: NAC domain-containing protein 17-like [Elaeis guineensis]	NAC17_ARATH RecName: Full=NAC domain-containing protein 17 {ECO:0000303|PubMed:15029955}; Short=ANAC017 {ECO:0000303|PubMed:15029955}; AltName: Full=Protein NTM1-like 7 {ECO:0000303|PubMed:17158162}; AltName: Full=Protein REGULATORS OF AOX1A 2 {ECO:0000303|PubMed:24045017};	A0A6I9RJT0_ELAGV SubName: Full=LOW QUALITY PROTEIN: NAC domain-containing protein 17-like {ECO:0000313|RefSeq:XP_010927489.1};	At1g34190	GO:0005789,endoplasmic reticulum membrane; GO:0016021,integral component of membrane; GO:0005634,nucleus; GO:0003700,DNA-binding transcription factor activity; GO:0000976,transcription regulatory region sequence-specific DNA binding; GO:0070301,cellular response to hydrogen peroxide; GO:0010150,leaf senescence; GO:0031930,mitochondria-nucleus signaling pathway; GO:0045893,positive regulation of t…	PF02365.15:No apical meristem (NAM) protein	NAC	TF	NAC
NAC	COCNU_11G004930	10.7145	8.68577	6.76633	1.5835	1.28367	0.663114	0.360279	9.65377	5.13733	9.88623	0.976486	0.519645	-0.034329	-0.944401	CM017882.1	35180496	35182652	+	COCNU_11G004930	--	K00521 ferric-chelate reductase [EC:1.16.1.7] | (RefSeq) ferric reduction oxidase 7, chloroplastic-like (A)	--	PREDICTED: NAC domain-containing protein 35 [Elaeis guineensis]	NAC35_ARATH RecName: Full=NAC domain-containing protein 35 {ECO:0000303|PubMed:15029955}; Short=ANAC035 {ECO:0000303|PubMed:15029955}; AltName: Full=Protein LONG VEGETATIVE PHASE 1 {ECO:0000303|PubMed:17653269}; Short=AtLOV1 {ECO:0000303|PubMed:17653269};	A0A6I9QDI1_ELAGV SubName: Full=NAC domain-containing protein 35 {ECO:0000313|RefSeq:XP_010907545.3};	At2g02450	GO:0005634,nucleus; GO:0003677,DNA binding; GO:0003700,DNA-binding transcription factor activity; GO:0009908,flower development; GO:0003674,molecular_function; GO:0003676,nucleic acid binding; GO:0005488,binding; GO:0097159,organic cyclic compound binding; GO:1901363,heterocyclic compound binding; GO:0140110,transcription regulator activity; GO:0000003,reproduction; GO:0003006,developmental proce…	PF02365.15:No apical meristem (NAM) protein	NAC	TF	NAC
NAC	COCNU_11G008280	0.2593	3.2011	6.3972	0.0405334	0.500391	-4.62475	-0.998873	0.317	0.566967	1.34953	0.234896	0.420121	-2.08991	-1.25112	CM017882.1	49327129	49327776	-	COCNU_11G008280	--	K17756 long-chain-alcohol oxidase [EC:1.1.3.20] | (RefSeq) long-chain-alcohol oxidase FAO4A-like (A)	--	PREDICTED: NAC domain-containing protein 48-like isoform X2 [Elaeis guineensis]	NAC41_ARATH RecName: Full=NAC domain-containing protein 41 {ECO:0000303|PubMed:15029955}; Short=ANAC041 {ECO:0000303|PubMed:15029955};	A0A6J0PLW7_ELAGV SubName: Full=NAC domain-containing protein 2 {ECO:0000313|RefSeq:XP_019707826.1};	At2g33480	GO:0005634,nucleus; GO:0003700,DNA-binding transcription factor activity; GO:0000976,transcription regulatory region sequence-specific DNA binding; GO:0003674,molecular_function; GO:0140110,transcription regulator activity; GO:0001067,regulatory region nucleic acid binding; GO:0003676,nucleic acid binding; GO:0003677,DNA binding; GO:0003690,double-stranded DNA binding; GO:0005488,binding; GO:0043…	PF02365.15:No apical meristem (NAM) protein	NAC	TF	NAC
NAC	COCNU_11G013410	0.781533	5.02303	1.1404	0.685315	4.40462	-0.545161	2.13902	0.8985	3.92377	1.09277	0.822225	3.59067	-0.282395	1.84425	CM017882.1	61078202	61081460	+	COCNU_11G013410	--	K00521 ferric-chelate reductase [EC:1.16.1.7] | (RefSeq) ferric reduction oxidase 7, chloroplastic-like (A)	--	PREDICTED: protein CUP-SHAPED COTYLEDON 3-like isoform X2 [Elaeis guineensis]	NAC98_ARATH RecName: Full=Protein CUP-SHAPED COTYLEDON 2; AltName: Full=NAC domain-containing protein 98; Short=ANAC098; AltName: Full=NAC domain-containing protein CUC2;	A0A6I9RNN6_ELAGV SubName: Full=protein CUP-SHAPED COTYLEDON 3 isoform X2 {ECO:0000313|RefSeq:XP_010929381.1};	At2g24430	GO:0005634,nucleus; GO:0003700,DNA-binding transcription factor activity; GO:0000976,transcription regulatory region sequence-specific DNA binding; GO:0090691,formation of plant organ boundary; GO:0048366,leaf development; GO:0010072,primary shoot apical meristem specification; GO:0090709,regulation of timing of plant organ formation; GO:0010223,secondary shoot formation; GO:0003674,molecular_fun…	PF02365.15:No apical meristem (NAM) protein	NAC	TF	NAC
NAC	COCNU_12G000590	2.12153	2.96937	4.4212	0.479855	0.67162	-1.05933	-0.574283	2.01277	0.924267	2.92347	0.688486	0.316154	-0.5385	-1.6613	CM017883.1	11076694	11080990	+	COCNU_12G000590	--	K00521 ferric-chelate reductase [EC:1.16.1.7] | (RefSeq) ferric reduction oxidase 7, chloroplastic-like (A)	--	PREDICTED: NAC domain-containing protein 21/22-like [Elaeis guineensis]	NAC22_ARATH RecName: Full=NAC domain-containing protein 21/22; Short=ANAC021/ANAC022;	A0A6I9SEA4_ELAGV SubName: Full=NAC domain-containing protein 21/22 {ECO:0000313|RefSeq:XP_010941568.1};	At1g56010	GO:0005634,nucleus; GO:0003677,DNA binding; GO:0003700,DNA-binding transcription factor activity; GO:0009734,auxin-activated signaling pathway; GO:0048527,lateral root development; GO:0003674,molecular_function; GO:0003676,nucleic acid binding; GO:0005488,binding; GO:0097159,organic cyclic compound binding; GO:1901363,heterocyclic compound binding; GO:0140110,transcription regulator activity; GO:…	PF02365.15:No apical meristem (NAM) protein	NAC	TF	NAC
NAC	COCNU_12G005770	8.74307	9.5635	6.4395	1.35772	1.48513	0.441191	0.57059	8.49137	6.62327	5.101	1.66465	1.29843	0.735217	0.376763	CM017883.1	33273556	33274778	-	COCNU_12G005770	--	K00521 ferric-chelate reductase [EC:1.16.1.7] | (RefSeq) ferric reduction oxidase 7, chloroplastic-like (A)	--	PREDICTED: NAC domain-containing protein 68 isoform X2 [Elaeis guineensis]	NAC68_ORYSJ RecName: Full=NAC domain-containing protein 68 {ECO:0000303|PubMed:15029955}; Short=ONAC068 {ECO:0000303|PubMed:15029955}; AltName: Full=OsNAC4 {ECO:0000303|PubMed:10660065};	A0A6I9RSM3_ELAGV SubName: Full=NAC domain-containing protein 68 isoform X1 {ECO:0000313|RefSeq:XP_010931441.1};	At1g77450	GO:0005634,nucleus; GO:0003677,DNA binding; GO:0006355,regulation of transcription, DNA-templated; GO:0003674,molecular_function; GO:0003676,nucleic acid binding; GO:0005488,binding; GO:0097159,organic cyclic compound binding; GO:1901363,heterocyclic compound binding; GO:0006139,nucleobase-containing compound metabolic process; GO:0006351,transcription, DNA-templated; GO:0006725,cellular aromatic…	PF02365.15:No apical meristem (NAM) protein	NAC	TF	NAC
NAC	COCNU_12G005780	8.43483	15.8349	24.4031	0.345646	0.64889	-1.53263	-0.623955	7.01407	10.4683	18.7138	0.374807	0.559388	-1.41578	-0.838078	CM017883.1	33287965	33289697	+	COCNU_12G005780	--	K00521 ferric-chelate reductase [EC:1.16.1.7] | (RefSeq) ferric reduction oxidase 7, chloroplastic-like (A)	--	PREDICTED: NAC transcription factor 29 [Elaeis guineensis]	NAC47_ARATH RecName: Full=NAC transcription factor 47 {ECO:0000305}; AltName: Full=NAC domain-containing protein 47 {ECO:0000305}; Short=ANAC047 {ECO:0000305}; AltName: Full=Protein SPEEDY HYPONASTIC GROWTH {ECO:0000303|PubMed:24363315};	A0A6I9RS24_ELAGV SubName: Full=NAC domain-containing protein 2 {ECO:0000313|RefSeq:XP_010931442.1};	At3g04070	GO:0005634,nucleus; GO:0003700,DNA-binding transcription factor activity; GO:0000976,transcription regulatory region sequence-specific DNA binding; GO:0009793,embryo development ending in seed dormancy; GO:0010365,positive regulation of ethylene biosynthetic process; GO:0009413,response to flooding; GO:0003674,molecular_function; GO:0140110,transcription regulator activity; GO:0001067,regulatory …	PF02365.15:No apical meristem (NAM) protein	NAC	TF	NAC
NAC	COCNU_12G005790	0.279533	0.6829	0.614	0.455266	1.11221	-1.13522	0.153436	0.172067	0.288867	0.287	0.599535	1.0065	-0.738083	0.009353	CM017883.1	33307074	33308358	+	COCNU_12G005790	--	K00521 ferric-chelate reductase [EC:1.16.1.7] | (RefSeq) ferric reduction oxidase 7, chloroplastic-like (A)	--	PREDICTED: NAC domain-containing protein 92-like [Elaeis guineensis]	NC100_ARATH RecName: Full=NAC domain-containing protein 100 {ECO:0000303|PubMed:15029955}; Short=ANAC100 {ECO:0000303|PubMed:15029955}; Short=AtNAC5;	A0A6I9S0U5_ELAGV SubName: Full=NAC domain-containing protein 100 isoform X1 {ECO:0000313|RefSeq:XP_010931444.1};	At5g61430	GO:0005634,nucleus; GO:0003677,DNA binding; GO:0003700,DNA-binding transcription factor activity; GO:0003674,molecular_function; GO:0003676,nucleic acid binding; GO:0005488,binding; GO:0097159,organic cyclic compound binding; GO:1901363,heterocyclic compound binding; GO:0140110,transcription regulator activity; GO:0005575,cellular_component; GO:0005622,intracellular anatomical structure; GO:00432…	PF02365.15:No apical meristem (NAM) protein	NAC	TF	NAC
NAC	COCNU_13G007350	12.5373	7.5126	8.4283	1.48753	0.891354	0.572917	-0.165929	17.8143	7.90997	5.89697	3.02093	1.34136	1.59499	0.423699	CM017884.1	24222028	24228395	-	COCNU_13G007350	--	K00521 ferric-chelate reductase [EC:1.16.1.7] | (RefSeq) ferric reduction oxidase 7, chloroplastic-like (A)	--	PREDICTED: NAC transcription factor 25-like isoform X3 [Phoenix dactylifera]	JA2L_SOLLC RecName: Full=NAC domain-containing protein JA2L {ECO:0000305}; AltName: Full=Protein JASMONIC ACID 2-LIKE {ECO:0000303|PubMed:25005917}; Short=Protein JA2-LIKE {ECO:0000303|PubMed:25005917};	A0A6I9S8R9_ELAGV SubName: Full=NAC domain-containing protein 96 isoform X3 {ECO:0000313|RefSeq:XP_010939029.1};	At1g52890	GO:0005634,nucleus; GO:0003677,DNA binding; GO:0006952,defense response; GO:0006355,regulation of transcription, DNA-templated; GO:0003674,molecular_function; GO:0003676,nucleic acid binding; GO:0005488,binding; GO:0097159,organic cyclic compound binding; GO:1901363,heterocyclic compound binding; GO:0006950,response to stress; GO:0008150,biological_process; GO:0050896,response to stimulus; GO:000…	PF02365.15:No apical meristem (NAM) protein	NAC	TF	NAC
NAC	COCNU_14G006320	1.30033	2.96597	2.64207	0.492165	1.12259	-1.02279	0.166836	1.05597	1.98063	1.56517	0.674667	1.26545	-0.567752	0.339646	CM017885.1	16944415	16946009	+	COCNU_14G006320	--	K00521 ferric-chelate reductase [EC:1.16.1.7] | (RefSeq) ferric reduction oxidase 7, chloroplastic-like (A)	--	PREDICTED: NAC domain-containing protein 72 [Elaeis guineensis]	NAC55_ARATH RecName: Full=NAC domain-containing protein 55; Short=ANAC055; AltName: Full=NAC domain-containing protein 3; Short=AtNAC3;	A0A6I9RCH4_ELAGV SubName: Full=LOW QUALITY PROTEIN: NAC domain-containing protein 72 {ECO:0000313|RefSeq:XP_010924067.3};	At3g15500	GO:0005634,nucleus; GO:0003677,DNA binding; GO:0003700,DNA-binding transcription factor activity; GO:0009867,jasmonic acid mediated signaling pathway; GO:0009414,response to water deprivation; GO:0003674,molecular_function; GO:0003676,nucleic acid binding; GO:0005488,binding; GO:0097159,organic cyclic compound binding; GO:1901363,heterocyclic compound binding; GO:0140110,transcription regulator a…	PF02365.15:No apical meristem (NAM) protein	NAC	TF	NAC
NAC	COCNU_14G006470	9.6764	12.389	6.528	1.48229	1.89782	0.567829	0.924347	10.0859	8.5145	9.00867	1.11958	0.945145	0.162959	-0.0813918	CM017885.1	17754299	17755856	-	COCNU_14G006470	--	K00521 ferric-chelate reductase [EC:1.16.1.7] | (RefSeq) ferric reduction oxidase 7, chloroplastic-like (A)	--	PREDICTED: NAC domain-containing protein 18 [Elaeis guineensis]	NAC56_ARATH RecName: Full=NAC transcription factor 56 {ECO:0000303|PubMed:15029955}; Short=AtNAC056 {ECO:0000303|PubMed:15029955}; AltName: Full=NAC domain-containing protein 2 {ECO:0000303|PubMed:11245578}; Short=AtNAC2 {ECO:0000303|PubMed:11245578}; AltName: Full=Protein NAC-REGULATED SEED MORPHOLOGY 1 {ECO:0000303|PubMed:18849494};	A0A6I9RBU6_ELAGV SubName: Full=NAC domain-containing protein 18 {ECO:0000313|RefSeq:XP_010924066.1};	At3g15510	GO:0005634,nucleus; GO:0003700,DNA-binding transcription factor activity; GO:0000976,transcription regulatory region sequence-specific DNA binding; GO:0080060,integument development; GO:0045995,regulation of embryonic development; GO:0009753,response to jasmonic acid; GO:0048317,seed morphogenesis; GO:0048731,system development; GO:0003674,molecular_function; GO:0140110,transcription regulator ac…	PF02365.15:No apical meristem (NAM) protein	NAC	TF	NAC
NAC	COCNU_14G009240	29.0044	39.7107	84.1427	0.344705	0.471944	-1.53657	-1.08331	32.5536	16.8307	24.1358	1.34877	0.697335	0.431644	-0.520077	CM017885.1	43073386	43075905	+	COCNU_14G009240	--	K00521 ferric-chelate reductase [EC:1.16.1.7] | (RefSeq) ferric reduction oxidase 7, chloroplastic-like (A)	--	PREDICTED: NAC domain-containing protein 21/22 [Elaeis guineensis]	NAC22_ARATH RecName: Full=NAC domain-containing protein 21/22; Short=ANAC021/ANAC022;	A0A6I9Q864_ELAGV SubName: Full=NAC domain-containing protein 21/22 {ECO:0000313|RefSeq:XP_010904650.1};	At1g56010	GO:0005634,nucleus; GO:0003677,DNA binding; GO:0003700,DNA-binding transcription factor activity; GO:0009734,auxin-activated signaling pathway; GO:0048527,lateral root development; GO:0003674,molecular_function; GO:0003676,nucleic acid binding; GO:0005488,binding; GO:0097159,organic cyclic compound binding; GO:1901363,heterocyclic compound binding; GO:0140110,transcription regulator activity; GO:…	PF02365.15:No apical meristem (NAM) protein	NAC	TF	NAC
NAC	COCNU_14G009400	2.72453	8.22967	3.58413	0.760165	2.29614	-0.395615	1.19921	1.71787	3.0613	2.4421	0.703438	1.25355	-0.507504	0.326022	CM017885.1	43936167	43937814	-	COCNU_14G009400	--	K17756 long-chain-alcohol oxidase [EC:1.1.3.20] | (RefSeq) long-chain-alcohol oxidase FAO4A-like (A)	--	PREDICTED: transcription factor JUNGBRUNNEN 1-like [Elaeis guineensis]	NAC42_ARATH RecName: Full=Transcription factor JUNGBRUNNEN 1; AltName: Full=NAC domain-containing protein 42; Short=ANAC042;	A0A6I9RBU8_ELAGV SubName: Full=transcription factor JUNGBRUNNEN 1 {ECO:0000313|RefSeq:XP_010923739.1};	At2g43000	GO:0005634,nucleus; GO:0003677,DNA binding; GO:0003700,DNA-binding transcription factor activity; GO:0009718,anthocyanin-containing compound biosynthetic process; GO:0010120,camalexin biosynthetic process; GO:0042538,hyperosmotic salinity response; GO:0010150,leaf senescence; GO:1900056,negative regulation of leaf senescence; GO:0006561,proline biosynthetic process; GO:0005992,trehalose biosynthe…	PF02365.15:No apical meristem (NAM) protein	NAC	TF	NAC
NAC	COCNU_15G002970	28.7107	32.0184	15.6369	1.83608	2.04761	0.876631	1.03394	51.6393	21.8737	21.5236	2.3992	1.01627	1.26255	0.0232779	CM017886.1	6543536	6545088	-	COCNU_15G002970	--	K00521 ferric-chelate reductase [EC:1.16.1.7] | (RefSeq) ferric reduction oxidase 7, chloroplastic-like (A)	--	PREDICTED: NAC domain-containing protein 48 [Elaeis guineensis]	NAC48_ORYSJ RecName: Full=NAC domain-containing protein 48 {ECO:0000303|PubMed:15029955}; Short=ONAC048 {ECO:0000303|PubMed:15029955}; AltName: Full=OsNAC6 {ECO:0000303|PubMed:10660065}; AltName: Full=Protein STRESS-RESPONSIVE NAC 2 {ECO:0000303|PubMed:18273684};	A0A6I9RQC8_ELAGV SubName: Full=NAC domain-containing protein 48 {ECO:0000313|RefSeq:XP_010930725.1};	At1g01720	GO:0005634,nucleus; GO:0043565,sequence-specific DNA binding; GO:1901002,positive regulation of response to salt stress; GO:1902584,positive regulation of response to water deprivation; GO:0045893,positive regulation of transcription, DNA-templated; GO:1900150,regulation of defense response to fungus; GO:0040008,regulation of growth; GO:0009409,response to cold; GO:0048364,root development; GO:00…	PF02365.15:No apical meristem (NAM) protein	NAC	TF	NAC
NAC	COCNU_15G005450	249.068	312.219	248.471	1.0024	1.25656	0.00346529	0.329483	323.884	253.263	290.534	1.11479	0.871713	0.156769	-0.198075	CM017886.1	19458866	19460741	+	COCNU_15G005450	--	K17756 long-chain-alcohol oxidase [EC:1.1.3.20] | (RefSeq) long-chain-alcohol oxidase FAO4A-like (A)	--	PREDICTED: NAC domain-containing protein 83 [Elaeis guineensis]	NAC83_ARATH RecName: Full=NAC domain-containing protein 83 {ECO:0000303|PubMed:15029955}; Short=ANAC083 {ECO:0000303|PubMed:15029955}; AltName: Full=Protein VND-INTERACTING 2 {ECO:0000303|PubMed:20388856};	B3TLL0_ELAGV SubName: Full=ANAC083 transcription factor {ECO:0000313|EMBL:ACF06441.1}; SubName: Full=NAC domain-containing protein 83 {ECO:0000313|RefSeq:XP_010929607.1};	At5g13180	GO:0005634,nucleus; GO:0003677,DNA binding; GO:0003700,DNA-binding transcription factor activity; GO:0010150,leaf senescence; GO:0045892,negative regulation of transcription, DNA-templated; GO:0009737,response to abscisic acid; GO:0009651,response to salt stress; GO:0016032,viral process; GO:0010089,xylem development; GO:0003674,molecular_function; GO:0003676,nucleic acid binding; GO:0005488,bind…	PF02365.15:No apical meristem (NAM) protein	NAC	TF	NAC
NAC	COCNU_16G005180	0.6102	0.882433	0.845767	0.721476	1.04335	-0.470978	0.0612276	0.8201	0.470933	0.555033	1.47757	0.848478	0.563225	-0.237052	CM017887.1	30052286	30053748	-	COCNU_16G005180	--	K00521 ferric-chelate reductase [EC:1.16.1.7] | (RefSeq) ferric reduction oxidase 7, chloroplastic-like (A)	--	PREDICTED: NAC domain-containing protein 68-like [Elaeis guineensis]	NAC68_ORYSJ RecName: Full=NAC domain-containing protein 68 {ECO:0000303|PubMed:15029955}; Short=ONAC068 {ECO:0000303|PubMed:15029955}; AltName: Full=OsNAC4 {ECO:0000303|PubMed:10660065};	A0A6I9S601_ELAGV SubName: Full=NAC domain-containing protein 68 {ECO:0000313|RefSeq:XP_010938113.1};	At1g77450	GO:0005634,nucleus; GO:0003677,DNA binding; GO:0006355,regulation of transcription, DNA-templated; GO:0003674,molecular_function; GO:0003676,nucleic acid binding; GO:0005488,binding; GO:0097159,organic cyclic compound binding; GO:1901363,heterocyclic compound binding; GO:0006139,nucleobase-containing compound metabolic process; GO:0006351,transcription, DNA-templated; GO:0006725,cellular aromatic…	PF02365.15:No apical meristem (NAM) protein	NAC	TF	NAC
NAC	COCNU_16G005200	5.22357	8.75727	10.0134	0.521656	0.874552	-0.93883	-0.193384	4.80053	7.28427	3.8046	1.26177	1.91459	0.33545	0.937039	CM017887.1	30138961	30141163	+	COCNU_16G005200	--	K00521 ferric-chelate reductase [EC:1.16.1.7] | (RefSeq) ferric reduction oxidase 7, chloroplastic-like (A)	--	PREDICTED: NAC transcription factor 29-like [Elaeis guineensis]	NAC47_ARATH RecName: Full=NAC transcription factor 47 {ECO:0000305}; AltName: Full=NAC domain-containing protein 47 {ECO:0000305}; Short=ANAC047 {ECO:0000305}; AltName: Full=Protein SPEEDY HYPONASTIC GROWTH {ECO:0000303|PubMed:24363315};	A0A6I9S6T0_ELAGV SubName: Full=NAC domain-containing protein 2 {ECO:0000313|RefSeq:XP_010938117.1};	At3g04070	GO:0005634,nucleus; GO:0003700,DNA-binding transcription factor activity; GO:0000976,transcription regulatory region sequence-specific DNA binding; GO:0009793,embryo development ending in seed dormancy; GO:0010365,positive regulation of ethylene biosynthetic process; GO:0009413,response to flooding; GO:0003674,molecular_function; GO:0140110,transcription regulator activity; GO:0001067,regulatory …	PF02365.15:No apical meristem (NAM) protein	NAC	TF	NAC
NAC	COCNU_16G005210	5.16367	9.55673	22.348	0.231058	0.427633	-2.11368	-1.22555	5.3181	3.60647	9.04713	0.587822	0.398631	-0.76655	-1.32687	CM017887.1	30149084	30151031	+	COCNU_16G005210	--	K00521 ferric-chelate reductase [EC:1.16.1.7] | (RefSeq) ferric reduction oxidase 7, chloroplastic-like (A)	--	PREDICTED: LOW QUALITY PROTEIN: NAC domain-containing protein 79 [Elaeis guineensis]	NC100_ARATH RecName: Full=NAC domain-containing protein 100 {ECO:0000303|PubMed:15029955}; Short=ANAC100 {ECO:0000303|PubMed:15029955}; Short=AtNAC5;	A0A6I9S701_ELAGV SubName: Full=LOW QUALITY PROTEIN: NAC domain-containing protein 79 {ECO:0000313|RefSeq:XP_010938118.2};	At5g61430	GO:0005634,nucleus; GO:0003677,DNA binding; GO:0003700,DNA-binding transcription factor activity; GO:0003674,molecular_function; GO:0003676,nucleic acid binding; GO:0005488,binding; GO:0097159,organic cyclic compound binding; GO:1901363,heterocyclic compound binding; GO:0140110,transcription regulator activity; GO:0005575,cellular_component; GO:0005622,intracellular anatomical structure; GO:00432…	PF02365.15:No apical meristem (NAM) protein	NAC	TF	NAC
NAC	COCNU_contig69318957G000010	1.50677	0.938267	0.8265	1.82307	1.13523	0.866369	0.182983	0.895567	0.7121	0.825833	1.08444	0.862281	0.11695	-0.213771	VOII01107605.1	25	1326	+	COCNU_contig69318957G000010	--	K00521 ferric-chelate reductase [EC:1.16.1.7] | (RefSeq) ferric reduction oxidase 7, chloroplastic-like (A)	--	PREDICTED: NAC domain-containing protein 79 [Elaeis guineensis]	NAC79_ARATH RecName: Full=NAC domain-containing protein 79 {ECO:0000303|PubMed:15029955}; Short=ANAC79 {ECO:0000303|PubMed:15029955}; Short=ANAC80 {ECO:0000303|PubMed:15029955}; Short=AtNAC79 {ECO:0000303|PubMed:15029955}; Short=AtNAC80 {ECO:0000303|PubMed:15029955};	A0A6I9QZH2_ELAGV SubName: Full=NAC domain-containing protein 79 {ECO:0000313|RefSeq:XP_010917080.1, ECO:0000313|RefSeq:XP_010917082.1};	At5g07680	GO:0005634,nucleus; GO:0003700,DNA-binding transcription factor activity; GO:0000976,transcription regulatory region sequence-specific DNA binding; GO:0003674,molecular_function; GO:0140110,transcription regulator activity; GO:0001067,regulatory region nucleic acid binding; GO:0003676,nucleic acid binding; GO:0003677,DNA binding; GO:0003690,double-stranded DNA binding; GO:0005488,binding; GO:0043…	PF02365.15:No apical meristem (NAM) protein	NAC	TF	NAC
NAC	COCNU_scaffold001319G000010	100.535	96.8056	131.984	0.761721	0.733462	-0.392665	-0.447206	146.426	96.6054	64.7157	2.26261	1.49277	1.17799	0.577988	VOII01001141.1	400154	401716	-	COCNU_scaffold001319G000010	--	K00521 ferric-chelate reductase [EC:1.16.1.7] | (RefSeq) ferric reduction oxidase 7, chloroplastic-like (A)	--	PREDICTED: NAC domain-containing protein 48-like [Elaeis guineensis]	NAC48_ORYSJ RecName: Full=NAC domain-containing protein 48 {ECO:0000303|PubMed:15029955}; Short=ONAC048 {ECO:0000303|PubMed:15029955}; AltName: Full=OsNAC6 {ECO:0000303|PubMed:10660065}; AltName: Full=Protein STRESS-RESPONSIVE NAC 2 {ECO:0000303|PubMed:18273684};	A0A6I9QK32_ELAGV SubName: Full=NAC domain-containing protein 48 {ECO:0000313|RefSeq:XP_010910754.1};	At1g01720	GO:0005634,nucleus; GO:0043565,sequence-specific DNA binding; GO:1901002,positive regulation of response to salt stress; GO:1902584,positive regulation of response to water deprivation; GO:0045893,positive regulation of transcription, DNA-templated; GO:1900150,regulation of defense response to fungus; GO:0040008,regulation of growth; GO:0009409,response to cold; GO:0048364,root development; GO:00…	PF02365.15:No apical meristem (NAM) protein	NAC	TF	NAC
NAC	COCNU_scaffold002930G000020	83.2606	121.903	200.04	0.416221	0.609393	-1.26458	-0.714556	117.041	96.4975	114.343	1.0236	0.84393	0.0336472	-0.244804	VOII01002472.1	63692	65582	-	COCNU_scaffold002930G000020	--	K00521 ferric-chelate reductase [EC:1.16.1.7] | (RefSeq) ferric reduction oxidase 7, chloroplastic-like (A)	--	PREDICTED: NAC domain-containing protein 83 [Elaeis guineensis]	NAC83_ARATH RecName: Full=NAC domain-containing protein 83 {ECO:0000303|PubMed:15029955}; Short=ANAC083 {ECO:0000303|PubMed:15029955}; AltName: Full=Protein VND-INTERACTING 2 {ECO:0000303|PubMed:20388856};	A0A6I9QF73_ELAGV SubName: Full=NAC domain-containing protein 83 {ECO:0000313|RefSeq:XP_010907664.1};	At5g13180	GO:0005634,nucleus; GO:0003677,DNA binding; GO:0003700,DNA-binding transcription factor activity; GO:0010150,leaf senescence; GO:0045892,negative regulation of transcription, DNA-templated; GO:0009737,response to abscisic acid; GO:0009651,response to salt stress; GO:0016032,viral process; GO:0010089,xylem development; GO:0003674,molecular_function; GO:0003676,nucleic acid binding; GO:0005488,bind…	PF02365.15:No apical meristem (NAM) protein	NAC	TF	NAC
NAC	COCNU_scaffold003371G000030	50.6656	44.687	28.9832	1.7481	1.54182	0.80579	0.624639	35.1556	33.5998	44.31	0.7934	0.75829	-0.333879	-0.399179	VOII01002828.1	51575	66518	+	COCNU_scaffold003371G000030	--	--	--	PREDICTED: uncharacterized protein LOC105041085 isoform X1 [Elaeis guineensis]	NAC8_ARATH RecName: Full=SUPPRESSOR OF GAMMA RESPONSE 1 {ECO:0000303|PubMed:19549833}; AltName: Full=NAC domain-containing protein 8 {ECO:0000303|PubMed:15029955}; Short=ANAC008 {ECO:0000303|PubMed:15029955}; AltName: Full=Protein SOG1; AltName: Full=SUPPRESSOR OF GAMMA RADIATION 1;	A0A6I9QW48_ELAGV SubName: Full=uncharacterized protein LOC105041085 isoform X1 {ECO:0000313|RefSeq:XP_010916182.1};	At1g25580	GO:0005634,nucleus; GO:0003700,DNA-binding transcription factor activity; GO:0000976,transcription regulatory region sequence-specific DNA binding; GO:0000077,DNA damage checkpoint; GO:0040020,regulation of meiotic nuclear division; GO:0006355,regulation of transcription, DNA-templated; GO:0010332,response to gamma radiation; GO:0003674,molecular_function; GO:0140110,transcription regulator activ…	PF02365.15:No apical meristem (NAM) protein	NAC	TF	NAC
NAC	COCNU_scaffold006828G000030	59.5628	43.2362	47.023	1.26667	0.919468	0.341044	-0.121128	65.3839	34.1761	40.0219	1.6337	0.853937	0.708146	-0.227799	VOII01005428.1	517907	518957	-	COCNU_scaffold006828G000030	--	K00521 ferric-chelate reductase [EC:1.16.1.7] | (RefSeq) ferric reduction oxidase 7, chloroplastic-like (A)	--	PREDICTED: NAC domain-containing protein 83 [Elaeis guineensis]	NAC83_ARATH RecName: Full=NAC domain-containing protein 83 {ECO:0000303|PubMed:15029955}; Short=ANAC083 {ECO:0000303|PubMed:15029955}; AltName: Full=Protein VND-INTERACTING 2 {ECO:0000303|PubMed:20388856};	A0A6I9QIM3_ELAGV SubName: Full=NAC domain-containing protein 83 {ECO:0000313|RefSeq:XP_010909195.1};	At5g13180	GO:0005634,nucleus; GO:0003677,DNA binding; GO:0003700,DNA-binding transcription factor activity; GO:0010150,leaf senescence; GO:0045892,negative regulation of transcription, DNA-templated; GO:0009737,response to abscisic acid; GO:0009651,response to salt stress; GO:0016032,viral process; GO:0010089,xylem development; GO:0003674,molecular_function; GO:0003676,nucleic acid binding; GO:0005488,bind…	PF02365.15:No apical meristem (NAM) protein	NAC	TF	NAC
NAC	COCNU_scaffold006850G000030	0.106333	0.0530333	0	#DIV/0!	#DIV/0!	#DIV/0!	#DIV/0!	0.1377	0.103067	0	#DIV/0!	#DIV/0!	#DIV/0!	#DIV/0!	VOII01005439.1	86273	91767	+	COCNU_scaffold006850G000030	--	K00521 ferric-chelate reductase [EC:1.16.1.7] | (RefSeq) ferric reduction oxidase 7, chloroplastic-like (A)	--	PREDICTED: NAC domain-containing protein 35-like [Elaeis guineensis]	NAC22_ORYSJ RecName: Full=NAC domain-containing protein 22 {ECO:0000303|PubMed:15029955}; Short=ONAC022 {ECO:0000303|PubMed:15029955};	A0A6I9SCC7_ELAGV SubName: Full=NAC domain-containing protein 22 {ECO:0000313|RefSeq:XP_010941405.1};	At2g17040	GO:0005634,nucleus; GO:0043565,sequence-specific DNA binding; GO:1901002,positive regulation of response to salt stress; GO:1902584,positive regulation of response to water deprivation; GO:0045893,positive regulation of transcription, DNA-templated; GO:0003674,molecular_function; GO:0003676,nucleic acid binding; GO:0003677,DNA binding; GO:0005488,binding; GO:0097159,organic cyclic compound bindin…	PF02365.15:No apical meristem (NAM) protein	NAC	TF	NAC
NAC	COCNU_scaffold006994G000010	13.577	13.4234	16.3045	0.832717	0.823296	-0.264102	-0.280516	19.0368	9.25867	4.83087	3.94066	1.91656	1.97844	0.938522	VOII01005536.1	27873	37917	-	COCNU_scaffold006994G000010	--	K13448 calcium-binding protein CML | (RefSeq) calmodulin-like (A)	ko04626: Plant-pathogen interaction	PREDICTED: calmodulin-like [Phoenix dactylifera]	CALM1_ARATH RecName: Full=Calmodulin-1; Short=CaM-1;	A0A6I9QZF7_ELAGV SubName: Full=calmodulin {ECO:0000313|RefSeq:XP_010917630.2};	At1g66410	GO:0005737,cytoplasm; GO:0005886,plasma membrane; GO:0005509,calcium ion binding; GO:0003674,molecular_function; GO:0005488,binding; GO:0043167,ion binding; GO:0043169,cation binding; GO:0046872,metal ion binding; GO:0005575,cellular_component; GO:0005622,intracellular anatomical structure; GO:0110165,cellular anatomical entity; GO:0016020,membrane; GO:0071944,cell periphery	PF00036.32:EF hand	NAC	TF	NAC
NAC	COCNU_scaffold009298G000100	17.1935	15.6871	10.7536	1.59887	1.45878	0.677051	0.54476	11.4918	10.7662	14.6219	0.785931	0.736304	-0.347526	-0.441626	VOII01007164.1	300993	302728	-	COCNU_scaffold009298G000100	--	K00521 ferric-chelate reductase [EC:1.16.1.7] | (RefSeq) ferric reduction oxidase 7, chloroplastic-like (A)	--	PREDICTED: protein ATAF2 isoform X1 [Elaeis guineensis]	NAC35_ARATH RecName: Full=NAC domain-containing protein 35 {ECO:0000303|PubMed:15029955}; Short=ANAC035 {ECO:0000303|PubMed:15029955}; AltName: Full=Protein LONG VEGETATIVE PHASE 1 {ECO:0000303|PubMed:17653269}; Short=AtLOV1 {ECO:0000303|PubMed:17653269};	A0A6I9RQK1_ELAGV SubName: Full=NAC domain-containing protein 35 isoform X2 {ECO:0000313|RefSeq:XP_010930341.1};	At2g02450	GO:0005634,nucleus; GO:0003677,DNA binding; GO:0003700,DNA-binding transcription factor activity; GO:0009908,flower development; GO:0003674,molecular_function; GO:0003676,nucleic acid binding; GO:0005488,binding; GO:0097159,organic cyclic compound binding; GO:1901363,heterocyclic compound binding; GO:0140110,transcription regulator activity; GO:0000003,reproduction; GO:0003006,developmental proce…	PF02365.15:No apical meristem (NAM) protein	NAC	TF	NAC
NAC	COCNU_scaffold010157G000010	0.4503	0.449567	0.270867	1.66244	1.65973	0.733304	0.730952	0.8699	0.506667	0.963267	0.903073	0.525988	-0.147086	-0.926898	VOII01007745.1	25613	26882	+	COCNU_scaffold010157G000010	--	K00521 ferric-chelate reductase [EC:1.16.1.7] | (RefSeq) ferric reduction oxidase 7, chloroplastic-like (A)	--	PREDICTED: NAC domain-containing protein 43-like [Elaeis guineensis]	NAC43_ARATH RecName: Full=NAC domain-containing protein 43; Short=ANAC043; AltName: Full=Protein EMBRYO DEFECTIVE 2301; AltName: Full=Protein NAC SECONDARY WALL THICKENING PROMOTING FACTOR 1;	A0A6I9QGD7_ELAGV SubName: Full=NAC domain-containing protein 43-like {ECO:0000313|RefSeq:XP_010908127.2};	At2g46770	GO:0005634,nucleus; GO:0003677,DNA binding; GO:0003700,DNA-binding transcription factor activity; GO:0010047,fruit dehiscence; GO:0009834,plant-type secondary cell wall biogenesis; GO:0045893,positive regulation of transcription, DNA-templated; GO:0003674,molecular_function; GO:0003676,nucleic acid binding; GO:0005488,binding; GO:0097159,organic cyclic compound binding; GO:1901363,heterocyclic co…	PF02365.15:No apical meristem (NAM) protein	NAC	TF	NAC
NAC	COCNU_scaffold011937G000050	87.4506	112.511	156.835	0.557595	0.717381	-0.842711	-0.479188	102.568	80.8851	97.2539	1.05465	0.83169	0.0767588	-0.265882	VOII01008884.1	218399	219817	-	COCNU_scaffold011937G000050	--	K17756 long-chain-alcohol oxidase [EC:1.1.3.20] | (RefSeq) long-chain-alcohol oxidase FAO4A-like (A)	--	PREDICTED: NAC domain-containing protein 83 [Elaeis guineensis]	NAC83_ARATH RecName: Full=NAC domain-containing protein 83 {ECO:0000303|PubMed:15029955}; Short=ANAC083 {ECO:0000303|PubMed:15029955}; AltName: Full=Protein VND-INTERACTING 2 {ECO:0000303|PubMed:20388856};	A0A6I9SI82_ELAGV SubName: Full=NAC domain-containing protein 83 {ECO:0000313|RefSeq:XP_010943745.1};	At5g13180	GO:0005634,nucleus; GO:0003677,DNA binding; GO:0003700,DNA-binding transcription factor activity; GO:0010150,leaf senescence; GO:0045892,negative regulation of transcription, DNA-templated; GO:0009737,response to abscisic acid; GO:0009651,response to salt stress; GO:0016032,viral process; GO:0010089,xylem development; GO:0003674,molecular_function; GO:0003676,nucleic acid binding; GO:0005488,bind…	PF02365.15:No apical meristem (NAM) protein	NAC	TF	NAC
NAC	COCNU_scaffold012684G000010	0.874033	0.495867	1.9466	0.449005	0.254735	-1.1552	-1.97293	0.726267	0.5302	1.0297	0.705319	0.514907	-0.503653	-0.957615	VOII01009377.1	73164	75836	+	COCNU_scaffold012684G000010	--	K17756 long-chain-alcohol oxidase [EC:1.1.3.20] | (RefSeq) long-chain-alcohol oxidase FAO4A-like (A)	--	PREDICTED: NAC domain-containing protein 26-like [Elaeis guineensis]	NAC2_ORYSJ RecName: Full=NAC domain-containing protein 2 {ECO:0000303|PubMed:15029955}; Short=ONAC002 {ECO:0000303|PubMed:15029955}; AltName: Full=OsNAC19 {ECO:0000303|Ref.1}; AltName: Full=Protein STRESS-RESPONSIVE NAC 1 {ECO:0000303|PubMed:16924117};	A0A6I9QBS3_ELAGV SubName: Full=NAC domain-containing protein 68 {ECO:0000313|RefSeq:XP_010906173.2};	At1g77450	GO:0005634,nucleus; GO:0042803,protein homodimerization activity; GO:0043565,sequence-specific DNA binding; GO:1901002,positive regulation of response to salt stress; GO:1902584,positive regulation of response to water deprivation; GO:0006355,regulation of transcription, DNA-templated; GO:0003674,molecular_function; GO:0005488,binding; GO:0005515,protein binding; GO:0042802,identical protein bind…	PF02365.15:No apical meristem (NAM) protein	NAC	TF	NAC
NAC	COCNU_scaffold015618G000020	19.0375	9.10903	4.97227	3.82874	1.83197	1.93687	0.873394	31.8157	10.0757	4.35007	7.31383	2.31622	2.87063	1.21177	VOII01011186.1	58892	60798	-	COCNU_scaffold015618G000020	--	K00521 ferric-chelate reductase [EC:1.16.1.7] | (RefSeq) ferric reduction oxidase 7, chloroplastic-like (A)	--	PREDICTED: NAC domain-containing protein 35 [Elaeis guineensis]	NAC22_ORYSJ RecName: Full=NAC domain-containing protein 22 {ECO:0000303|PubMed:15029955}; Short=ONAC022 {ECO:0000303|PubMed:15029955};	A0A6I9SJ04_ELAGV SubName: Full=NAC domain-containing protein 22 {ECO:0000313|RefSeq:XP_010943933.2};	At2g17040	GO:0005634,nucleus; GO:0043565,sequence-specific DNA binding; GO:1901002,positive regulation of response to salt stress; GO:1902584,positive regulation of response to water deprivation; GO:0045893,positive regulation of transcription, DNA-templated; GO:0003674,molecular_function; GO:0003676,nucleic acid binding; GO:0003677,DNA binding; GO:0005488,binding; GO:0097159,organic cyclic compound bindin…	PF02365.15:No apical meristem (NAM) protein	NAC	TF	NAC
NAC	COCNU_scaffold016682G000030	0.487133	0.194033	0.881933	0.552347	0.220009	-0.856353	-2.18437	0.416	0.250433	0.2047	2.03224	1.22342	1.02307	0.290915	VOII01011805.1	196002	197282	+	COCNU_scaffold016682G000030	--	K17756 long-chain-alcohol oxidase [EC:1.1.3.20] | (RefSeq) long-chain-alcohol oxidase FAO4A-like (A)	--	PREDICTED: NAC domain-containing protein 26-like [Elaeis guineensis]	NAC68_ORYSJ RecName: Full=NAC domain-containing protein 68 {ECO:0000303|PubMed:15029955}; Short=ONAC068 {ECO:0000303|PubMed:15029955}; AltName: Full=OsNAC4 {ECO:0000303|PubMed:10660065};	A0A6I9QBS3_ELAGV SubName: Full=NAC domain-containing protein 68 {ECO:0000313|RefSeq:XP_010906173.2};	At1g77450	GO:0005634,nucleus; GO:0003677,DNA binding; GO:0006355,regulation of transcription, DNA-templated; GO:0003674,molecular_function; GO:0003676,nucleic acid binding; GO:0005488,binding; GO:0097159,organic cyclic compound binding; GO:1901363,heterocyclic compound binding; GO:0006139,nucleobase-containing compound metabolic process; GO:0006351,transcription, DNA-templated; GO:0006725,cellular aromatic…	PF02365.15:No apical meristem (NAM) protein	NAC	TF	NAC
NAC	COCNU_scaffold019103G000010	27.4662	35.1905	45.3099	0.606186	0.776663	-0.722167	-0.364639	24.9104	23.5118	33.1906	0.750525	0.708388	-0.414028	-0.497389	VOII01013201.1	7894	11674	+	COCNU_scaffold019103G000010	--	K00521 ferric-chelate reductase [EC:1.16.1.7] | (RefSeq) ferric reduction oxidase 7, chloroplastic-like (A)	--	PREDICTED: NAC domain-containing protein 17-like isoform X1 [Elaeis guineensis]	NAC17_ARATH RecName: Full=NAC domain-containing protein 17 {ECO:0000303|PubMed:15029955}; Short=ANAC017 {ECO:0000303|PubMed:15029955}; AltName: Full=Protein NTM1-like 7 {ECO:0000303|PubMed:17158162}; AltName: Full=Protein REGULATORS OF AOX1A 2 {ECO:0000303|PubMed:24045017};	A0A6I9RTK6_ELAGV SubName: Full=NAC domain-containing protein 17 isoform X1 {ECO:0000313|RefSeq:XP_010932188.1};	At1g34190	GO:0005789,endoplasmic reticulum membrane; GO:0016021,integral component of membrane; GO:0005634,nucleus; GO:0003700,DNA-binding transcription factor activity; GO:0000976,transcription regulatory region sequence-specific DNA binding; GO:0070301,cellular response to hydrogen peroxide; GO:0010150,leaf senescence; GO:0031930,mitochondria-nucleus signaling pathway; GO:0045893,positive regulation of t…	PF02365.15:No apical meristem (NAM) protein	NAC	TF	NAC
NAC	COCNU_scaffold026186G000010	8.66063	4.89483	12.7888	0.677203	0.382743	-0.56234	-1.38555	7.8225	3.71627	8.83057	0.885843	0.420841	-0.174876	-1.24865	VOII01016989.1	14303	22660	+	COCNU_scaffold026186G000010	--	K00521 ferric-chelate reductase [EC:1.16.1.7] | (RefSeq) ferric reduction oxidase 7, chloroplastic-like (A)	--	PREDICTED: NAC domain-containing protein 82-like [Elaeis guineensis]	NAC82_ARATH RecName: Full=NAC domain-containing protein 82 {ECO:0000303|PubMed:15029955}; Short=ANAC082 {ECO:0000303|PubMed:15029955}; AltName: Full=Protein VND-INTERACTING 1 {ECO:0000303|PubMed:20388856};	A0A6I9QK66_ELAGV SubName: Full=NAC domain-containing protein 82 {ECO:0000313|RefSeq:XP_010909880.1, ECO:0000313|RefSeq:XP_010909881.1};	At5g64060	GO:0005634,nucleus; GO:0003700,DNA-binding transcription factor activity; GO:0000976,transcription regulatory region sequence-specific DNA binding; GO:0003674,molecular_function; GO:0140110,transcription regulator activity; GO:0001067,regulatory region nucleic acid binding; GO:0003676,nucleic acid binding; GO:0003677,DNA binding; GO:0003690,double-stranded DNA binding; GO:0005488,binding; GO:0043…	PF02365.15:No apical meristem (NAM) protein	NAC	TF	NAC
NAC	novel.1185	3.43937	4.5785	2.6735	1.28647	1.71255	0.363413	0.776145	4.05347	3.47263	1.5179	2.67044	2.28779	1.41708	1.19395	CM017873.1	74183625	74185299	+	--	--	K00521 ferric-chelate reductase [EC:1.16.1.7] | (RefSeq) ferric reduction oxidase 7, chloroplastic-like (A)	--	PREDICTED: NAC domain-containing protein 90 [Elaeis guineensis]	NAC90_ARATH RecName: Full=NAC domain-containing protein 90; Short=ANAC090;	A0A6I9SHG0_ELAGV SubName: Full=NAC domain-containing protein 90 {ECO:0000313|RefSeq:XP_010943816.1};	At5g22380	GO:0005634,nucleus; GO:0003677,DNA binding; GO:0003700,DNA-binding transcription factor activity; GO:0003674,molecular_function; GO:0003676,nucleic acid binding; GO:0005488,binding; GO:0097159,organic cyclic compound binding; GO:1901363,heterocyclic compound binding; GO:0140110,transcription regulator activity; GO:0005575,cellular_component; GO:0005622,intracellular anatomical structure; GO:00432…	PF02365.15:No apical meristem (NAM) protein	NAC	TF	NAC
NAC	novel.12791	5.2441	5.9075	10.7751	0.486685	0.548253	-1.03894	-0.867086	4.19333	2.2898	3.20983	1.3064	0.71337	0.385599	-0.487277	VOII01106346.1	1	1687	.	--	--	K14016 ubiquitin fusion degradation protein 1 | (RefSeq) LOW QUALITY PROTEIN: ubiquitin fusion degradation protein 1 homolog (A)	ko04141: Protein processing in endoplasmic reticulum	PREDICTED: NAC domain-containing protein 21/22-like [Elaeis guineensis]	NAC22_ARATH RecName: Full=NAC domain-containing protein 21/22; Short=ANAC021/ANAC022;	A0A6J0PI58_ELAGV SubName: Full=NAC domain-containing protein 21/22 {ECO:0000313|RefSeq:XP_019705747.1};	At1g56010	GO:0005634,nucleus; GO:0003677,DNA binding; GO:0003700,DNA-binding transcription factor activity; GO:0009734,auxin-activated signaling pathway; GO:0048527,lateral root development; GO:0003674,molecular_function; GO:0003676,nucleic acid binding; GO:0005488,binding; GO:0097159,organic cyclic compound binding; GO:1901363,heterocyclic compound binding; GO:0140110,transcription regulator activity; GO:…	PF02365.15:No apical meristem (NAM) protein	NAC	TF	NAC
NAC	novel.12850	1.12153	1.04547	1.15383	0.972006	0.906081	-0.0409623	-0.142288	1.31277	0.954533	0.911567	1.44012	1.04713	0.52619	0.0664474	VOII01106919.1	1	873	-	--	--	K00521 ferric-chelate reductase [EC:1.16.1.7] | (RefSeq) ferric reduction oxidase 7, chloroplastic-like (A)	--	PREDICTED: NAC domain-containing protein 35-like [Elaeis guineensis]	NAC22_ORYSJ RecName: Full=NAC domain-containing protein 22 {ECO:0000303|PubMed:15029955}; Short=ONAC022 {ECO:0000303|PubMed:15029955};	A0A6I9R5T1_ELAGV SubName: Full=NAC domain-containing protein 22 {ECO:0000313|RefSeq:XP_010918221.2};	At2g17040	GO:0005634,nucleus; GO:0043565,sequence-specific DNA binding; GO:1901002,positive regulation of response to salt stress; GO:1902584,positive regulation of response to water deprivation; GO:0045893,positive regulation of transcription, DNA-templated; GO:0003674,molecular_function; GO:0003676,nucleic acid binding; GO:0003677,DNA binding; GO:0005488,binding; GO:0097159,organic cyclic compound bindin…	PF02365.15:No apical meristem (NAM) protein	NAC	TF	NAC
NAC	novel.5583	8.69057	12.9478	21.367	0.406728	0.605969	-1.29786	-0.722683	4.87703	9.9586	18.5928	0.262308	0.535616	-1.93067	-0.900729	CM017883.1	32097951	32110470	+	--	--	K16292 KDEL-tailed cysteine endopeptidase [EC:3.4.22.-] | (RefSeq) vignain-like (A)	--	PREDICTED: uncharacterized protein LOC109505143 [Elaeis guineensis]	NAC56_ARATH RecName: Full=NAC transcription factor 56 {ECO:0000303|PubMed:15029955}; Short=AtNAC056 {ECO:0000303|PubMed:15029955}; AltName: Full=NAC domain-containing protein 2 {ECO:0000303|PubMed:11245578}; Short=AtNAC2 {ECO:0000303|PubMed:11245578}; AltName: Full=Protein NAC-REGULATED SEED MORPHOLOGY 1 {ECO:0000303|PubMed:18849494};	A0A6J0PEN1_ELAGV SubName: Full=uncharacterized protein LOC109505143 {ECO:0000313|RefSeq:XP_019702910.1};	At1g61110	GO:0005634,nucleus; GO:0003700,DNA-binding transcription factor activity; GO:0000976,transcription regulatory region sequence-specific DNA binding; GO:0080060,integument development; GO:0045995,regulation of embryonic development; GO:0009753,response to jasmonic acid; GO:0048317,seed morphogenesis; GO:0048731,system development; GO:0003674,molecular_function; GO:0140110,transcription regulator ac…	PF03732.17:Retrotransposon gag protein	NAC	TF	NAC
NAC	novel.7850	0.4845	0.9317	0.8505	0.569665	1.09547	-0.811815	0.131554	1.14413	0.790533	0.361633	3.16379	2.18601	1.66166	1.1283	VOII01005364.1	16254	30632	+	--	--	K07393 glutathionyl-hydroquinone reductase [EC:1.8.5.7] | (RefSeq) uncharacterized protein LOC110775499 (A)	--	PREDICTED: uncharacterized protein LOC105966930 [Erythranthe guttata]	RRPO_OENBE RecName: Full=RNA-directed DNA polymerase homolog; EC=2.7.7.48; AltName: Full=Reverse transcriptase homolog;	A0A2N9GED7_FAGSY RecName: Full=Reverse transcriptase {ECO:0000256|ARBA:ARBA00021271}; AltName: Full=Ribonuclease H {ECO:0000256|ARBA:ARBA00017721};	At1g20390	GO:0005739,mitochondrion; GO:0003968,RNA-directed 5'-3' RNA polymerase activity; GO:0003964,RNA-directed DNA polymerase activity; GO:0003674,molecular_function; GO:0003824,catalytic activity; GO:0016740,transferase activity; GO:0016772,transferase activity, transferring phosphorus-containing groups; GO:0016779,nucleotidyltransferase activity; GO:0034062,5'-3' RNA polymerase activity; GO:0097747,R…	PF13456.6:Reverse transcriptase-like	NAC	TF	NAC
WRKY	COCNU_01G005050	0.264333	0.8031	0.812733	0.32524	0.988147	-1.62042	-0.0172024	0.362267	0.690267	0.780833	0.463949	0.884013	-1.10796	-0.177861	CM017872.1	12960582	12962648	-	COCNU_01G005050	--	K13424 WRKY transcription factor 33 | (RefSeq) NtWRKY1; probable WRKY transcription factor 26 (A)	ko04016: MAPK signaling pathway - plant; ko04626: Plant-pathogen interaction	PREDICTED: probable WRKY transcription factor 32 [Elaeis guineensis]	WRKY4_ARATH RecName: Full=Probable WRKY transcription factor 4; AltName: Full=WRKY DNA-binding protein 4;	A0A6I9SDW1_ELAGV SubName: Full=probable WRKY transcription factor 32 {ECO:0000313|RefSeq:XP_010942092.1};	At1g13960	GO:0005634,nucleus; GO:0003677,DNA binding; GO:0003700,DNA-binding transcription factor activity; GO:0046872,metal ion binding; GO:0043565,sequence-specific DNA binding; GO:0000976,transcription regulatory region sequence-specific DNA binding; GO:0006952,defense response; GO:1900425,negative regulation of defense response to bacterium; GO:1900150,regulation of defense response to fungus; GO:00097…	PF03106.15:WRKY DNA -binding domain	WRKY	TF	WRKY
WRKY	COCNU_01G005130	28.3548	9.60327	3.33347	8.50611	2.88086	3.0885	1.5265	64.1459	9.22877	4.74903	13.5071	1.94329	3.75565	0.958504	CM017872.1	13287954	13288967	+	COCNU_01G005130	--	K25731 VPS35 endosomal protein-sorting factor-like | (RefSeq) UPF0505 protein C16orf62 homolog isoform X1 (A)	--	PREDICTED: WRKY transcription factor WRKY76 [Elaeis guineensis]	WRK76_ORYSJ RecName: Full=WRKY transcription factor WRKY76 {ECO:0000303|PubMed:15618416}; Short=OsWRKY76 {ECO:0000303|PubMed:15618416};	A0A6I9SEN9_ELAGV SubName: Full=WRKY transcription factor WRKY76 {ECO:0000313|RefSeq:XP_010942101.1};	At1g80840	GO:0005634,nucleus; GO:0003700,DNA-binding transcription factor activity; GO:0043565,sequence-specific DNA binding; GO:0009617,response to bacterium; GO:0010200,response to chitin; GO:0009620,response to fungus; GO:0009751,response to salicylic acid; GO:0003674,molecular_function; GO:0140110,transcription regulator activity; GO:0003676,nucleic acid binding; GO:0003677,DNA binding; GO:0005488,bind…	PF03106.15:WRKY DNA -binding domain	WRKY	TF	WRKY
WRKY	COCNU_01G008250	23.2438	14.0271	5.71273	4.06878	2.4554	2.02459	1.29596	41.4206	34.529	9.4787	4.36986	3.6428	2.12759	1.86505	CM017872.1	21772930	21774419	-	COCNU_01G008250	--	K13425 WRKY transcription factor 22 | (RefSeq) WRKY transcription factor 22 (A)	ko04016: MAPK signaling pathway - plant; ko04626: Plant-pathogen interaction	PREDICTED: WRKY transcription factor WRKY51 [Elaeis guineensis]	WRK51_ORYSJ RecName: Full=WRKY transcription factor WRKY51 {ECO:0000303|PubMed:15618416}; Short=OsWRKY51 {ECO:0000303|PubMed:15618416};	A0A6I9QQM9_ELAGV SubName: Full=WRKY transcription factor WRKY51 {ECO:0000313|RefSeq:XP_010913713.1};	At4g31550	GO:0005634,nucleus; GO:0003700,DNA-binding transcription factor activity; GO:1990841,promoter-specific chromatin binding; GO:0043565,sequence-specific DNA binding; GO:0009938,negative regulation of gibberellic acid mediated signaling pathway; GO:0009737,response to abscisic acid; GO:0009739,response to gibberellin; GO:0003674,molecular_function; GO:0140110,transcription regulator activity; GO:000…	PF03106.15:WRKY DNA -binding domain	WRKY	TF	WRKY
WRKY	COCNU_01G015080	6.9462	3.606	2.9398	2.36281	1.22661	1.24051	0.294681	10.3842	4.77523	4.20223	2.47111	1.13636	1.30516	0.184415	CM017872.1	51491308	51492249	-	COCNU_01G015080	--	K25731 VPS35 endosomal protein-sorting factor-like | (RefSeq) UPF0505 protein C16orf62 homolog isoform X1 (A)	--	PREDICTED: WRKY transcription factor WRKY71 [Elaeis guineensis]	WRK71_ORYSI RecName: Full=WRKY transcription factor WRKY71 {ECO:0000303|PubMed:15047897}; Short=OsWRKY71 {ECO:0000303|PubMed:15047897};	A0A6I9QQ13_ELAGV SubName: Full=WRKY transcription factor WRKY71 {ECO:0000313|RefSeq:XP_010912156.1};	At1g80840	GO:0005634,nucleus; GO:0003700,DNA-binding transcription factor activity; GO:1990841,promoter-specific chromatin binding; GO:0043565,sequence-specific DNA binding; GO:0006952,defense response; GO:0009740,gibberellic acid mediated signaling pathway; GO:0009685,gibberellin metabolic process; GO:0009938,negative regulation of gibberellic acid mediated signaling pathway; GO:0031347,regulation of defe…	PF03106.15:WRKY DNA -binding domain	WRKY	TF	WRKY
WRKY	COCNU_01G022400	66.6007	55.7535	41.7988	1.59337	1.33386	0.672078	0.415603	80.21	64.7889	35.9982	2.22817	1.79978	1.15586	0.847822	CM017872.1	118374259	118378895	-	COCNU_01G022400	--	K25731 VPS35 endosomal protein-sorting factor-like | (RefSeq) UPF0505 protein C16orf62 homolog isoform X1 (A)	--	PREDICTED: probable WRKY transcription factor 47 [Elaeis guineensis]	WRKY6_ARATH RecName: Full=WRKY transcription factor 6 {ECO:0000303|PubMed:11722756}; AltName: Full=WRKY DNA-binding protein 6 {ECO:0000303|PubMed:11722756}; Short=AtWRKY6 {ECO:0000303|PubMed:11722756};	A0A6I9QJH0_ELAGV SubName: Full=probable WRKY transcription factor 47 {ECO:0000313|RefSeq:XP_010909377.1};	At4g01720	GO:0005634,nucleus; GO:0003700,DNA-binding transcription factor activity; GO:0000976,transcription regulatory region sequence-specific DNA binding; GO:0080169,cellular response to boron-containing substance deprivation; GO:0016036,cellular response to phosphate starvation; GO:0009873,ethylene-activated signaling pathway; GO:0045892,negative regulation of transcription, DNA-templated; GO:0010200,r…	PF03106.15:WRKY DNA -binding domain	WRKY	TF	WRKY
WRKY	COCNU_02G001960	4.60397	7.39967	4.08437	1.12722	1.8117	0.172765	0.857348	5.03373	5.05837	3.4969	1.43948	1.44653	0.525552	0.532595	CM017873.1	5886511	5888056	+	COCNU_02G001960	--	K13425 WRKY transcription factor 22 | (RefSeq) WRKY transcription factor 22-like (A)	ko04016: MAPK signaling pathway - plant; ko04626: Plant-pathogen interaction	PREDICTED: probable WRKY transcription factor 65 [Elaeis guineensis]	WRK65_ARATH RecName: Full=Probable WRKY transcription factor 65; AltName: Full=WRKY DNA-binding protein 65;	A0A6I9RF96_ELAGV SubName: Full=probable WRKY transcription factor 65 {ECO:0000313|RefSeq:XP_010925600.1};	At1g29280	GO:0005634,nucleus; GO:0003700,DNA-binding transcription factor activity; GO:0000976,transcription regulatory region sequence-specific DNA binding; GO:0003674,molecular_function; GO:0140110,transcription regulator activity; GO:0001067,regulatory region nucleic acid binding; GO:0003676,nucleic acid binding; GO:0003677,DNA binding; GO:0003690,double-stranded DNA binding; GO:0005488,binding; GO:0043…	PF03106.15:WRKY DNA -binding domain	WRKY	TF	WRKY
WRKY	COCNU_02G004760	35.3371	27.5688	18.4961	1.91052	1.49052	0.933964	0.57582	45.5728	20.6944	13.8469	3.29118	1.49451	1.71861	0.579674	CM017873.1	13551978	13554162	+	COCNU_02G004760	--	K25731 VPS35 endosomal protein-sorting factor-like | (RefSeq) UPF0505 protein C16orf62 homolog isoform X1 (A)	--	PREDICTED: probable WRKY transcription factor 31 isoform X1 [Elaeis guineensis]	WRK31_ARATH RecName: Full=Probable WRKY transcription factor 31; AltName: Full=WRKY DNA-binding protein 31;	A0A6I9RP93_ELAGV SubName: Full=probable WRKY transcription factor 31 isoform X1 {ECO:0000313|RefSeq:XP_010926194.1};	At4g04450	GO:0005634,nucleus; GO:0003700,DNA-binding transcription factor activity; GO:0043565,sequence-specific DNA binding; GO:0003674,molecular_function; GO:0140110,transcription regulator activity; GO:0003676,nucleic acid binding; GO:0003677,DNA binding; GO:0005488,binding; GO:0097159,organic cyclic compound binding; GO:1901363,heterocyclic compound binding; GO:0005575,cellular_component; GO:0005622,in…	PF03106.15:WRKY DNA -binding domain	WRKY	TF	WRKY
WRKY	COCNU_02G019020	5.95	2.86307	1.1367	5.23445	2.51875	2.38804	1.33271	9.43683	5.37187	3.2162	2.93416	1.67025	1.55295	0.740066	CM017873.1	82528741	82530289	+	COCNU_02G019020	--	K13425 WRKY transcription factor 22 | (RefSeq) WRKY transcription factor 22 (A)	ko04016: MAPK signaling pathway - plant; ko04626: Plant-pathogen interaction	PREDICTED: WRKY transcription factor WRKY51-like [Elaeis guineensis]	WRK17_ARATH RecName: Full=Probable WRKY transcription factor 17; AltName: Full=WRKY DNA-binding protein 17;	A0A6I9RJC9_ELAGV SubName: Full=WRKY transcription factor WRKY51 {ECO:0000313|RefSeq:XP_010927275.1};	At2g24570	GO:0005634,nucleus; GO:0005516,calmodulin binding; GO:0003700,DNA-binding transcription factor activity; GO:0000976,transcription regulatory region sequence-specific DNA binding; GO:0042742,defense response to bacterium; GO:0010200,response to chitin; GO:0003674,molecular_function; GO:0005488,binding; GO:0005515,protein binding; GO:0140110,transcription regulator activity; GO:0001067,regulatory r…	PF03106.15:WRKY DNA -binding domain	WRKY	TF	WRKY
WRKY	COCNU_03G010610	32.9141	30.9818	22.5206	1.46151	1.37571	0.547459	0.460176	33.2644	33.9847	27.348	1.21634	1.24268	0.282547	0.313453	CM017874.1	64522261	64524583	-	COCNU_03G010610	--	K25731 VPS35 endosomal protein-sorting factor-like | (RefSeq) UPF0505 protein C16orf62 homolog isoform X1 (A)	--	PREDICTED: probable WRKY transcription factor 31 [Elaeis guineensis]	WRKY6_ARATH RecName: Full=WRKY transcription factor 6 {ECO:0000303|PubMed:11722756}; AltName: Full=WRKY DNA-binding protein 6 {ECO:0000303|PubMed:11722756}; Short=AtWRKY6 {ECO:0000303|PubMed:11722756};	A0A6I9R0Q9_ELAGV SubName: Full=probable WRKY transcription factor 31 {ECO:0000313|RefSeq:XP_010916103.2};	At4g04450	GO:0005634,nucleus; GO:0003700,DNA-binding transcription factor activity; GO:0000976,transcription regulatory region sequence-specific DNA binding; GO:0080169,cellular response to boron-containing substance deprivation; GO:0016036,cellular response to phosphate starvation; GO:0009873,ethylene-activated signaling pathway; GO:0045892,negative regulation of transcription, DNA-templated; GO:0010200,r…	PF03106.15:WRKY DNA -binding domain	WRKY	TF	WRKY
WRKY	COCNU_03G012290	1.206	1.46553	0.4989	2.41732	2.93753	1.27341	1.5546	2.18233	2.5288	0.766433	2.84739	3.29944	1.50964	1.72222	CM017874.1	68542355	68544022	+	COCNU_03G012290	--	K13425 WRKY transcription factor 22 | (RefSeq) WRKY transcription factor 22-like (A)	ko04016: MAPK signaling pathway - plant; ko04626: Plant-pathogen interaction	PREDICTED: WRKY transcription factor 22-like [Elaeis guineensis]	WRK22_ARATH RecName: Full=WRKY transcription factor 22; AltName: Full=WRKY DNA-binding protein 22;	A0A6I9QZY2_ELAGV SubName: Full=WRKY transcription factor 22 {ECO:0000313|RefSeq:XP_010915790.1};	At4g01250	GO:0005634,nucleus; GO:0003700,DNA-binding transcription factor activity; GO:0000976,transcription regulatory region sequence-specific DNA binding; GO:0071456,cellular response to hypoxia; GO:0006952,defense response; GO:0010150,leaf senescence; GO:0010200,response to chitin; GO:0003674,molecular_function; GO:0140110,transcription regulator activity; GO:0001067,regulatory region nucleic acid bind…	PF03106.15:WRKY DNA -binding domain	WRKY	TF	WRKY
WRKY	COCNU_03G012990	5.64073	6.7033	6.06803	0.929582	1.10469	-0.105346	0.143642	6.0615	4.939	5.32753	1.13777	0.927071	0.186207	-0.109249	CM017874.1	70234364	70236626	+	COCNU_03G012990	--	K13459 disease resistance protein RPS2 | (RefSeq) disease resistance protein At4g27190 (A)	ko04626: Plant-pathogen interaction	PREDICTED: probable WRKY transcription factor 41 isoform X2 [Elaeis guineensis]	WRK41_ARATH RecName: Full=Probable WRKY transcription factor 41; AltName: Full=WRKY DNA-binding protein 41;	A0A6I9QZQ8_ELAGV SubName: Full=probable WRKY transcription factor 41 isoform X2 {ECO:0000313|RefSeq:XP_010915679.1};	At4g11070	GO:0005634,nucleus; GO:0003700,DNA-binding transcription factor activity; GO:0000976,transcription regulatory region sequence-specific DNA binding; GO:0003674,molecular_function; GO:0140110,transcription regulator activity; GO:0001067,regulatory region nucleic acid binding; GO:0003676,nucleic acid binding; GO:0003677,DNA binding; GO:0003690,double-stranded DNA binding; GO:0005488,binding; GO:0043…	PF03106.15:WRKY DNA -binding domain	WRKY	TF	WRKY
WRKY	COCNU_03G013900	1.1381	1.77797	2.8486	0.39953	0.624155	-1.32363	-0.680025	1.18317	0.2219	0.867167	1.36441	0.255891	0.448272	-1.9664	CM017874.1	72733332	72734386	-	COCNU_03G013900	--	K13425 WRKY transcription factor 22 | (RefSeq) probable WRKY transcription factor 27 (A)	ko04016: MAPK signaling pathway - plant; ko04626: Plant-pathogen interaction	PREDICTED: probable WRKY transcription factor 65 [Phoenix dactylifera]	WRK65_ARATH RecName: Full=Probable WRKY transcription factor 65; AltName: Full=WRKY DNA-binding protein 65;	A0A6I9RF96_ELAGV SubName: Full=probable WRKY transcription factor 65 {ECO:0000313|RefSeq:XP_010925600.1};	At1g29280	GO:0005634,nucleus; GO:0003700,DNA-binding transcription factor activity; GO:0000976,transcription regulatory region sequence-specific DNA binding; GO:0003674,molecular_function; GO:0140110,transcription regulator activity; GO:0001067,regulatory region nucleic acid binding; GO:0003676,nucleic acid binding; GO:0003677,DNA binding; GO:0003690,double-stranded DNA binding; GO:0005488,binding; GO:0043…	PF03106.15:WRKY DNA -binding domain	WRKY	TF	WRKY
WRKY	COCNU_03G015650	4.50277	1.2764	0.624133	7.21443	2.04508	2.85089	1.03215	13.9942	3.80717	0.649967	21.5307	5.85748	4.42832	2.55028	CM017874.1	78258857	78260192	-	COCNU_03G015650	--	K18834 WRKY transcription factor 1 | (RefSeq) WRKY transcription factor 1-like (A)	ko04626: Plant-pathogen interaction	PREDICTED: probable WRKY transcription factor 51 [Elaeis guineensis]	WRK51_ARATH RecName: Full=Probable WRKY transcription factor 51; AltName: Full=WRKY DNA-binding protein 51;	A0A6I9QVU9_ELAGV SubName: Full=probable WRKY transcription factor 51 {ECO:0000313|RefSeq:XP_010915168.3};	At5g26170	GO:0005634,nucleus; GO:0003700,DNA-binding transcription factor activity; GO:0043565,sequence-specific DNA binding; GO:0042742,defense response to bacterium; GO:0050832,defense response to fungus; GO:0009867,jasmonic acid mediated signaling pathway; GO:0003674,molecular_function; GO:0140110,transcription regulator activity; GO:0003676,nucleic acid binding; GO:0003677,DNA binding; GO:0005488,bindi…	PF03106.15:WRKY DNA -binding domain	WRKY	TF	WRKY
WRKY	COCNU_03G015970	8.94567	9.15807	16.901	0.529299	0.541866	-0.917845	-0.883991	7.28627	8.60217	13.8677	0.525412	0.620301	-0.92848	-0.68896	CM017874.1	79019142	79023503	+	COCNU_03G015970	--	K03847 alpha-1,6-mannosyltransferase [EC:2.4.1.260] | (RefSeq) dol-P-Man:Man(7)GlcNAc(2)-PP-Dol alpha-1,6-mannosyltransferase-like (A)	ko00510: N-Glycan biosynthesis; ko00513: Various types of N-glycan biosynthesis; ko01100: Metabolic pathways	PREDICTED: probable WRKY transcription factor 13 [Elaeis guineensis]	WRK13_ARATH RecName: Full=Probable WRKY transcription factor 13; AltName: Full=WRKY DNA-binding protein 13;	A0A6I9QTK7_ELAGV SubName: Full=probable WRKY transcription factor 13 {ECO:0000313|RefSeq:XP_010915067.1};	At4g39410	GO:0005634,nucleus; GO:0003700,DNA-binding transcription factor activity; GO:0000978,RNA polymerase II cis-regulatory region sequence-specific DNA binding; GO:1904369,positive regulation of sclerenchyma cell differentiation; GO:0045893,positive regulation of transcription, DNA-templated; GO:1901141,regulation of lignin biosynthetic process; GO:1990170,stress response to cadmium ion; GO:0003674,mo…	PF03106.15:WRKY DNA -binding domain	WRKY	TF	WRKY
WRKY	COCNU_04G003930	2.2629	1.1382	1.41153	1.60315	0.806357	0.68091	-0.310509	4.36173	1.85217	1.23937	3.51932	1.49445	1.8153	0.579611	CM017875.1	10614795	10617789	-	COCNU_04G003930	--	K13424 WRKY transcription factor 33 | (RefSeq) WRKY transcription factor WRKY24-like (A)	ko04016: MAPK signaling pathway - plant; ko04626: Plant-pathogen interaction	PREDICTED: WRKY transcription factor WRKY24-like [Elaeis guineensis]	WRK24_ORYSI RecName: Full=WRKY transcription factor WRKY24 {ECO:0000303|PubMed:16919842}; Short=OsWRKY24 {ECO:0000303|PubMed:16919842};	A0A6J0PIF8_ELAGV SubName: Full=WRKY transcription factor WRKY24 isoform X1 {ECO:0000313|RefSeq:XP_019706087.1};	At2g38470	GO:0005634,nucleus; GO:0003700,DNA-binding transcription factor activity; GO:0043565,sequence-specific DNA binding; GO:0009738,abscisic acid-activated signaling pathway; GO:0009740,gibberellic acid mediated signaling pathway; GO:0009788,negative regulation of abscisic acid-activated signaling pathway; GO:0009938,negative regulation of gibberellic acid mediated signaling pathway; GO:0045893,positi…	PF03106.15:WRKY DNA -binding domain	WRKY	TF	WRKY
WRKY	COCNU_04G004640	95.3108	54.7974	21.903	4.35149	2.50182	2.12151	1.32298	129.683	40.4157	22.0648	5.87735	1.83168	2.55517	0.873167	CM017875.1	12481276	12483457	-	COCNU_04G004640	--	K16225 probable WRKY transcription factor 52 | (RefSeq) disease resistance protein RRS1-like (A)	ko04626: Plant-pathogen interaction	PREDICTED: probable WRKY transcription factor 54 [Elaeis guineensis]	WRK70_ARATH RecName: Full=Probable WRKY transcription factor 70 {ECO:0000303|Ref.1}; AltName: Full=WRKY DNA-binding protein 70 {ECO:0000303|Ref.1};	A0A6I9RG89_ELAGV SubName: Full=WRKY DNA-binding transcription factor 70 {ECO:0000313|RefSeq:XP_010922757.2};	At3g56400	GO:0005634,nucleus; GO:0003700,DNA-binding transcription factor activity; GO:0043565,sequence-specific DNA binding; GO:0000976,transcription regulatory region sequence-specific DNA binding; GO:0009742,brassinosteroid mediated signaling pathway; GO:0071456,cellular response to hypoxia; GO:0042742,defense response to bacterium; GO:0050832,defense response to fungus; GO:0002229,defense response to o…	--	WRKY	TF	WRKY
WRKY	COCNU_04G004650	15.7671	17.9925	3.08637	5.10863	5.82966	2.35294	2.54341	20.2528	24.6282	10.8055	1.8743	2.27923	0.906356	1.18854	CM017875.1	12522508	12524348	-	COCNU_04G004650	--	K16225 probable WRKY transcription factor 52 | (RefSeq) disease resistance protein RRS1 (A)	ko04626: Plant-pathogen interaction	PREDICTED: probable WRKY transcription factor 70 [Elaeis guineensis]	WRK70_ARATH RecName: Full=Probable WRKY transcription factor 70 {ECO:0000303|Ref.1}; AltName: Full=WRKY DNA-binding protein 70 {ECO:0000303|Ref.1};	A0A6I9R8T7_ELAGV SubName: Full=probable WRKY transcription factor 70 {ECO:0000313|RefSeq:XP_010922758.1};	At3g56400	GO:0005634,nucleus; GO:0003700,DNA-binding transcription factor activity; GO:0043565,sequence-specific DNA binding; GO:0000976,transcription regulatory region sequence-specific DNA binding; GO:0009742,brassinosteroid mediated signaling pathway; GO:0071456,cellular response to hypoxia; GO:0042742,defense response to bacterium; GO:0050832,defense response to fungus; GO:0002229,defense response to o…	PF03106.15:WRKY DNA -binding domain	WRKY	TF	WRKY
WRKY	COCNU_04G011200	20.4764	17.0306	15.0522	1.36036	1.13143	0.443987	0.178152	30.5952	21.3426	11.4079	2.68194	1.87087	1.42328	0.903707	CM017875.1	55309870	55311216	-	COCNU_04G011200	--	K12835 ATP-dependent RNA helicase DDX42 [EC:3.6.4.13] | (RefSeq) DEAD-box ATP-dependent RNA helicase 24 isoform X1 (A)	ko03040: Spliceosome	PREDICTED: probable WRKY transcription factor 48 [Elaeis guineensis]	WRK48_ARATH RecName: Full=Probable WRKY transcription factor 48; AltName: Full=WRKY DNA-binding protein 48;	A0A6I9R6X7_ELAGV SubName: Full=probable WRKY transcription factor 48 {ECO:0000313|RefSeq:XP_010921433.1};	At5g49520	GO:0005634,nucleus; GO:0003677,DNA binding; GO:0003700,DNA-binding transcription factor activity; GO:0000976,transcription regulatory region sequence-specific DNA binding; GO:0042742,defense response to bacterium; GO:0045893,positive regulation of transcription, DNA-templated; GO:0009617,response to bacterium; GO:0010200,response to chitin; GO:0003674,molecular_function; GO:0003676,nucleic acid b…	PF03106.15:WRKY DNA -binding domain	WRKY	TF	WRKY
WRKY	COCNU_04G012570	21.1578	17.747	6.86247	3.08312	2.5861	1.62439	1.37078	36.1488	16.6196	8.18033	4.41899	2.03165	2.14372	1.02265	CM017875.1	58798384	58801060	+	COCNU_04G012570	--	K16225 probable WRKY transcription factor 52 | (RefSeq) disease resistance protein RRS1-like (A)	ko04626: Plant-pathogen interaction	PREDICTED: probable WRKY transcription factor 70 [Elaeis guineensis]	WRK70_ARATH RecName: Full=Probable WRKY transcription factor 70 {ECO:0000303|Ref.1}; AltName: Full=WRKY DNA-binding protein 70 {ECO:0000303|Ref.1};	A0A6J0PHV2_ELAGV SubName: Full=probable WRKY transcription factor 70 {ECO:0000313|RefSeq:XP_019706049.1};	At3g56400	GO:0005634,nucleus; GO:0003700,DNA-binding transcription factor activity; GO:0043565,sequence-specific DNA binding; GO:0000976,transcription regulatory region sequence-specific DNA binding; GO:0009742,brassinosteroid mediated signaling pathway; GO:0071456,cellular response to hypoxia; GO:0042742,defense response to bacterium; GO:0050832,defense response to fungus; GO:0002229,defense response to o…	PF03106.15:WRKY DNA -binding domain	WRKY	TF	WRKY
WRKY	COCNU_05G002490	3.16903	2.04263	1.2896	2.45738	1.58393	1.29712	0.663507	2.38347	1.05863	1.3478	1.76841	0.785453	0.822455	-0.348403	CM017876.1	6978979	6982556	+	COCNU_05G002490	--	K08819 cyclin-dependent kinase 12/13 [EC:2.7.11.22 2.7.11.23] | (RefSeq) WRKY58; probable WRKY transcription factor 58 (A)	--	PREDICTED: probable WRKY transcription factor 4 [Phoenix dactylifera]	WRKY4_ARATH RecName: Full=Probable WRKY transcription factor 4; AltName: Full=WRKY DNA-binding protein 4;	A0A6I9S8T9_ELAGV SubName: Full=probable WRKY transcription factor 3 {ECO:0000313|RefSeq:XP_010939060.1};	At1g13960	GO:0005634,nucleus; GO:0003677,DNA binding; GO:0003700,DNA-binding transcription factor activity; GO:0046872,metal ion binding; GO:0043565,sequence-specific DNA binding; GO:0000976,transcription regulatory region sequence-specific DNA binding; GO:0006952,defense response; GO:1900425,negative regulation of defense response to bacterium; GO:1900150,regulation of defense response to fungus; GO:00097…	PF03106.15:WRKY DNA -binding domain	WRKY	TF	WRKY
WRKY	COCNU_06G001180	13.3689	11.4519	16.4493	0.812734	0.69619	-0.299145	-0.522446	21.3887	12.83	13.5685	1.57635	0.94557	0.65659	-0.0807438	CM017877.1	3420168	3425216	-	COCNU_06G001180	--	K18834 WRKY transcription factor 1 | (RefSeq) probable WRKY transcription factor 58 (A)	ko04626: Plant-pathogen interaction	PREDICTED: probable WRKY transcription factor 50 [Elaeis guineensis]	WRK50_ARATH RecName: Full=Probable WRKY transcription factor 50; AltName: Full=WRKY DNA-binding protein 50;	A0A6I9S080_ELAGV SubName: Full=probable WRKY transcription factor 50 {ECO:0000313|RefSeq:XP_010935437.1};	At5g26170	GO:0005634,nucleus; GO:0003700,DNA-binding transcription factor activity; GO:0043565,sequence-specific DNA binding; GO:0050832,defense response to fungus; GO:0009867,jasmonic acid mediated signaling pathway; GO:0003674,molecular_function; GO:0140110,transcription regulator activity; GO:0003676,nucleic acid binding; GO:0003677,DNA binding; GO:0005488,binding; GO:0097159,organic cyclic compound bin…	PF03106.15:WRKY DNA -binding domain	WRKY	TF	WRKY
WRKY	COCNU_06G001190	2.8043	4.07043	1.47653	1.89925	2.75675	0.925427	1.46297	5.3607	5.5207	1.1741	4.5658	4.70207	2.19087	2.2333	CM017877.1	3434167	3435298	+	COCNU_06G001190	--	K18835 WRKY transcription factor 2 | (RefSeq) WRKY transcription factor SUSIBA2 (A)	ko04626: Plant-pathogen interaction	PREDICTED: probable WRKY transcription factor 51 [Elaeis guineensis]	WRK51_ARATH RecName: Full=Probable WRKY transcription factor 51; AltName: Full=WRKY DNA-binding protein 51;	A0A6I9S124_ELAGV SubName: Full=probable WRKY transcription factor 51 {ECO:0000313|RefSeq:XP_010935281.1};	At5g26170	GO:0005634,nucleus; GO:0003700,DNA-binding transcription factor activity; GO:0043565,sequence-specific DNA binding; GO:0042742,defense response to bacterium; GO:0050832,defense response to fungus; GO:0009867,jasmonic acid mediated signaling pathway; GO:0003674,molecular_function; GO:0140110,transcription regulator activity; GO:0003676,nucleic acid binding; GO:0003677,DNA binding; GO:0005488,bindi…	PF03106.15:WRKY DNA -binding domain	WRKY	TF	WRKY
WRKY	COCNU_06G001230	76.4775	133.975	142.335	0.537305	0.941263	-0.896186	-0.0873304	62.7875	124.676	154.546	0.406272	0.806728	-1.29948	-0.309846	CM017877.1	3469756	3485993	-	COCNU_06G001230	--	K25731 VPS35 endosomal protein-sorting factor-like | (RefSeq) UPF0505 protein C16orf62 homolog isoform X1 (A)	--	hypothetical protein LR48_Vigan643s001300 [Vigna angularis]	KINGL_ARATH RecName: Full=SNF1-related protein kinase regulatory subunit gamma-1-like; AltName: Full=AKIN subunit gamma-1-like; AltName: Full=CBS domain-containing protein CBSCBS2;	A0A6A1V6I3_9ROSI SubName: Full=SNF1-related protein kinase regulatory subunit gamma-1-like {ECO:0000313|EMBL:KAB1208015.1};	At1g69800	GO:0005739,mitochondrion; GO:0005975,carbohydrate metabolic process; GO:0008150,biological_process; GO:0008152,metabolic process; GO:0044238,primary metabolic process; GO:0071704,organic substance metabolic process; GO:0005575,cellular_component; GO:0005622,intracellular anatomical structure; GO:0005737,cytoplasm; GO:0043226,organelle; GO:0043227,membrane-bounded organelle; GO:0043229,intracellul…	PF00571.28:CBS domain	WRKY	TF	WRKY
WRKY	COCNU_06G002920	16.023	9.05683	6.74743	2.37469	1.34226	1.24774	0.424668	25.7196	12.9729	8.12603	3.16508	1.59646	1.66224	0.674878	CM017877.1	8157537	8158860	+	COCNU_06G002920	--	K13459 disease resistance protein RPS2 | (RefSeq) disease resistance protein At4g27190 (A)	ko04626: Plant-pathogen interaction	PREDICTED: probable WRKY transcription factor 53 [Elaeis guineensis]	WRK53_ARATH RecName: Full=Probable WRKY transcription factor 53 {ECO:0000303|PubMed:17369373}; AltName: Full=WRKY DNA-binding protein 53 {ECO:0000303|PubMed:17369373};	A0A6I9QRZ6_ELAGV SubName: Full=probable WRKY transcription factor 53 {ECO:0000313|RefSeq:XP_010913954.1};	At4g23810	GO:0009507,chloroplast; GO:0005634,nucleus; GO:0003677,DNA binding; GO:0003700,DNA-binding transcription factor activity; GO:0000976,transcription regulatory region sequence-specific DNA binding; GO:0042742,defense response to bacterium; GO:0010150,leaf senescence; GO:0045893,positive regulation of transcription, DNA-templated; GO:0031347,regulation of defense response; GO:2000022,regulation of j…	PF03106.15:WRKY DNA -binding domain	WRKY	TF	WRKY
WRKY	COCNU_06G003710	39.4431	48.1852	45.418	0.868446	1.06093	-0.203492	0.0853259	48.1671	31.5797	39.8737	1.20799	0.791994	0.272612	-0.336439	CM017877.1	10118568	10120048	-	COCNU_06G003710	--	K13425 WRKY transcription factor 22 | (RefSeq) WRKY transcription factor 22-like (A)	ko04016: MAPK signaling pathway - plant; ko04626: Plant-pathogen interaction	PREDICTED: probable WRKY transcription factor 65 [Elaeis guineensis]	WRK65_ARATH RecName: Full=Probable WRKY transcription factor 65; AltName: Full=WRKY DNA-binding protein 65;	A0A6I9QYV5_ELAGV SubName: Full=probable WRKY transcription factor 65 {ECO:0000313|RefSeq:XP_010916734.1};	At1g29280	GO:0005634,nucleus; GO:0003700,DNA-binding transcription factor activity; GO:0000976,transcription regulatory region sequence-specific DNA binding; GO:0003674,molecular_function; GO:0140110,transcription regulator activity; GO:0001067,regulatory region nucleic acid binding; GO:0003676,nucleic acid binding; GO:0003677,DNA binding; GO:0003690,double-stranded DNA binding; GO:0005488,binding; GO:0043…	PF03106.15:WRKY DNA -binding domain	WRKY	TF	WRKY
WRKY	COCNU_06G006630	7.79663	6.15923	2.8547	2.73116	2.15758	1.44951	1.10941	8.45323	8.49087	2.52557	3.34706	3.36196	1.7429	1.7493	CM017877.1	17310897	17312821	+	COCNU_06G006630	--	K12835 ATP-dependent RNA helicase DDX42 [EC:3.6.4.13] | (RefSeq) DEAD-box ATP-dependent RNA helicase 24 isoform X1 (A)	ko03040: Spliceosome	PREDICTED: probable WRKY transcription factor 28 [Elaeis guineensis]	WRK28_ARATH RecName: Full=WRKY transcription factor 28; AltName: Full=WRKY DNA-binding protein 28;	A0A6I9RQW2_ELAGV SubName: Full=WRKY transcription factor 28 {ECO:0000313|RefSeq:XP_010926916.1};	At4g18170	GO:0005634,nucleus; GO:0003700,DNA-binding transcription factor activity; GO:0043565,sequence-specific DNA binding; GO:1900057,positive regulation of leaf senescence; GO:0042659,regulation of cell fate specification; GO:0003674,molecular_function; GO:0140110,transcription regulator activity; GO:0003676,nucleic acid binding; GO:0003677,DNA binding; GO:0005488,binding; GO:0097159,organic cyclic com…	PF03106.15:WRKY DNA -binding domain	WRKY	TF	WRKY
[truncated: 39 more rows]
